# Supplementary material for: PathogenMIPer: a tool for the design of molecular inversion probes to detect multiple pathogens
Source: BMC Bioinformatics. 2006 Nov 14;7:500. doi: 10.1186/1471-2105-7-500 (PMC1657037; doi:10.1186/1471-2105-7-500)
Supplement: Additional File 2 — This contains all the data files used for designing probes with the software and a subdirectory containing the result files obtained. [file 1471-2105-7-500-S2.zip]

Archive with 12 entries (10 files):
- Mips/
- Mips/PathogenMIPer_protocol.doc
- Mips/sixhpvs.txt
- Mips/sometags.txt
- Mips/test1/
- Mips/test1/test1.cnd
- Mips/test1/test1.ftr
- Mips/test1/test1.mipp
- Mips/test1/test1.prb
- Mips/test1/test1.raw
- Mips/test1/test1.res
- Mips/test1/test1._bad.prb
