# Supplementary material for: PathogenMIPer: a tool for the design of molecular inversion probes to detect multiple pathogens
Source: BMC Bioinformatics. 2006 Nov 14;7:500. doi: 10.1186/1471-2105-7-500 (PMC1657037; doi:10.1186/1471-2105-7-500)
Supplement: Additional File 2 — This contains all the data files used for designing probes with the software and a subdirectory containing the result files obtained. [file 1471-2105-7-500-S2.zip › Mips/sixhpvs.txt]

>HPV10 Human papillomavirus type 10 (HPV-10), complete genome.
TTATAAACTATAATCTAGACAATAATAAATAGGGAGGGACCGAATACGGTGCGACCGAAT
GGGGTACATATAAAACAAGGCCCGTAGCATCTGCAGAAGCTATGTCCATGGGTGCACAGG
AACCCAGAAACATATTGCTTTTGTGTAGAAATTGTGGAATACCTTTGGAGGACCTTCGCC
TGTGCTGTATATTTTGCACAAAACAGCTGACCGCAGCGGAATTGGCAGCATTTGCACTTA
GAGAATTATATTTGGTGTGGAGAGCGGGAGTGCCATACGGTGCCTGTGCACGGTGTTTAC
TCCTACAGGGCATTGTACGACGCCTAAAATATTGGGACTATTCATATTATGTAGAAGGTG
TGGAAGAGGAGACCAAACAATCTATATATACACAGCTGATCAGATGCTACATGTGTCACA
AACCGCTGGTAAGGGAAGAAAAAGACAGACATCGTAACGAACGGCGACGACTGCACAAAA
TATCAGGGTACTGGAGAGGTAGTTGTGAGTATTGCTGGTCACGATGCACGGTCCGCATCC
CACAGTAAAAGATATCGAATTGAGTCTTGCACCAGAGGATATCCCTGTATGCAATGTGCA
ATTAGATGAAGAAGATTATACAGATGCGGTGGAACCAGCACAACAAGCGTATAGGGTGGT
AACAGAATGTACAAAGTGTAGTTTACCACTGCGACTGGTGGTAGAGTGCAGCCACGCAGA
TATAAGGGCACTGGAACAGCTGCTACTAGGCACATTGAAGCTCGTGTGTCCTCGCTGCGT
GTAACAGGACATGGACGATAATACAGGTACAGAGGGGGGCGCATGTTCCGAATCGGAACG
GGCGGGTGGATGGTTTATAGTGGAAGCCATTGTAGATAGGCGGACAGGCGATCCAATATC
TAGTGATGATGATGAGGAGGAGGACGAAGCAGGGGAAGACTTTGTAGACTTTATAGATGA
TACTAGGTCGCTAGGGGATGGACAGGAAGTGGCACAGGAACTGTTCCAGCAGCAGACAGC
TGCAGATGACGATGTAGCTGTGCAGACTGTAAAACGAAAGTTTGCACCCAGTCCTTATTT
CAGCCCCGTGTGTGAGCAAGCCAGCATAGAACATGAACTAAGCCCAAGGCTAGACGCCAT
AAAGCTGGGGAGACAGTCAGCAAAGGCCAAACGTCGGCTGTTTGAGCTACCGGACAGTGG
CTATGGCCAAACACAGGTGGATACGGAATCGGGACCAAAACAGGTACAGGGCAGTAGTGA
AACGCAAGATGGCCGACAGGATGATGATGAGGGGAGTGTGGTACAGAGCACACTTGACAC
AGGCAACCAAAATGGCCGCCAGAACAATGATGAGGGGAGTGGGAGGAATGTGGGGGAACA
TGGCAGCCAAGAGGAGGAGCGTGCAGGAGGGGATGGGGAGGAATCTGACTTACAAAGTAC
AAGCACTGGCAAGGGAGCAGGTGGCGTGGTAGAAATATTAAGAGCCAGCAATAAGAAAGC
AACTCTACTGGGTAAGTTTAAAGAACAGTTTGGGTTGGGGTATAACGAACTAATTAGGCA
CTTTAAAAGTGATAGAACATCGTGTGCCGACTGGGTGGTGTGTGTGTTCGGGGTGTTTTG
CACAGTGGCAGAGGGCATAAAGACCCTAATACAACCATTGTGTGATTATGCACACATACA
AGTGCTACCATGCCAATGGGGAATGACAGTGCTTATGCTGGTACGGTACAAACGTGCCAA
AAACAGGGAAACAGTGGCTAAAGGCTTAAGCACATTATTAAATGTACCGGAAAGCCAGAT
GTTAATTGAACCACCAAAATTACGAAGTGGTCCAGCAGCGTTGTATTGGTACAAGACTAG
TATGTCCAGCTGTAGCGACGTGTATGGGGAAACACCAGAGTGGATAGTCAGGCAGACAAT
GGTGGGACATGCAATGGAGGATGCGCAGTTTAGCCTTTCAGAGATGGTGCAGTGGGCATA
TGACCATGATATTACAGACGAGAGCACGCTGGCATACGAGTATGCACTGATTGCTGACAC
AGATTCAAATGCAGCTGCGTTTCTAAGTAGCAATTGTCAGGCTAAATATCTAAAGGATGC
ATGCACAATGTGCAGACATTATAAAAGAGGAGAACAGGCGCGCATGAGCATGTCAGAATG
GATATGGTTTAGAGGCGACAAAGTACAGGGAGATGGAGATTGGAAACCAATAGTTCAATT
TTTAAGATATCAGGATGTTGAATTTATCCCATTCCTATGTGCCTTTAAAACATTCCTACA
AGGAGTACCAAAAAAAAGTTGTTTAGTGTTTTATGGACCAGCAGACACTGGCAAATCATA
CTTTTGTATGAGCTTACTTAGATTTTTGGGGGGGGCTGTTATATCCTATGCTAACTCAAG
CAGCCATTTTTGGTTGCAGCCATTATCTGAAGCCAAAATAGGACTGTTAGATGATGCAAC
TAGTCAGTGTTGGAACTATATTGACACTTATTTAAGAAATGCCTTAGATGGCAACCAAAT
ATGTGTAGACAGAAAGCATAGAGCATTGTTACAGCTAAAATGCCCTCCACTATTAATAAC
AACAAATATAAATCCATTGACGGATGAAAGATGGAAGTTTTTGCGCAGCAGATTGCAGCT
CTTCACATTTAAAAACCCTTTTCCAGTGACAACACAAGGAGAACCAATGTATACATTAAA
TGATCAAAATTGGAAATGCTTTTTTCGAAGGTTATGGGCACGTTTAAGCCTTACCGATCC
TGAAGACGAGGAGGAGCATGGAAACCCTAGCGAACCGTTTAGATGCGTGCCAGGACAAAA
TGCTAGAACTATATGAAAAGGATAGCGACAAACTTGAGGACCAGATCACGCATTGGCACT
TATTGCGTGTAGAAAATGCTTTGCTGTACAAAGCAAGAGAATGTGGACTGACACATATTG
GCCATCAGGTGGTGCCACCTCTTAGTGTAACTAAAGCCAAGGCACGCAATGCCATTGAAG
TGCATGTAGCTTTACAGCAATTGCAAGAAAGTGCCTATGCACACGAACCCTGGACATTGC
GGGACACATCACGTGAAATGTGGGACACTGCTCCTAAAGGGTGCTGGAAAAAAAGGGGGA
TAACTGTTGAAGTCAGATATGATGGAGACGAATCTAAAGCCATGTGCTATGTACAATGGA
GGGAACTTTATGTGCAGAACTATAGTGACGATAGATGGGTGAAGGTGCCAGGAAAAGTCT
CATACGAGGGTCTATATTATACACATGAAAATATGAACATATATTATGTGAATTTCAAGG
ATGACGCTTGTGTATATGGGGAAACAGGCAAATGGGAGGTACATGTGGGAGGCAAAGTAA
TTCACCATGATGCATTTGACCCTGTATCTAGCACACGAGAAATATCCACTCCTGGACCTG
TGTGCACCAGTAACACCACCCCAGCGTCCACCCAAGCCCAGGTGGGCGCGTCCGAGGGAC
CGGAACAAAAGCGACAGCGACTCGAGGCGGTCGACGGACAGCACCAGCAGCAGCGACAAG
GGTCCAAAGATTCCACCCAGAAGGCCGCGGAACGAGCGGGTGGACAAGTGGACAGTGACA
GGACCCGGTTGTGTGACACTAGAAGTGCACACCCCGTCCGGCACCCAAGTGACCCTGACT
GTGCACCTGTAATACACCTACGAGGTGATCCTAACAGTTTAAAATGCTTTAGATATAGAT
TACACCACGGAAAAAGGAAACTATACTCACGGTCATCCTCCACATGGAGGTGGTCTTGTG
AGTCAGAAAACCAGGCAGCGTTTGTAACGCTTTGGTATACCAGCGATACACAGCGTACTG
AATTTCTTAATGTTGTAAAGGTTCCCCCTGGCATACAAGTGATTTTGGGGTATATGTCAA
TATTCTAATATGTCAGATATTTCTATACATATATAGATCTATAGGGTGATTGTACATTCT
GGATTTTTACTTGTGTCGACTACATTGCTGGGCTTTTTTTGTGCTGCTGCTGTGTTTGTT
TTGGCTGTGTGTGCTTCCCGCGCTGACGTGCTATCTGGCATTTGTGCTTTGTGTGTACTT
GGGCCTTATAGCATTATATTTACAAATTGTGACACGTATTGTACAGGTCAACACATAGGT
CTCACAATGTATCCTCTTATATTAAGAGATCACACTGGTGACCATCCTGTATTGTTGTTT
GAGCCGGGGGACGTGTATTTACTACTGTGTGTAATCATTTTTGTTATAATAGCACTGTTT
GTGTTATATAGACATCTTGGTGTATTGTAACATAATATGTGGTAGCCTGTACGGATCCCA
CATAGGGGGTTGTATATCATATGTTGTTGTTGTGTGTACCCTAGTGTGCTATTGTGGCAC
CATTCTTTTTCTATTTTTGTTTTTTTTTTTACAGTTAAATAAAGCAACCATGGTGGCACA
ACGTGCAAGGCGTCGCAAGCGTGCATCCGCCACACAGCTTTATAGGACCTGCAAGGCCTC
AGGCACATGCCCCCCAGATGTTATTCCCAAAGTAGAGGGCACCACCTTGGCAGATCGCAT
TTTGCAGTGGGGTAGCCTTGGTGTATATTTGGGGGGCCTAGGCATTGGAACTGGGTCTGG
TACTGGGGGTCGCACGGGGTATGTTCCTATCAGTACACGACCTGGCACTGTTGTGGATGT
TAGTGTTCCTGCCAGGCCTCCTGTTGTTATTGAGCCTGTAGGCCCGTCAGATCCTTCCAT
TGTAAATTTGTTGGAGGACTCCAGCATTATTAATTCAGGGTCCACCATACCTACATTTTC
TGGTACTAGTGGCTTTGAAGTTACATCCTCTGCCACAACCACCCCAGCTGTGTTGGACAT
CACACCTGCCAGTGAGAATGTGGTTATTAGTAGTACAAACTTTACAAATCCTGCATTCAC
AGAGCCGTCCCTTGTAGAAGTTCCACAGAGTGGTGAGGTTTCGGGACACATACTTATAAG
CACACCTACAGCTGGCACCCATGGATATGAGGAAATACCCATGGACACGTTTGCTTCTTC
GGGTACTGGCACGGAACCCATAAGCAGTACCCCTGTGCCTGGTGTCAGTAGAATAGCAGG
CCCACGCTTATATAGCAGGGCTAACACACAGGTCAAGGTGTCCGATCCTGCATTTCTGTC
ACGTCCTTCCTCCTTGTTAACATTTGACAATCCTGTGTTTGAACCGGAGGATGAAACAAT
CATATTCGAACGTCCGTACTCTCCCTCACGGGTGCCGGACCCTGATTTCCTTGACATTGT
GCGTCTGCATCGCCCTGCATTAACATCTCGCAGGGGTACTGTACGTTTCAGCCGCCTGGG
TCAAAAGTTCAGCATGCGCACACGCAGTGGCAAGGGTATTGGAGCCCGGGTACATTACTA
TCAGGACCTTAGCCCTATAGCCCCAATCGAGGACATTGAAATGGAACCTTTACTTGCTCC
AGCTGCCTCTGACACTATTTATGACATTTTTGCTGATGTTGATGATGGTGATGTTGCTTT
TACAGAGGGATATCGTAGTACCACACAGTCCAGGGGATATAATACCACTTCCCCTTTGTC
TTCTACACTTTCCACTAAGTATGGAAATGTAACAATTCCCTTTGTGTCTCCTGTTGATGT
AACTTTACATACTGGGCCTGATATTGTACTACCTACTTCAGCACAGTGGCCATATGTGCC
CCTGTCACCTGCTGACACCACCCATTATGTGTACATAGATGGCGGGGATTTCTATCTTTG
GCCTGTTACCTTTCACTTCTCCCGACATCGTCGCCGTAAACGTGTCTCATATTTTTTTGC
AGATGGCACTCTGGCGCTCTAGTGACAACTTGGTGTACCTGCCTCCCACTCCCGTGTCTA
AAGTTCTCAGCACGGACGACTATGTGACACGCACCAACATTTACTATTATGCAGGCACTT
CACGGTTGCTTACTGTAGGCCATCCATATTTTCCTATACCTAAGTCAAGTAACAATAAGG
TAGATGTCCCCAAGGTATCTGCATTTCAATATAGGGTGTTTCGGGTGCGGTTGCCTGACC
CTAATAAGTTTGGACTGCCTGACGCCCGCATATATAACCCTGACGCCGAGCGACTGGTCT
GGGCTTGTACTGGGGTTGAGGTAGGTCGTGGACAGCCACTGGGTGTGGGGCTCAGTGGAC
ACCCTCTATATAATAAGCTAGAGGACACAGAAAACTCTAATATAGCACATGGGCCAATTG
GTCAGGATTCACGGGACAATATTTCTGTTGATAATAAGCAAACACAGCTATGTATTATTG
GTTGTACACCTCCAATGGGAGAGCATTGGGGCAAGGGAACCCCGTGCAGGAACCCACCTG
CACAGGGCGATTGCCCTCCCCTGGAGCTTATAACTTCCCCTATTCAGGATGGTGATATGG
TGGACACTGGCTATGGGGCCATGGACTTTACTGCTTTACAATTAAATAAGTCTGACGTGC
CTATAGATATTTGCCAATCTACTTGTAAATATCCAGATTATTTGGGAATGGCCGCGGAGC
CTTATGGCGACAGCATGTTCTTTTACTTGCGCAGGGAACAACTGTTTGCAAGACATTTCT
TTAATCGGGCTAGTGCTGTTGGAGACGCCATCCCAGACACTTTCATATTAAAGAGCAACG
GTGGGGGGCGAGACGTTGGTAGTGCTGTGTATAGCCCCACACCCAGTGGGTCCATGGTAA
CGTCTGAGGCTCAATTGTTTAATAAGCCATATTGGCTGCGGCGGGCCCAGGGGCACAACA
ATGGTATATGCTGGGCTAACCAATTGTTTGTTACTGTGGTAGACACGACTCGCAGTACCA
ATATGTGCTTGTGTGTTCCTTCTGAGGCCTCCCCTGCCACTACGTATGACGCCACCAAAT
TTAAAGAATATTTGAGGCACGGAGAGGAATATGATTTGCAGTTCATTTTTCAGTTGTGTA
AGGTAACATTGACCCCGGATATTATGGCCTATTTGCACACCATGAATAGTAGTTTATTGG
AGGATTGGAACTTTGGGTTAACTTTGCCACCGTCCACTAGCTTGGAGGACACATATAGAT
TTTTGTCCTCTTCAGCCATTACTTGTCAGAAAGATACACCCCCCACCGAGAAGCAGGATC
CCTATGCAAAACTTAACTTTTGGGACGTAGATCTTAAGGATAGGTTTTCCCTGGACCTGT
CTCAGTTTCCCCTGGGACGAAAATTTTTGCTGCAGCTGGGTGTACGTTCTCGCTCCGCCG
TCTCCGTCCGCAAACGCCCGGCGACTTCCGCGACAGGATCCACGGCTGCAAAAAGAAAAA
GAACTAAGAAATAACTGCATGTTTGTGTTAAATGTATGTGCATATTTGTGTATGTGGTTG
GCTGTTAATAGGTGTTTGTAATGTCTATGTATGTGTGTATGTATGTAATGTGTTTGTATG
TTATGAGCATGTATGTGTGTATGTGTAAATAAAGTTTGTCACATAGTTTTATATTTTTTA
ATTTGTGTAATTGCTGTTCCTGTGAGTAAGTAAGGTTGTTCTAGGTCAGGAGACCGATTT
CGGTACAAGATGGCCGCCTTTCCAGGTGTGCACACCACCAATTAGTCATGCTGATCTATA
TCCTGCGACCTGCCCTGTCACGCCATTTTTTTGGCTAAGATTGTATAGTTTCTATAGTTT
AGTTTATTGCTGTATCATGCTTTCTGGCACGGCAAACTGTCTCCATTGCAAATTTAACAG
CTTCTGGGCACCAACTTATTATGACTACTTTCACATAATTACTGTTCTGGCTGCGTTTTC
TAGGTTGCCTTGCCAATAAAATGTGCTTCCAAATCTCCACCAAGACACACCTAATCCGGT
CGCTGCTTGCTTTCTAGCTTTAATTAATGCAGTTGCTACACGTCTCTTTCTAACTATAA
>HPV11 Human papillomavirus type 11 (HPV-11), complete genome.
CTTAATAACAATCTTAGTTTAAAAAAGAGGAGGGACCGAAAACGGTTCAACCGAAAACGG
TTATATATAAACCAGCCCAAAAAATTAGCAGACGAGGCATTATGGAAAGTAAAGATGCCT
CCACGTCTGCAACATCTATAGACCAGTTGTGCAAGACGTTTAATCTTTCTTTGCACACTC
TGCAAATTCAGTGCGTGTTTTGCAGGAATGCACTGACCACCGCAGAGATATATGCATATG
CCTATAAGAACCTAAAGGTTGTGTGGCGAGACAACTTTCCCTTTGCAGCGTGTGCCTGTT
GCTTAGAACTGCAAGGGAAAATTAACCAATATAGACACTTTAATTATGCTGCATATGCAC
CTACAGTAGAAGAAGAAACCAATGAAGATATTTTAAAAGTGTTAATTCGTTGTTACCTGT
GTCACAAGCCGTTGTGTGAAATAGAAAAACTAAAGCACATATTGGGAAAGGCACGCTTCA
TAAAACTAAATAACCAGTGGAAGGGTCGTTGCTTACACTGCTGGACAACATGCATGGAAG
ACTTGTTACCCTAAAGGATATAGTACTAGACCTGCAGCCTCCTGACCCTGTAGGGTTACA
TTGCTATGAGCAATTAGAAGACAGCTCAGAAGATGAGGTGGACAAGGTGGACAAACAAGA
CGCACAACCTTTAACACAACATTACCAAATACTGACCTGTTGCTGTGGATGTGACAGCAA
CGTCCGACTGGTTGTGGAGTGCACAGACGGAGACATCAGACAACTACAAGACCTTTTGCT
GGGCACACTAAATATTGTGTGTCCCATCTGCGCACCAAAACCATAACAAGGATGGCGGAC
GATTCAGGTACAGAAAATGAGGGGTCGGGGTGTACAGGATGGTTTATGGTAGAAGCCATA
GTAGAGCACACTACAGGTACACAAATATCAGAAGATGAGGAAGAGGAGGTGGAGGACAGT
GGGTATGACATGGTGGACTTTATTGATGACAGGCATATTACACAAAATTCTGTGGAAGCA
CAGGCATTGTTTAATAGGCAGGAGGCGGATGCTCATTATGCGACTGTGCAGGACCTAAAA
CGAAAGTATTTAGGCAGTCCATATGTAAGTCCTATAAGCAATGTAGCTAATGCAGTAGAA
AGTGAGATAAGTCCACGGTTAGACGCCATTAAACTTACAACACAGCCAAAAAAGGTAAAG
CGACGGCTGTTTGAAACACGGGAATTAACGGACAGTGGATATGGCTATTCTGAAGTGGAA
GCTGCAACGCAGGTAGAGAAACATGGCGACCCGGAAAATGGGGGAGATGGTCAGGAAAGG
GACACAGGGAGGGACATAGAGGGTGAGGGGGTGGAACATAGAGAGGCGGAAGCAGTAGAC
GACAGCACCCGAGAGCATGCAGACACATCAGGAATATTAGAATTACTAAAATGTAAGGAT
ATACGATCTACATTACATGGTAAGTTTAAAGACTGCTTTGGGCTGTCATTTGTTGATTTA
ATTAGGCCATTTAAAAGTGATAGAACCACATGTGCCGATTGGGTGGTTGCAGGATTTGGT
ATACATCATAGCATAGCAGATGCATTTCAAAAGTTAATTGAGCCATTAAGTTTATATGCA
CATATACAATGGCTTACAAATGCATGGGGAATGGTACTATTAGTATTAATAAGGTTTAAA
GTAAATAAGAGCAGATGTACCGTGGCACGTACATTAGGTACGTTATTAAATATACCTGAA
AATCACATGTTAATTGAGCCTCCTAAAATACAAAGTGGCGTACGAGCCCTGTATTGGTTT
AGGACAGGCATTTCAAATGCAAGTACAGTTATAGGGGAGGCGCCGGAATGGATAACGCGC
CAGACCGTTATTGAACATAGTTTGGCTGACAGTCAATTTAAATTAACTGAAATGGTGCAG
TGGGCATATGATAATGATATTTGTGAAGAAAGTGAGATAGCATTTGAATATGCACAGCGT
GGAGACTTTGACTCCAATGCAAGGGCCTTTTTAAATAGTAATATGCAGGCTAAATATGTA
AAAGATTGTGCAATTATGTGCAGACATTATAAACATGCAGAAATGAAAAAGATGTCTATT
AAACAATGGATTAAGTATAGGGGTACTAAAGTTGACAGTGTAGGTAACTGGAAGCCAATT
GTGCAGTTTCTAAGACATCAAAACATAGAATTTATTCCATTTTTAAGCAAACTAAAATTA
TGGCTGCACGGAACGCCCAAAAAAAATTGTATAGCCATTGTAGGGCCACCTGACACTGGG
AAGTCGTGCTTTTGCATGAGTTTAATTAAGTTTTTGGGGGGAACAGTTATTAGTTATGTT
AATTCCTGCAGCCATTTCTGGCTACAGCCACTAACGGATGCAAAAGTGGCATTATTGGAT
GATGCCACACAACCATGTTGGACATATATGGATACATATATGAGAAACCTATTAGATGGT
AATCCTATGAGCATAGATAGAAAACATAGAGCATTAACATTAATTAAGTGTCCACCGCTA
CTGGTTACATCAAATATAGACATTAGCAAAGAGGAGAAATACAAATATTTACATAGTAGA
GTTACCACATTTACATTTCCAAATCCATTCCCCTTTGACAGAAATGGGAATGCAGTATAT
GAACTATCAGATGCAAACTGGAAATGTTTCTTTGAAAGACTGTCGTCCAGCCTAGACATT
GAGGATTCAGAGGACGAGGAAGATGGAAGCAATAGCCAAGCGTTTAGATGCGTGCCAGGA
TCAGTTGTTAGAACTTTATGAAGAAAACAGTATTGATATACACAAACACATTATGCATTG
GAAATGCATACGATTGGAAAGTGTATTACTACACAAAGCAAAACAAATGGGCCTGAGCCA
CATCGGGTTACAAGTAGTACCACCATTAACTGTGTCAGAGACTAAAGGACATAATGCTAT
TGAAATGCAAATGCATTTAGAATCCTTAGCAAAAACTCAGTATGGTGTGGAACCTTGGAC
ATTACAGGACACCAGTTATGAAATGTGGCTAACACCACCCAAACGGTGCTTTAAAAAACA
GGGAAATACTGTGGAGGTAAAATTTGATGGCTGTGAAGACAATGTAATGGAGTATGTGGT
ATGGACACATATATACCTGCAGGACAACGACTCATGGGTAAAAGTAACTAGTTCCGTAGA
TGCCAAGGGCATATATTATACATGTGGACAATTTAAAACATATTATGTAAATTTTAATAA
AGAGGCACAAAAGTATGGTAGTACCAATCATTGGGAAGTATGTTATGGCAGCACAGTTAT
ATGTTCTCCTGCATCTGTATCTAGCACTGTACGAGAAGTATCCATTGCTGAACCTACTAC
ATACACCCCCGCACAGACCACCGCCCCTACAGTGTCCGCCTGCACCACGGAAGACGGCGT
GTCGGCGCCGCCTAGGAAGCGAGCACGTGGACCGTCCACTAACAACACCCTGTGTGTGGC
CAACATCAGATCCGTGGACAGTACAATCAACAACATCGTCACTGACAATTACAACAAGCA
CCAAAGAAGGAACAACTGTCACAGTGCAGCTACGCCTATAGTGCAACTGCAAGGTGATTC
CAATTGTTTAAAATGTTTTAGATATAGACTGAATGACAAATATAAACATTTGTTTGAATT
AGCATCTTCAACGTGGCATTGGGCCTCACCTGAGGCACCACATAAAAATGCAATTGTAAC
ATTAACATATAGCAGTGAGGAACAACGTCAGCAATTTTTAAACAGTGTAAAAATACCACC
CACCATTAGGCATAAGGTGGGGTTTATGTCATTACATTTATTGTAACCATTACACCTGTA
TATATGTATATGTGTACATAACATACGTGTATGGAGGTAGTGCCTGTACAAATTGCTGCA
GCAACAACTACAACATTGATATTGCCTGTTGTTATTGCATTTGCAGTATGTATTCTTAGT
ATTGTACTTATAATATTAATATCTGATTTTGTAGTATATACATCTGTGCTGGTACTAACA
CTTCTTTTATATTTGCTTTTGTGGCTTTTATTAACAACCCCTTTGCAATTCTTTTTACTA
ACACTGTGTGTGTGCTATTTTCCTGCCTTTTATATACACATATACATTGTGCAAACGCAA
CAATAATGGTGATGTTAACCTGTCACTTAAATGATGGTGATACATGGTTGTTTCTGTGGT
TGTTTACTGCATTTGTTGTAGCTGTACTTGGATTGTTGTTACTACATTACAGGGCTGTAC
ATGGTACTGAAAAAACTAAATGTGCTAAGTGTAAATCAAACCGCAATACTACTGTGGATT
ATGTGTATATGTCACATGGTGATAATGGAGATTATGTGTACATGAACTAGAGTAAACCTT
TTTTATACAGTGTGTGGTGTACGTTAGTTATATATAATGAAACCTAGGGCACGCAGACGT
AAACGTGCGTCAGCCACACAACTATATCAAACATGCAAGGCCACTGGTACATGTCCCCCA
GATGTAATTCCTAAAGTTGAACATACTACTATTGCAGATCAAATATTAAAATGGGGAAGC
TTAGGGGTTTTTTTTGGTGGGTTAGGTATTGGTACAGGGGCTGGTAGTGGCGGTCGTGCA
GGGTATATACCCTTGGGAAGCTCTCCCAAGCCTGCTATTACTGGGGGGCCAGCAGCACGT
CCGCCAGTGCTTGTGGAGCCTGTTGCCCCTTCCGATCCCTCCATTGTGTCCTTAATTGAG
GAGTCTGCTATTATTAATGCTGGTGCACCTGAGGTGGTACCCCCTACACAGGGTGGCTTT
ACTATAACATCATCTGAATCGACTACACCTGCTATTTTAGATGTGTCTGTTACCAATCAC
ACTACCACTAGTGTGTTTCAAAATCCCCTGTTTACAGAACCGTCTGTAATACAGCCCCAA
CCACCTGTGGAGGCCAGTGGTCACATACTTATATCTGCCCCAACAATAACATCCCAACAT
GTAGAAGACATTCCACTAGACACTTTTGTTGTATCCTCTAGTGATAGTGGACCTACATCC
AGTACTCCTCTTCCTCGTGCTTTTCCTCGGCCTCGGGTGGGTTTGTATAGTCGTGCCTTA
CAGCAGGTACAGGTTACGGACCCCGCGTTTTTGTCCACGCCACAGCGATTGGTAACTTAT
GACAACCCTGTCTATGAAGGAGAAGATGTAAGTTTACAATTTACCCATGAGTCTATCCAC
AATGCACCTGATGAAGCATTTATGGATATTATTAGACTACATAGACCAGCTATAACGTCC
AGACGGGGTCTTGTGCGTTTTAGTCGCATTGGGCAACGGGGGTCCATGTACACACGCAGT
GGACAACATATAGGTGCCCGCATACATTATTTTCAGGACATTTCACCAGTTACACAAGCT
GCAGAGGAAATAGAACTGCACCCTCTAGTGGCTGCAGAAAATGACACGTTTGATATTTAT
GCTGAACCATTTGACCCTATCCCTGACCCTGTCCAACATTCTGTTACACAGTCTTATCTT
ACCTCCACACCTAATACCCTTTCACAATCGTGGGGTAATACCACAGTCCCATTGTCAATC
CCTAGTGACTGGTTTGTGCAGTCTGGGCCTGACATAACTTTTCCTACTGCATCTATGGGA
ACACCCTTTAGTCCTGTAACTCCTGCTTTACCTACAGGCCCTGTTTTTATTACAGGTTCT
GACTTCTATTTGCATCCTACATGGTACTTTGCACGCAGACGCCGTAAACGTATTCCCTTA
TTTTTTACAGATGTGGCGGCCTAGCGACAGCACAGTATATGTGCCTCCTCCCAACCCTGT
ATCCAAGGTTGTTGCCACGGATGCGTATGTTAAACGCACCAACATATTTTATCATGCCAG
CAGTTCTAGACTCCTTGCTGTGGGACATCCATATTACTCTATCAAAAAAGTTAACAAAAC
AGTTGTACCAAAGGTGTCTGGATATCAATATAGAGTGTTTAAGGTAGTGTTGCCAGATCC
TAACAAGTTTGCATTACCTGATTCATCCCTGTTTGACCCCACTACACAGCGTTTAGTATG
GGCGTGCACAGGGTTGGAGGTAGGCAGGGGTCAACCTTTAGGCGTTGGTGTTAGTGGGCA
TCCATTGCTAAACAAATATGATGATGTAGAAAATAGTGGTGGGTATGGTGGTAATCCTGG
TCAGGATAATAGGGTTAATGTAGGTATGGATTATAAACAAACCCAGCTATGTATGGTGGG
CTGTGCTCCACCGTTAGGTGAACATTGGGGTAAGGGTACACAATGTTCAAATACCTCTGT
ACAAAATGGTGACTGCCCCCCGTTGGAACTTATTACCAGTGTTATACAGGATGGGGACAT
GGTTGATACAGGCTTTGGTGCTATGAATTTTGCAGACTTACAAACCAATAAATCGGATGT
TCCCCTTGATATTTGTGGAACTGTCTGCAAATATCCTGATTATTTGCAAATGGCTGCAGA
CCCTTATGGTGATAGGTTGTTTTTTTATTTGCGAAAGGAACAAATGTTTGCTAGACACTT
TTTTAATAGGGCCGGTACTGTGGGGGAACCTGTGCCTGATGACCTGTTGGTAAAAGGGGG
TAATAACAGATCATCTGTAGCTAGTAGTATTTATGTACATACACCTAGTGGCTCATTGGT
GTCTTCAGAGGCTCAATTATTTAATAAACCATATTGGCTTCAAAAGGCTCAGGGACATAA
CAATGGTATTTGCTGGGGAAACCACTTGTTTGTTACTGTGGTAGATACCACACGCAGTAC
AAATATGACACTATGTGCATCTGTGTCTAAATCTGCTACATACACTAATTCAGATTATAA
GGAATACATGCGCCATGTGGAGGAGTTTGATTTACAGTTTATTTTTCAATTGTGTAGCAT
TACATTATCTGCAGAAGTCATGGCCTATATACACACAATGAATCCTTCTGTTTTGGAGGA
CTGGAACTTTGGTTTATCGCCTCCACCAAATGGTACACTGGAGGATACTTATAGATATGT
ACAGTCACAGGCCATTACCTGTCAGAAACCCACACCTGAAAAAGAAAAACAGGATCCCTA
TAAGGATATGAGTTTTTGGGAGGTTAACTTAAAAGAAAAGTTTTCAAGTGAATTAGATCA
GTTTCCCCTTGGACGTAAGTTTTTATTGCAAAGTGGATATCGAGGACGGACGTCTGCTCG
TACAGGTATAAAGCGCCCAGCTGTGTCTAAGCCCTCTACAGCCCCCAAACGAAAACGTAC
CAAAACCAAAAAGTAATATATGTGTGTCAGTGTGTTGTGTTATTTATATGTTGTTGTAGT
GTGTATATGTTTCTTGTATTGTGTATATGTGTATATGTTTGTGTATATGTGTATGTTATG
TATGTTATGTTGTTATGTATGTTTGTGTGTTTAGTGTGTGTATATATTTGTGGAATGTGT
ATGTATGTTTTTGTGCAATAAACAATTATTATGTGTGTCCTGTTACACCCAGTGACTAAG
TTGTGTTTTGCACGCGCCGTTTGTGTTGCCTTCATATTATATTATATATATTTGTAATAT
ACCTATACTATGTTACCCCCCCCCACTTGCAACCGTTTTCGGTTGCCCTTACATACACTT
ACCTCAAATTTGTTATAACGTGTTTTGTACTAATCCCATATGTTGTGTGCCAAGGTACAT
ATTGCCCTGCCAAGTATCTTGCCAACAACACACCTGGCCAGGGCGCGGTATTGCATGACT
AATGTACAATAAACCTGTCGGTTTGTACAATGTTGTGGATTGCAGCCAAAGGTTAAAAGC
ATTTTTGGCTTCTAGCTGAACATTTTTGTACCCTTAGTATATTATGCACAATACCCACAA
AATGAGTAACCTAAGGTCACACACCTGCAACCGGTTTCGGTTACCCACACCCTACATATT
TCCTTCTTATA
>HPV12 Human papillomavirus type 12 (HPV-12), complete genome.
TTGTACCAGGTGCGGTACGATTTCCCAATAGCACATTATACTAGATTGTTGTTGCCAACT
ACCATCATCAGTTTCAAGTTTTTGCCTGTATCGTTTTCGTATCATACTAATTCTGTATAT
AATTAAATAAATAAATAAATATATATATATATATATATAATGTATAAGGCTTGGTTCTTT
TGCAATGTGATTGGGACAAATGGCACAGCAGGCCGATCAGCAGACAGTGACAGACAGTAC
GCCTGAGCTGCCCACAACTATTAAAGAGTTAGCTGACCTTTTAGATATACCTTTAGTTGA
CTGTTTGGTACCTTGCAATTTTTGCGGAAAGTTCTTAGATTTTCTGGAAGTGTGTGATTT
TGACAAAAAGCAGCTAACACTAATTTGGAAAGGTCATTTTGTTACTGCTTGCTGTCGAAG
TTGTTGCGCAGCTACTGCAATATATGAATTTAATGAATTTTATCAACAAACAGTGCTAGG
TAGAGATATAGAGCTTGCTACTGGAAAATCTATATTTGACTTAAAGATAAGGTGTCAGAC
GTGCTTGTCATTTTTAGATACAATTGAAAAGTTAGACAGCTGTGGTCGGGGCCTTCCGTT
CCACAAGGTTAGAGACAGGTGGAAGGGAATTTGCAGACAGTGCAAGCATTTGTATCTGAA
TAATGATCGGTAAAGAGGTCACCGTGCAAGATTTTACCTTGGAGCTTAGTGAGCTGCAGC
CTGAAGTGTTACCAGTTGACCTGCTTTGTGAAGAGGAATTACCAAACGAGCAGGAAACGG
AGGAGGAGTCAGATATCGACAGGACTGTATTCAAAATCATTGCACCGTGTGGCTGCAGCT
CCTGTGAGGTCAACCTTCGTATTTTTGTCAACGCAACTGATACTGGCATTAGGACCCTAC
AGGACCTGCTGATCAGTGACCTGCAGCTGCTGTGCCCAGAGTGCCGTGGTAACTGCAAAC
ATGGCGGATTCTAAAGGTAGTACCTCTAAAGAAGGGTTAAGTGATTGGTGTATTTTGGAA
GCAGAATGTAGTGATTTAGAGAATGATTTTGAACAGTTATTTGAGCAAGATACAGACTCC
GATGTATCGGACTTGCTAGATAATGGTGAACTTGAACAGGGGAATTCTCTGGAACTATTT
CATCAACAAGAGTGTGAGCAAAGCGAGGAGCAATTACAAATTCTAAAACGAAAGTATCTT
AGTCCAAAAGCTGTCGCGCAGCTTAGTCCGCGTCTCGAGTCGATATCGTTGTCACCTCAG
CAGAAATCGAAACGAAGGCTCTTTGCAGAGCAGGACAGCGGACTCGAGCTATCTCTAAAC
AATGAAGCTGAAGATGTTTCTCCTGAGGTGGAGGTACCGGCTATAGACTCTCGGCCGGTA
GATGAGGGAGGATCAGGGGCCATAGATATTGATTATCTGTCATTGCTGCGTAGTAGCAAT
ATTAAAGCCACGTTAATGGCAAAATTCAAAGAGTCATTTGGGGTAGGCTTTAATGAATTG
ACTCGCCAGTTTAAAAGTTACAAAACCTGTTGTAACGATTGGGTTTTAGCTGTGTATGCA
GTTCATGATGATCTATTTGAAAGCTCAAAGCAGCTGTTGCAACAGCATTGTGACTATATC
TGGGTCCGTGGGATAGGAGCTATGACACTTTACCTATTGTGTTTCAAAGCGGGAAAAAAT
CGCGGTACTGTGCATAAGTTAATGACATCAATGCTAAATGTGCAAGAACAGCAGATTTTG
TCTGAGCCTCCTAAGTTAAGAAATACAGCTGCTGCATTGTTCTGGTACAAAGGTGGTATG
GGGTCAGGCGCATTTACCCATGGCACATATCCTGATTGGATTGCACATCAAACAATTTTG
GGCCATCAAAATGCTGAAGCAAGCACATTTGATTTTTCAGCCATGGTCCAATGGGCCTTC
GATAATAATTACTTAGAAGAACCAGATATAGCTTATCAATATGCCAAGCTTGCACCAGAA
GATAGCAATGCAGTAGCATGGCTAGCACATAATCAACAAGCTAAATTTGTAAGAGAGTGT
GCAGCAATGGTACGGTTTTATAAAAAAGGACAAATGAAAGAAATGAGTATGTCAGAGTGG
ATACACACAAAAATTAATGAAGTAGAAGGTGAAGGGCATTGGTCAGATATAGTAAAATTT
TTAAGATATCAAGATGTAAACTTTATTACCTTTTTGGCAGCATTTAAAAACTTTTTGCAT
GCTGTACCAAAACACAATTGTATTCTTATATATGGGCCCCCTAACTCTGGAAAGTCATCA
TTTGCAATGTCACTGATAAAAGTTTTAAAAGGTAGAGTGTTGTCATTTGTGAATTCCAAA
AGTCAATTTTGGTTACAACCTCTTGGAGAAAGTAAAATTGCATTGTTGGATGATGTTACA
GACCCTTGCTGGGTATATATAGACACATATTTAAGAAATGGCTTAGACGGCCATTTTGTT
TCTTTAGATTGTAAATATAAAGCGCCCGTACAAATTAAGTTTCCTCCATTGTTACTCACA
TCTAATATTAATGTTCATGGAGAAACAAATTATAGATATTTACATAGTAGGATAAAGGGA
TTTGAATTTCCACATCCCTTTCCTATGAAACCAGACAATACACCTCAGTTTCAGTTAACT
GACCAAAGCTGGAAATCTTTTTTTGAAAGGCTTTGGACACAATTAGACCTGAGTGACCAA
GAAGAGGAGGGCCAACATGGAGAATCTCAGCGAGCGTTTCAATGTTCTGCAAGATCAGCT
AATGAACATATATGAAGCTGCAGAACATACACTTGAGACACAGATTGCCCATTGGACACT
TTTGCGAAGAGAAGCTGTTTTGCTTTATTATGCTAGGCAAAAGGGTATTACAAGGCTTGG
ATACCAACCGGTGCCTACATTGGCAGTTTCTGAAGCAAAAGCAAAAGAGGCTATAGGGAT
AATGCTGCAATTGCAATCTCTACAGAAGTCTGAGTATGCTTCGGAGAACTGGACATTAGT
GGACACAAGTGCAGAAACGTATAACAATGTTCCAGAACATCACTTTAAAAAGGGTCCAGT
GCCTGTGGAGGTCATTTATGATAAGGAGCCAGAAAATGCAAATGTGTATACAATGTGGAA
GTATGTGTATTATATGGACCCAGAGGATGTATGGCATAAAACCACAAGTGGTGTAAATCA
GACGGGCATTTACTATTTACATGGAGACTTTAAACACTATTATGTACTTTTTGCTGATGG
TGCACGAATGTATAGTAAAACTGGACAATGGGAAGTTAAGGTTAATAAGGAAACTGTGTT
TGCTCCTGTCACCAGCTCCACACCACCCGGGTCACCAGGACAAAGAGACCCAGACGCCAC
CAGCAAGACCCCCGCCACCTCCTCCGACTCCACGACCAGATCCAGTGACAAACAGTCACA
ACAAGCCGACCCCAGGAGGAAAGGATACGGACGACGACCATCTAGCAGAACAAGGCGACA
GGAAACGCAGCAAAGGCGATCAAGGTCGCGATACCGCTCCCAGTCTAACTCCCGGTCGCG
CTCCCAGTCCCAAACCAGGGCCCTTGGCGCCACCTCCGTATCCAGGTCCTCCAGGTCCCC
GTCGGTCACACAGATTAGGAACCGGAGGTCGCGATCGCAATCCAGAGGAAGGGGGGGTCG
AGGGTCATCCACCGACACCACCACTAAGCGGCGGAGATCCAGATCATCCTCCTCCAACAC
CAGAAAACGGTCACAACGGGGAGAAAGAGGACGGGGAGAAAGGGGCGGTAGGGGGAAGCG
ACGAGACCGATCATCCTCCACCTCCCCCACCCCAAAACGATCCCGAGCAGGGTCTAGGTC
TAGCAGGCAACGTGGCGTGTCTCCTGAGCAAGTGGGAAGATCTCTTCAATCTGTTAGTTC
AAAACATAGAGGACGACTTGGGAGATTATTGGAAGAAGCTCTCGACCCCCCAGTGATCAT
TTGCAAAGGGGGGGCAAACACGCTAAAATGCTTTCGCAACAGAGCTAGACACAAATATAC
AGGGCTGTTTAAGGCTTTTAGCACAACATGGTCATGGGTGGCTGGAGATAGCACTGAGCG
TCTAGGCAGGCCCAGAATGCTCATTAGCTTTACTTCAACTAATCAGAGAAAGGATTTTGA
TGAGACTGTGAAATATCCGAAGGGAGTTGAAACTGCATATGGCAACTTAGACAGCCTATA
ACATAACTAACTTTGCTTTGCTACTAACCACACTAACAATTTTTTTACATTTATTTTTAC
GTTTTTATTATTGCTATGGCGCGTGCTAAGCGGGTCAAGCGAGACTCTGTTACTCATATA
TATCAAACCTGCAAACAAGCAGGCACTTGCCCCCCTGATGTTCTCAATAAAGTGGAGCAA
ACAACAGTTGCTGACAATATTTTGAAATATGGTAGTGGTGGTGTCTTTTTTGGAGGCCTC
GGTATTGGTACCGGTCGCGGTACTGGAGGTGTCACTGGATACAGACCTCTACCTGAAGGG
CCCGGTATCCGTGTTGGAGGGACTCCCACGGTTGTAAGGCCTTCACTTGTTCCTGAATCT
GTGGGTCCAGCAGATATATTACCAATAGACACTATCGATCCTGTGGAGCCCACTGCTTCC
TCGGTAGTTCCATTAACTGAATCCTCAGCAACTGATCTACTTCCAGGAGAAGTTGAGACA
ATAGCTGAGATTAATCCTGTTTCAGAGGGCCCTACGATTGATTCACCTGTTGTGACAACA
AGCAGAGGCTCCAGTGCAATATTGGAAGTTGCACCAGACCCTATACCTCCAACACGTGTT
AGAGTGGCACGCACACAGTACCATAATCCTGCTTTTCAAATTATAACAGAGTCCACACCT
GCTCAAGGTGAAACATCTTTGGCAGACCACATCCTGGTCACATCTGGCTCAGGAGGTCAA
ACTATAGGTAGTGACATAACAGACATTATTGAATTACAGGAAATACCCAGTAGATACTCC
TTTGAAATAGAAGAGCCAACCCCCCCCCGGCAAAGCAGCACTCCACTTCAGAGGACACAA
ACCACTGGCCGACGTAGAGGAGTGTCCCTAACAAATAGAAGGCTAGTACAACAAGTGCAA
GTTGATAATCCTTTATTTATAGATAAACCTTCTAAGTTAGTACGCTTTTCATTTGATAAC
CCTGTATTTGAGGAGGATATAACAAATATTTTTGAACAGGACTTAGAAACATTTGAGGAG
CCACCTGATAGGGATTTCCTTGATATTAAAAAGCTAAGTCGACCTCAATACTCTACAACA
CCTGCTGGATATGTTAGGGTCAGTAGGCTAGGCACGCGGGGTACCATTCGCACACGTTCC
GGAGCTCAAATAGGATCACAGGTTCATTTTTATAGAGACTTAAGTTCTATTGATTCAGAA
GACCCTATTGAGCTACAATTATTAGGCCAACATTCAGGTGATGCAACCATAGTGCAAGGC
ACTGTTGAAAGTACATTTGTAGATATGGACATAGCGGAAGATCCTTTGTCTGAAAGTATT
GAGGCTCATTCTGATGACCTATTACTTGATGAAGCTGTGGAGGATTTTAGCGGGTCACAA
TTAGTTATTGGAAACAGACGCAGCACAACATCATACACTGTGCCCCGTTTTGAAACTACA
AGGAGCAGTTCTTATTATGTGCAAGATACACAAGGTTATTATGTGGCTTATCCTGAACAT
AGAAATACTGCAGAAATCATTTATCCAACACCAGATATACCTGTGGTAGTTATACATACA
CATGATAATAGTGGTGACTTTTATTTACATCCTAGCCTGCGGAGGCGCAAGCGTAAAAGA
AAATATTTGTGATTTACTTGCAGATGGCTGTGTGGCAAGCGGCCCATGGTAAGGTCTATC
TACCACCATCAACACCAGTGGCCAGGGTGCAAAGCACGGATGAATACATTCAAAGGACTA
ACATCTACTATCACGCCAATACTGACAGACTACTCACTGTAGGACATCCATATTTCAATG
TTTATGATAACACTGGTAAAAAATTGGAGGTTCCTAAAGTGTCAGGAAATCAACACAGAG
TATTTCGCCTCAAATTGCCAGATCCAAACAGATTTGCTTTAGCTGACATGTCTGTATATA
ATCCTGATAGGGAAAGGTTGGTCTGGGCCTGCAGAGGATTGGAAATAAGTAGGGGTCAGC
CTTTAGGCGTTGGAAGTACTGGACATCCCTATTTTAACAAAATTAAAGACACGGAAAACT
CAAATAACTATGCCACAGGCAGTAAGGATGATAGACAGAACACATCATTTGATCCTAAAC
AAATCCAAATGTTTATAGTGGGCTGTACACCTTGTGTGGGAGAACACTGGGAGAAAGCCT
TACCCTGCGGGGATGCACCAGCTGAAAATGGTGTTTGCCCTCCCATAGAGTTAAAGAACA
CTTTCATTGAAGATGGTGACATGGCAGATATTGGTTTTGGCAACATGAATTTTAAAACAT
TGCAACAAAACAGATCTGATGTCAGCCTTGACATAGTGAATGAAACTTGCAAATATCCAG
ATTTTTTGAAAATGCAAAACGATGTATATGGAGATGCTTGCTTTTTTTATGCTCGTAGAG
AGCAGTGTTATGCCAGACATTTCTTTGTGAGAGGAGGTAAAACAGGTGATGACATTCCTG
ACGCACAAATTGATGATGGCAATATGAAAAATCAGTATTACATTCCTGGAGCTCAGGATC
AATCTCAAAAGGATATAGGTAATGCGATGTATTTCCCAACTGTAAGTGGCTCATTAGTTT
CTAGTGATGCTCAGTTGTTTAATAGGCCCTTCTGGCTTCAAAGAGCACAGGGTCATAATA
ATGGCATCCTGTGGGCTAATCAGATGTTTGTCACAGTTGTAGACAATACACGAAACACCA
ATTTCAGTATATCTATTTACAGTGATAATCAAAATGTACACGACATTCCAAATTATGATT
CTCAAAAATTTAGAGAATATTTAAGACATGTAGAGGAATATGAAATTTCTCTTATTTTAC
AATTATGTAAAGTTCCTTTAAAGGCAGAAGTGTTAGCACAGATAAATGCAATGAACTCTT
CTTTGCTGGAGGACTGGCAATTAGGCTTCGTGCCAACTCCTGACAATCCTATTCATGACA
CATACAGATATATCGAATCTCTGGCTACTAGGTGCCCTGATAAAAATCCTCCAAAAGAAA
AGCCGGACCCTTATGATGGCTTAAGTTTTTGGACTGTAGATATGACTGAGAGACTTTCTT
TAGACCTGGATCAGTATTCCTTAGGGCGCAAGTTCTTATTCCAGGCTGGCCTCCAACAAA
CGACCGTTAACGGTACAACAAAATCATCAAGCTATAGAAGTTCCATAAGGGGGACCAAAA
GAAAACGCAAAAACTAAATGTACCGAATTTGGTACAATTACCTCAACTTTTGCACAGTAT
TCAAGGAATGTTTGTTTACTCTGACTAAGTCTAACTCTACCAAGGAAACAGACCGCGCCC
GGTACATAAAGGTGAGTTGGTGCCAAATTAGTCTCACTTTGTTGCCAGAACATACCGTGT
TCGTCCTAACATGCTCGGATTAGGTCGACCGCCAAAGGACCTTTGGTTTGCCAAATAGCT
TACAGCAGCTCAGTTCTGGCACATTTGTGGACCGATAACGGTAAGTCTCATTC
>HPV13 Human papilloma virus type 13 (HPV-13), complete genome.
GTTTCTAACAATCTTAAGTTTAAAAAATAGGTGGGACCGAAAACGGTTTTAACCGAAAAC
GGTGATATATAAACCAGCCCAAAAATTGAGCAAGCGGGGCATAATGGAAAGTGCAAATGC
CTCCACGCCTGCAAAAACTATAGACCAGTTGTGCAAGGAGTGCAACCTTTCTATGCACAG
CTTGCAAATTCTATGCGTGTTCTGCAGGAAAACCCTGTCCACGGCAGAGGTTTATGCATT
TCAGTATAAGAGTTTATATATAGTGTGGCGAGGACAGTTTCCATTTGCGGCTTGTGCATG
CTGCTTAGAAATACAAGGAAAGATTAACCAGTTTAGGCATTTTGACTTCGCGGGATTTGC
TGTAACAGTTGAAGAAGACACAAAGCAGTCAATTTTGGATGTGCTAATTCGCTGCTATTT
ATGCCACAAACCATTGTGTGAAGTGGAGAAACTAAGACATATTTTGCAGAAGGCACGATT
TATTAAATTAAACAGCAGTTGGAAAGGCCGCTGTTTTCATTGCTGGTCATCATGCATGGA
AAATATCCTACCTTAAAAGACATTGTTTTAGAGCTGACTCCTGACCCTGTAGGTCTACAT
TGCAATGAGCAATTAGACAGCTCAGAAGACGAGGTGGACGAACAAGCCACGCAAGCCACG
CAAGCCACGCAACATAGCACACTATTACAATGCTACCAAATACTAACGTCCTGTAGTAAA
TGTTGTAGCAACGTCCGGCTGGTGGTGGAGTGTACAGGACCTGACATTCACGACCTACAC
GACCTACTGCTGGGCACGCTGAATATAGTGTGCCCTTTGTGTGCACCAAAAAGCTAACCA
CGATGGCAGAGGATACAGGTACTAATAATGAGGGGACGGGATGCTCAGGATGGTTTTTAG
TAGAGGCTGTAGTAGAACGAACAACTGGGCAACAAATATCAGATGATGAGGATGAAACAG
TGGAAGATAGTGGGTTGGATATGGTGGATTTCATAGATGACAGACCTATTACACACAATT
CCGTGGAAGCACAGGCATTGTTAAACGAGCAGGAGGCGGATGCTCATTATGCGGCTGTGC
AGGACCTAAAACGAAAGTATTTAGGCAGTCCATATGTTAGTCCCCTAGGACATGTTGAAC
AGTCAGTGGACTGTGATATAAGTCCTCGATTGGACGCTATAAAATTAAGTAGAAATTCTA
AAAAAGTAAAGCGACGGCTGTTTCAATCAAGGGAAATAACGGACAGTGGATATGGCTATT
CTGAAGTGGAAGCTGAAACGCAGGTAGAGAGAAATGGCGAACCGGAAAATGATTGTGGGG
GTGGTGGACACGGAAGGGACAAAGAGGGGGAGGGACAGGTGCACACGGAAGTGCACACAG
GCAGCCAGATAGAAGAGCACACAGGGACCACGCGGGTGTTAGAACTCCTTAAATGTAAGG
ATGTAAGGGCTACATTGTATGGTAAGTTTAAAGACTGTTATGGGTTATCATTTACAGATT
TAATTAGACCATTTAAAAGTGATAAAACAACATGTGGGGACTGGGTGGTTGCAGCATTTG
GTATACATCATAGTGTATCAGAGGCATTTGAAAAGTTAATGCAGCCATTAACAACATATA
TGCATATACAATGGCTTACAAATGCATGGGGGATGGTATTGTTAGTATTAATAAGATTTA
AAGTAAATAAAAGTAGATGCACAGTGGCGCGAACACTGGCAACCTTTCTTAATATTCCTG
AGGACCACATGTTAATTGAACCTCCCAAAATACAAAGCAGTGTGGCAGCATTATACTGGT
TTAGAACAGGTATTTCTAATGCTAGTATAGTAACTGGTGAAACACCAGAATGGATAAAAA
GGCAAACAATTGTAGAGCATGGACTTGCAGATAATCAATTTAAATTAACTGAAATGGTGC
AGTGGGCATATGATAATGATTTTTGTGATGAAAGCGAAATAGCATTTGAATATGCACAAC
GAGGAGATTTTGATTCAAATGCCAGGGCATTTTTAAATAGTAATTGTCAGGCAAAATATG
TAAAAGATTGTGCAACAATGTGCAAGCATTATAAAAATGCAGAAATGAAAAAAATGTCTA
TGAAACAATGGATAACATATAGAAGTAAAAAAATAGAGGAAGCAGGAAATTGGAAACCAA
TAGTACAATTTTTAAGGCATCAAAATATAGAATTTATTCCATTTTTAAGTAAATTAAAAT
TGTGGCTTCATGGCACGCCAAAGAAAAACTGTATTGCAATAGTGGGGCCACCAGATACAG
GCAAATCATGTTTTTGCATGAGCTTAATTAAGTTTTTAGGGGGCACAGTAATTAGTTATG
TAAATTCAAGTAGCCATTTTTGGCTGCAGCCATTATGTAATGCAAAGGTAGCTTTGCTAG
ATGATGCAACGCAGTCATGCTGGGTATATATGGACACATACATGAGAAATTTATTAGATG
GCAATCCAATGAGCATTGATAGAAAACATAAGTCTTTAGCATTAATAAAATGTCCGCCAT
TATTAGTAACATCTAATGTAGACATTACCAAAGATGACAAATATAAATATTTGTATAGTA
GAGTAACAACACTTACATTTCCAAATCCATTCCCTTTTGACAGAAATGGGAATGCAGTAT
ATGAGTTGTCTGATGCAAACTGGAAATGTTTTTTTACAAGATTGTCAGCAAGCCTAGATA
TACAGGACTCTGAGGACGAGGACGATGGAGACAATAGCCAAGCATTTAGATGCGTGCCAG
GAACAGTTGTTAGAACTGTATGAAGAAAATAGTAATGAACTTAAAAAACATATACAACAT
TGGAAATGCTTAAGGTACGAAAGTGTACTCTTACACAAAGCACGCCAAATGGGCCTAAGC
CACATTGGATTACAAGTGGTGCCACCATTGACAGTATCACAAGCTAAGGGACATGAGGCA
ATTGAAATGCAAATGACTTTAGAGACATTACTAGAGTCTGAGTTTGGTATGGAACCATGG
ACTTTACAAGATACAAGTCGTGAAATGTGGCTAACACCCCCAAAACGCTGTTTTAAGAAA
CAGGGACAAACTGTGGAAGTAAAATATGACTGTAATACAGACAATAGAATGGATTATGTG
TCGTGGACATACATATATGTGTTTGACACAGATAAATGGACAAAGGTGAAAGGAATGGTA
GATTATAAAGGGTTGTACTACATACATGGAAATTTGAAAACATATTATTTAGAGTTTGAA
AAGGAGGCTAAAAAATATGGGGAAACGTTACAATGGGAAGTATGTATTGGCAGCACAGTC
ATATGTTCTCCTGCATCTGTATCTAGTACTGTACAAGAAGTATCCATTGCTGGGCCTGCT
TCATACTCCACCACCACCTCCACACAGGCCTCCACCGCAGTGTCCTGCAGCGCCTCGGAA
GAATGTGTGCAAGCGCCGCCTTGTAAACGACAACGAGGACCTTCACGTCCCATTGGAAAC
CCCCAGAACACACAAAGCATTGTGTGTGTCACAGACTACGACACCCTGGACAGTGCAAAC
AACAACATCAACGTTAACCATTACAACAATAACAAAGGACGGGACAACAGTTACTGTGCA
GCTACACCTATAGTTCAATTACAAGGTGACTCTAATTGTCTAAAGTGTTTTCGATATAGA
TTACATGAAAAATATAAAGATTTATTTTTGTTAGCATCATCTACATGGCATTGGACCGCC
CCTAATAATTCACAAAAACATGCACTGGTAACCTTAACCTATGTAAATGAACAACAAAGA
CAAGACTTTTTAAAAACTGTAAAAATACCTCCAACCATAACACATAAACTAGGTTTTATG
TCATTGCAATTGTTATAACAGCATATATTGTATGTAAATATTTGTTGTGTGTGTGTATAT
ATTGTAAATGGAATTTATACCTGTGGATGTTAGTACACAGGCAACCAGCAAGTCATTACT
GCCACTTGTAATTGCACTTACAGTGTGTGTAGTTAGCATTATAACAATATTGTGCATATC
AGAGTTCTTGGTGTACACAAACGTTTTAGTACTAACATTAATTTTATATGTACTTTTGTG
GCTTTTACTAACAACTCCCTTGCAATTCTATTTACTAACCCTGTCTCTTTGCTTTCTTCC
TGCGTTGTGTGTACACCAATATATTTTACAAACACAAGAATAACTATACACAATGTTAAC
CTGTACTTTTGATGATGGTGACACATGGTTGCTATTATGGTTAATTTTATCATTTATTGT
AGCCATTCTAGGGTTACTGTTGCTGTATATAAGAACTGGACATATGCATTGCCAGTGCTG
GAGTAAATAAGTGGTTTTATATTTTGTGTGTATTCATTTAATTATGGCACATAGTAGGGC
TCGCAGACGCAAACGCGCTTCAGCTACACAACTATATCAAACTTGTAAGGCTTCTGGAAC
ATGTCCTCCTGATGTTATACCAAAGGTTGAACAAAACACTCTTGCAGATAAAATATTAAA
GTGGGGCAGTTTAGGAGTATTTTTTGGGGGGCTTGGCATTGGCACAGGCTCTGGTACTGG
CGGTAGGACTGGCTATGTACCAGTAGGATCCACCCCACGCCCTGCCATATCAACTGGGCC
TACTGCACGTCCTCCTATTGTTGTTGATACTGTTGGGCCTACAGACCCTTCTATTGTATC
TTTGGTAGAGGAATCAGCTATTATTAATTCTGGAGTACCTGACCCTTTGCCTCCCGTTCA
TGGGGGTTTTGAAATCACCACATCTCAATCAGCCACTCCAGCAATATTGGATGTGTCTGT
TACAACACAAAACACTACGTCCACAAGTATATTTAGAAATCCTGTTTTTTCAGAACCTTC
TATTACACAATCTCAACCTTCTATTGAAAGTGGTGCACACGTGTTTATATCGCCATCTAC
TATTTCCCCTCATTCTACAGAAGACATTCCTTTAGATACATTTATTGTATCTTCCTCAGA
TAGTAATCCTGCATCAAGCACCCCTGTTCCAGCAACTGTTGCACGTCCACGTCTAGGCCT
TTACAGTAGGGCCTTACATCAAGTACAGGTTACTGATCCTGCCTTTTTATCGTCGCCCCA
ACGCCTTATAACCTTTGATAACCCTACATATGAAGGTGAAGATATAAGTTTGCAGTTTGC
ACACAATACCATTCATGAACCCCCTGATGAGGCATTTATGGATATTATAAGACTACATAG
GCCAGCCATAACATCACGGCGTGGTCTTGTTAGGTTTAGTAGAATTGGTCAGAGGGGGTC
TATGTATACTCGAAGCGGCAAGCATATAGGTGGAAGGGTCCATTTCTTTAAGGATATTTC
TCCTATATCTGCAGCTGCAGAAGAAATAGAATTACACCCCCTTGTGGCTGCTGCACAGGA
TCACAGTGGTTTGTTTGATATTTATGCAGAACCTGACCCTGACCCTGTGGCTGTAAACAC
CTCTGGGTCATTGTCTTCTGCCTCCACACCATTTGCACAATCTTCTTTGTCTTCCGCCCC
ATGGGGTAATACTACTGTTCCTCTTTCACTACCAGGTGATATATTTATACAGCCTGGTCC
TGACATAACATTCCCAACTGCACCTACAGTAACGCCTTATAATCCTGTTACGCCTGCTTT
ACCTACAGGTCCTGTTTTTATTACTGCTTCTGGATTTTATTTATATCCTACATGGTATTT
TACACGCAAACGCCGTAAACGTGTTTCCTTGTTTTTTACAGATGTGGCGGCCTAGTGACA
ACAAACTATATGTGCCTCCTCCCGCCCCTGTATCAAAAGTAATTACTACGGATGCCTATG
TTACACGTACCAACATATTTTATCATGCTAGCAGTTCTAGACTACTTGCAGTGGGAAATC
CTTATTTTCCTATTAAGAAACAAAACAAAACTGTTGTCCCTAAGGTATCTGGTTATCAGT
TTAGGGTATTTAAAGTTGTATTACCTGACCCTAATAAATTTGCCCTGCCTGACACATCTA
TATTTGACTCAACTAGTCAACGCTTAGTGTGGGCCTGTACAGGTTTAGAGGTTGGTAGGG
GTCAACCCTTAGGTGTTGGTATTAGTGGTCATCCATTATTAAATAAATATGATGATGTGG
AAAATTCTGCAAGTTATGCTGCCAATCCTGGTCAGGATAATAGGGTTAATGTGGCCATGG
ACTATAAACAAACACAGTTATGTTTAGTGGGCTGTGCACCTCCTTTAGGTGAACATTGGG
GACAGGGCAAGCAATGTACTGGTGTAAATGTACAACCTGGAGATTGCCCTCCTTTAGAAT
TAATTAGTAGTGTAATTCAGGATGGTGACATGGTGGATACAGGATTTGGAGCCATGAATT
TTGCGGAATTGCAATCTAATAAATCTGATGTGCCACTAGACATATGCACGTCCACATGCA
AATATCCTGACTATTTACAAATGGCTGCGGATCCTTATGGAGACAGATTATTTTTTTATC
TGCGAAAGGAACAAATGTTTGCAAGGCATTTCTTTAACAGGGCAGGCTCTGTTGGTGAAC
AAATCCCAGCAGAATTATATGTTAAGGGTAGTAATACACTTTCTAATAGTATTTACTATA
ATACTCCCAGTGGCTCTCTTGTGTCTTCTGAGGCCCAGTTGTTTAATAAACCTTATTGGT
TACAAAAGGCCCAGGGACACAATAATGGTATATGTTGGGGCAATCACTTGTTTGTTACTG
TAGTTGATACTACACGCAGTACTAACATGACTGTGTGTGCAGCCACTACATCATCTCTTT
CAGACACATATAAGGCCACAGAATATAAACAGTACATGCGACATGTAGAAGAATTTGATT
TACAATTTATTTTTCAATTGTGCACTATTAAATTAACTGCAGAGGTTATGTCATATATTC
ATACTATGAATCCTACAATTCTAGAAGACTGGAACTTTGGGCTATCTCCCCCTCCTAATG
GAACATTAGAAGACACATATAGATATGTACAATCTCAGGCCATAACGTGTCAAAAGCCTA
CACCTGATAAAGAAAAACAGGATCCGTATGCGGGTCTTAGTTTTTGGGAGGTTAATCTTA
AGGAAAAGTTTTCTAGTGAACTAGATCAGTATCCCCTTGGCAGAAAGTTTTTATTACAAA
CAGGCGTTCAGTCTAGGTCCCCTATTCGTGTAGGTAGGAAACGTGCTGCATCTACATCTA
CTGCCACACCTACTACACGTAAAAAAGCTAAAAGGAAATAATAGTTTGTTTATGATTGTG
TATGTATGTCACGTTTGTTTGTACTGTATGTATGTTGTGTACTGTATGTGTAATGTTGTA
TGTATGTGCATGTTACTTATTAAAGAATGTGTGTGTGTGTTTGTATGCAATAAATCTAAT
CTGTGGTGTCCTGTTCCACCCTATGAGTAAGTGGTATGTTGTGTCTCGTGTGGTGTTTTG
TATACTATACTATAACATTAGTGCAACCATTTTGTAACTTTTCTTACATTTTACGTCTCC
ATATTAAGTGCAACCGATTTCGGTTGCTATTGTTTCTGCGACCGATTTGTTGCAGCACGC
TGTTTATATAATCTTACCTACCGCCTGCCAAAATTATCCACCGCTTGCCAAAATCACCCA
CACACCTGGCGTTGCTAGGGCGCGGTTATATATATTTACTAAATCTTACTAATCTTTCTA
TCACTCATTTTACCTTTATAACAATACTTTTGCTTTTCAAGTACATTTTTGTACTTACTA
GCCAATGCCTGAAAGGTTTTTTGGCTACCAGCACTACATTTTTGTACAGTTAATGTTACA
TGTATAAAATGAGTAACCTAAGGTCACACACCTGCAAACCGGTATCGGTTAAAACACACC
CTCTATAGTTCCTTATAATT
>HPV14d Human papillomavirus type 14D (HPV-14), complete genome.
AACGGTAAGTTATTCTGCACCGGGTGCGGTCACTGTATTACTCACTATGTGGTTGTTGTT
GCCAACTACCATTGCTGATAGCATGTTTTTGCCTGTAACGTTATCGACACATACATATCT
ATGTATATATATATATATATATATATATATATATATATATATATATACTACAGAAAAAAC
AGAGAATGCAGACTCATGGCGACAACTGACTCTTCAACAGACAGTGCAGATGAAGGTCCT
TCTCCTAAGAGTAACTATTGTGATAGCACAGAAACCAAATCTTCTTTTATAGAGCCACCA
TTACCTGCAACTATATTTGGCTTAGCAAACCTATTGGAAATACCACTAGATGATTGTTTA
GTACCTTGTAACTTTTGTGGTAATTTTTTGACTCATTTAGAAGTCTGTGAATTTGATGAG
AAAAAACTAAGTCTAATTTGGAAAGGTCATTGTGTATTTGCTTGTTGCCGTGTATGCTGC
ACAGCAACAGCAACGTATGAGTTTAATGAATTTTATGAGAGTACTGTTGAAGGCAGAGAA
ATAGAGAGTGTAACAGGCAAATCTATTTTTGATGTTGATGTCAGGTGCTATACCTGCATG
AAATTTTTAGATTCAATTGAAAAGCTTCGCATCTTTATAACTGCTACAGAATTTGCTCTT
AGAACCTTCCAGAACCTGTTATTTGAACAACTGCAGCTGTTGTGTCCTGAGTGCCGTGGG
AACTGCAAACATGGCGGATCCTAAAGGTAGTACATCTAAAGACGGGTTGGATGATTGGTG
TATTGTGGAAGCTGAATGTAGCGATATAGAAAATGATTTGGAAGAATTATTTGACAGAGA
TACAGACTCAGATATTTCAGAATTATTAGATGATAATGATGACTTGGACCAGGGAAATTC
TCGGGAACTATTTCATCAACAAGAGAGTAAGGAAAGCGAGGAGCACTTGCAAAAACTAAA
ACGAAAGTACTTGAGTCCTCAAGCTATCGCACAGCTTAGTCCGCGACTTGAAAGTATAAC
ATTGTCACCTCAGCAGAAGTCTAAACGAAGGCTCTTTGCAGAGCAGGACAGCGGGTTGGA
GTTAACTCTTACAAATGAAGCTGAAGATGTTTCTTCTGAGGTGGAGGTACCGGCTCTAGA
CTCTCAGCCGGTTGCTGAGGCACAAATAGGAACAGTAGACATTCATTATACAGAATTATT
ACGTGCCAGCAACAATAAGGCAATTCTTATGGCAAAATTTAAGGAGGCTTTTGGGGTAGG
CTTTAATGATTTGACACGTCAGTTTAAAAGTTACAAAACCTGCTGTAATCATTGGGTTCT
GTCTGTATATGCAGTGCATGATGATCTTCTTGAAAGCTCAAAGAAGTTATTGCAACAGCA
TTGTGATTATGTATGGATACGTGGGATAGCTGCTATGTCATTATTTTTATTGTGTTTCAA
AGTGGGAAAAAATCGTGGGACAGTACATAAATTAATGACCTCAATGTTAAATGTGCATGA
AAAGCAAATATTGTCTGAGCCTCCAAAGCTACGAAATGTTGCTGCTGCATTGTTCTGGTA
TAAAGGTGCAATGGGGTCAGGGACATTTACTTATGGTCCCTACCCTGATTGGATGGCACA
TCAAACTATTGTTGGCCATCAAAGTACAGAAGCAAATGCATTTGATATGTCTGTTATGGT
GCAGTGGGCATTTGATAACAATTATTTAGATGAAGCTGATATAGCCTATCAATATGCTAA
GTTAGCACCAGAAGATAGTAATGCTGTGGCCTGGCTTGCCCATAATAATCAGGCCAGGTT
TGTTAGAGAATGTGCATCTATGGTTAGATTTTATAAAAAAGGTCAAATGAAAGAAATGTC
TATGTCAGAATGGATACATACTAGAATAACTGAAGTAGAAGGAGAAGGTCATTGGTCAAC
AATAGCAAAATTTCTTAGATATCAACAAGTAAACTTTATAATGTTTTTAGCTGCTTTGAA
AGATATGCTACATTCAGTTCCCAAACGTAATTGTATATTAATATATGGTCCTCCAAATAC
TGGGAAGTCAGCATTTACCATGTCTTTAATTCGTGTGTTAAGAGGAAGGGTGCTTTCATT
TGTTAATTCTAAAAGCCAATTTTGGCTGCAACCAATGTCAGAGTGTAAAATAGCTTTAAT
TGATGATGTCACAGATCCATGTTGGTTGTATATGGACACTTATTTGAGGAATGGCCTTGA
TGGTCATTATGTTTCTTTAGATTGCAAACATAAAGCACCGATACAAACTAAATTTCCTGC
ACTATTACTTACATCTAATATTAATGTACACAATGAAATAACGTATAGATATTTGCATAG
TAGAATTAAGGGATTTGAATTTCCAAATCCATTTCCAATGAAAGCAGACAATACACCTGA
ATTTGAACTCACTGACCAAAGCTGGAAATCTTTCTTTACAAGGCTTTGGAATCAATTAGA
GCTGAGTGACCAAGAAGACGAGGGAGACAATGGAGAATCTCAGCGACCGTTTCAATGCTC
TGCAAGATCAGCTAATGAACATTTATGAGACTGCAGCAAACACACTTGAGTCGCAAATTG
AGCATTGGCAAACTCTTCGAAAAGAAGCTGTGCTACTATATTTTGCTAGGCAAAATGGTG
TGACACGACTTGGATACCAAGTTGTGCCTACATTAGCCATTTCAGAAGCAAAAGCCAAGC
AGGCCATAGGGATGGTGCTGCAGTTGCAATCACTGCAAAAGTCTCAGTTTGGCAGTGAAC
CATGGTCACTGGTTGATACCAGTGGAGAAACATTTAGAAGTGCTCCAGAAAATCATTTCA
AAAAGGGTCCAGTATCAGTAGAGGTGATTTATGATAACGATAAAGACAATGCAAATGCTT
ATACTATGTGGAAGCACATATATTACCAGGATGATGACGAACAGTGGCATAAAAGTGCAA
GCGGGGTCAACCACACAGGCATATATTATATGCAAGGAACCTTTAGAAACTACTATGTTT
TGTTTGCTGATGATGCAACTAGATATAGTAAAACTGGACATTGGGAAGTTAAAGTTAATA
AGGAAACTGTGTTTACTCCTGTCACCAGCTCCACCCCTCCCGAGTCACCAGGAGGACAAG
CAGACTCAAACACCTCCTCCAAGACCCCCACCACCGCCACTGACTCCACGTCCAGACTCT
CGCCCGCAGATTCCAGAAAACAGTCACAACAAGCCAACACCAAAGGAAGAAGGTACGGAC
GCAGACCGTCCAGTAGGACCCGGCGAACGACCGAAACGCGGCAGAGGCGGAGATCGAGGT
CCAAGTCCAGGTCGCGGTCGAGGTCGCGGTCTCGGCTCCGATCTAGATCCCGGTCGCAAT
CGTCTGAGCGGCGGTCTCGGTACCGATCAAGATCCAGATCCAGACAAAAAGAAGTGTCCA
GAATCACAACCACCACCAGAGGGAGAGGTCGAGGGTCATCCTCCACCTCCTCCAAACGGT
CACAACGGGCACGAGGAAGGGGCCGTGGGGGGAGCAGGGGGAGACGGTCATCCTCCACCT
CCCCCACCTCCTCCAAACGGTCACGACGAGAGTCAGAGTCTTCTAGGCAGCGTGGCATCT
CTCCTAGTGACGTGGGAAAGTCACTTCAATCAGTTAGTTCAAGAAATACAGGAAGACTTG
GAAGGTTACTGGACGAAGCTCTCGATCCCCCAGTAATCTTAGTCAGGGGGGACCCTAACA
CGCTACGATGCTTTCGCAATAGAGCTAAGCAAAAGTTTACAGGGCTTTACAGGGCCTTTA
GCACGGCTTGGTCGTGGGTGGCTGGAGATGGCACTGAGCGTCTAGGCAGGTCCAGAATGC
TCATTAGCTTTTTCTCCTTTAACCAGAGAAGAGATTTTGATCAGACTGTTAAGTACCCGA
AAGGAGTGGACCGGTCGTTTGGCTCATTTGATAGCCTATAACACCCCTAACATACTAACA
TAATAGCTTGCTACTAACATCTAACATTTATTGCATTTTTGCTTTTTGTTTGCATTATTT
TAATGCTATGGCGCGTGCTAGGCGAGTCAAGCGTGACTCTGCTACTAACATTTACAGAAC
CTGCAAGCAAGCAGGCACGTGTCCTCCTGATGTCATTAATAAAGTTGAAAGCACAACTAT
TGCTGATAAAATTTTGCAGTATGGTAGTGCTGGTGTTTTTTTTGGGGGTTTGGGCATAAG
CACTGGAAAAGGTACAGGAGGTACCACAGGCTATGTGCCTTTGGGAGAGGGCCCAGCAGT
ACGTGTTGGTGGTGCGCCAACAATTATCAGACCTGCTCTGGTCCCAGACACCATTGGTCC
ATCAGATATTATACCTGTGGACACCTTAGATCCAGTGGAGCCTACGACCTCTTCTATTGT
TCCACTCACGGATTCCACAGGACCAGACCTTTTGCCTGGCGAGGTGGAAACTATTGCAGA
GGTGCATCCTGGCCCGTCTAGGCCTCCTACTGACACTCCTGTCACAACTAGTACAGGAGG
CTCCAGTGCTATATTAGAAGTAGCACCGGAACCTACTCCGCCCTCACGTGTTAGGGTGAC
CCGGACACAATATCATAATCCCTCCTTTCAAGTAATTACCGAATCCACCCCTACCACAGG
TGAAAGTTCATTAGCAGACAATATATTGGTTACCTCTGGTTCTGGGGGACAAACTATTGG
AGGCGCTACACCTGAACTTATAGAACTTCAAGAGTTACCATCTAGATATTCATTTGAAAT
CGAAGAACCAACACCCCCTAGAAGAACTAGTACCCCATTACAAAGGATACAGACAGCTAT
AAGAAGGAGGGGTGGGCTTACAAATAGGCGCTTAGTCCAACAAGTTTCTGTAGAAAACCC
CTTATTTTTAACAAGACCATCTAGACTAGTGCAATTTCAGTTTGATAATCCAGCATTTGA
GGAGGAAGTAACACAAATATTTGAACAAGATATTGAAGATTTTAATGAGCCTCCAGACAG
AGATTTTCTAGATGTTCAAAGGCTGGGTAGGCCCCAATATTCAGAAACTCCAGCAGGGTA
TCTCCGAGTTAGTCGTCTTGGGCAAAGGCGGACTATACGCACTCGTTCTGGAGCACAAAT
TGGGTCTCAAGTTCATTTTTATAGAGATCTAAGTAGTATAAACACAGAAGATCCTATTGA
GCTTCAATTATTAGGTCAGCATTCTGGGGATGCTACTATTGTCCAAGGTCCAGTTGAAAG
CACATTTGTAGACATAAATGTAGATGAAAATCCACTTTCTGAGGATTTTAGTGCACATTC
TGATGACTTGCTTTTAGATGAAGCTAATGAAGACTTTAGTGGCTCTCAATTAGTTGTGGG
TAATCGACGCTCAACATCTTCATATACCGTCCCTCGTTTTGAAACAACCAGATCTGGGTC
ATATTATGCACAGGATACAAAAGGTTATTATGTAGCTTATCCTGAGGATAGGGACATTAG
CATGGATATTATTTATCCTACCCCAGAGTTGCCTGTTGTCATTATTCACACATATGATAC
AAGTGGTGATTTTTACCTGCATCCTAGTCTTCACAAAAGACTCAAAAGAAAACGAAAATA
TTTGTAACTTTTTCTTTTACAGATGGCAGTTTGGCAAGCAGCTAGTGGTAAGGTTTACCT
TCCACCATCTACACCAGTTGCCAGGGTCCAAAGTACGGACGAATATGTGCAAAGGACTAA
CATCTATTATCATGCATACAGTGACAGATTATTAACTGTTGGTCATCCATATTTCAATAT
ATATGACGTGCAAAGTGCTAAGATAAAAGTACCAAAAGTATCTGGAAATCAACATAGGGT
TTTCAGACTAAAGTTGCCAGACCCTAATCGATTTGCATTAGCTGACATGTCTGTTTATAA
TCCAGATAAAGAAAGACTGGTTTGGGCATGCAGAGGTATAGAAATAGGCAGAGGACAACC
TTTAGGTGTAGGTAGTGTAGGACATCCATTATTTAATAAGGTTGGTGATACAGAAAATCC
CAACTCATACAGGCAACAAGCTAACTCCACTGATGACAGACAAAATGTGTCATTTGATCC
TAAGCAACTGCAAATGTTTATAATAGGCTGTGCACCTTGCATGGGGGAACATTGGGATAG
GGCCTTGCCATGTGTAGAAGATAAACCACCCCCTGGTTCTTGCCCTCCAATTGAATTAAA
AAATACAGTGATTGAAGATGGTGACATGGCAGATATAGGCTATGGAAATTTAAATTTTAA
GGCATTACAAGAAAATAGATCTGATGTAAGTTTGGATATAGTTAATGAAATTTGCAAATA
TCCAGACTTTCTGAAAATGCAAAATGATGTATATGGAGATTCCTGCTTTTTTTATGCACG
CAGGGAACAATGTTATGCCAGACACTTTTTTGTTAGAGGGGGTAAGACAGGAGATGACAT
ACCAGCAGCACAAGTTGATGAGGGTAGCCTAAAGAATGTTTATTACATTCCACCAATGAC
AAATCAACCACAAAACAATATTGGCAATGCCATGTATTTCCCAACTGTCAGTGGCTCATT
GGTATCCAGTGATGCTCAACTGTTCAATAGACCATTTTGGTTACAGCGCGCACAAGGCCA
CAATAATGGTATTTGTTGGTTTAATCAGTTATTTGTTACTGTTGTGGACAACACACGTAA
CACAAATTTTAGTATATCAGTTAGTTCAGAAAACACTGAGGTATCCAAAATTGACAATTA
TACCTCTCAGAAATTTCAAGAATATTTAAGACATGTAGAAGAATATGAAATGTCTCTAAT
TTTACAACTATGTAAAATACCTTTAACAGCTGAAGTCTTAGCTCAAATTAATGCAATGAA
TTCTAATATTTTAGAGGAGTGGCAATTAGGATTTGTACCTGCACCAGACAATCCTATTCA
TGATACATACAGATATATTGAGTCTGCAGCGACTAGGTGTCCTGATAAAAATCCTCCTAA
AGAAAGAGAAGATCCTTATAAAAACTTTAACTTTTGGAATGTAGATTTAACAGAGAGACT
ATCTTTAGACCTAGATCAATATTCTCTTGGGAGAAAATTTTTATTTCAGGCAGGTTTGCA
GCAATCGACCGTTAACGGTACAAAAACAGTTTCGACTAGGGGATCCATCAAGGGTATTAA
ACGAAAACGCAAGAATTAGACATTATCGATTTCGGTGCAATAAAGTCAACTTTTACACAG
TATTCAAGGAATGTTTATTCACTCTGACTAAGCAAATATGAGCCGCGCCCGATACATAAA
GGTGCCAAATGAGGTGAGTTGTTTGCCAGAAGAGGTCAGAGCCAACTCAGGTTTGCGCCA
GATCAGATACAGCGCGAGCCGCGTTGGATCAAGCTACATCGTCTGAACACGCAAAAGACT
CAAGGAAATGTAAGTGTGCCAGTCTATTGTGTTCGAATTTGGCAAAGTTGAAGACCGTT
>HPV15 Human papillomavirus type 15 (HPV-15), complete genome.
CAAGTAACTTGGCAGAACATTTTCTTGGAAGACAGCACCGATAACGGTAAGATTATATCT
TTGAACCGTAGGCGGTTCTTTCTGATTGGTTTGGCTGATAGTAGTTAACAACAATCACTC
TTTATAAATATATGTAACCGCCTGCGTTACTTTATTTAATCTACATACAATATGCTGAGT
AAACTATTTAGAGAGCTATATGGATAGGCCAAAGCCTTTTTCTGTGCAGCAGCTTGCAGA
CACTCTGTGTATACCTTTAGTAGATATATTATTGCCTTGTAGATTTTGTCAGAGATTTTT
AACATATATAGAATTAGTAAGTTTGAATCGTAAAGGTCTGCAGTTAATTTGGACTGAGGA
AGATTTTGTTTTTGCCTGTTGTTCTAGTTGTGCATTTGCTACAGCGCAGTTTGAATTTTC
TAACTTTTATGAACAGTCGGTGTGTAGTTGGGAAATAGAGATAGTAGAACAGAAGCCTGT
TGGAGATATTATTATTCGCTGCAAATTTTGTCTGAAGAAATTAGATTTAATTGAAAAGTT
AGATATTTGTTACAAAGAGGAGCAATTCCACAAGGTTAGACGCAATTGGAAAGGATTGTG
TAGACATTGTAGGGCGATAGAATGATTGGGAAAGAAGCTACTATACCAGATATAGTGCTT
GAGCTGCAAGAGCTTGTCCAGCCCACTGACCTGCATTGCTACGAAGAGTTAAGTGAAGAA
GAGACAGAGGAGGAGCCACGATTTATTCCTTACAAGATTGTAGTTCCGTGTTGCTTTTGT
GATTCCAAGCTTCGACTTATAGTGGTTGCAACTCCATTTGGAATTCGCTCACAACAAGAC
TTATTATTGGAAGAAGTTAAGTTGGTGTGTCCAGGGTGTCGAGAGAAGCTTCGCCATGTC
TGATGACAAAGGTACATATGATCCTAAAGAAGGCTGTAGTGATTGGTTTGTTCTAGAAGC
AGAATGCTCTGATGCTAGTTTAGATGGTGATTTGGAAAAGTTATTTGAAGAAGGTACAGA
TACTGACATTTCTGACTTAATAGATAATGAGGACACTGTACAGGGGAACTCCCGCGAATT
ATTATGCCAGCAAGAAAGTGAGGAAAGCGAGCAACAAATACACTGGCTAAAACGAAAGTA
TATCAGTTCACAAGAGGTTTTGCAGCTTAGCCCTCGCCTGCAGTGTATATCTATTTCGCC
ACAGCATAAGTCTAAAAGGAGATTATTTGAACAAGACAGCGGACTAGAACTATCATTTAA
TGAAGCTCAAGATTTTACTCAGCAGACTTTGGAGGTACCGGCGACCGATGTTGTGCCGCA
GGGTGCCAAGGGACTGGGCATTGTTAAAGATCTTCTTAAATGTAACAATGTGAAAGCAAT
GTTATTAGCTAAATTTAAAGAAGCGTTTGGAGTGGGGTTTATGGAATTAACTAGACAATA
TAAAAGCAGCAAAACATGCTGTAGAGACTGGGTACTGACTGTTTATGCTGTACAAGATGA
GCTGTTAGAAAGTTCTAAACAATTGTTGATTCAACACTGTGCATATATTTGGTTACATCA
AATACCCCCTATGTGCTTATATTTATTGTGCTTTAATGTTGGTAAAAGTAGAGAAACAGT
ATTAAGATTACTTACGAATTTGTTACAAGTATCTGAAATACAAATAATAGCAGAACCACC
AAAGCTTCGAAGTACACTGTCAGCATTATTTTGGTATAAAGGAAGTATGAATCCAAATGT
TTATGCTCATGGAGAATATCCTGAGTGGATAATGACACAAACAATGATAAATCACCAAAC
AGCAGAAGCTACACAGTTTGATTTATCTACTATGGTACAATATGCATATGATAATGAATT
GTCAGAAGAAGCAGAAATTGCTTGGCATTATGCAAAATTAGCAGATACAGATGCAAACGC
GAGAGCATTTTTACAGCATAACAGTCAGGCAAGACTTGTCAAAGACTGTGCAATAATGGT
TAGACACTATAGACGGGGAGAAATGAAAGAAATGTCTATGTCATCATGGATACATAAAAA
GTTATTGGTTGTTGAAGGAGAAGGACATTGGTCAGATATTGTAAAGTTTGTCAGATACCA
AGATATAAATTTTATACAATTTTTAGATTCATTTAAAAGCTTTTTACATAATACTCCTAA
AAAAAGTTGTATGTTAATATATGGTCCACCTGACACAGGAAAATCCATGTTTACTATGTC
ATTAATAAAAGTCTTAAAGGGTAAAGTTTTGTCATTTGCAAATTATAAAAGTACATTTTG
GCTTCAACCTGTGGCAGATACAAAAATAGCTTTAATAGATGATGTAACTTATGTTTGTTG
GGATTATATAGATCAATATTTAAGAAATGCATTGGACGGTGGTGTTGTTTGTTTAGATAT
GAAACACAGGGCGCCATGTCAAATAAGGTTTCCACCATTAATGCTAACTTCTAACATTGA
TATCATGAAAGAAGAAAGGTATAAATATTTACGCAGTAGAGTGCAAGCTTTTGCATTTCC
ACATAAGTTTCCTTTTGATAGTGATAATAATCCACAATTTAAACTTACTGACCAAAGCTG
GAAATCTTTTTTTGAAAGGCTTTGGAGACAGTTAGAGCTCAGTGATCAAGAAGACGAGGG
AGACGATGGATACTCTCAGCGAACGTTTCAATGCACTACAAGAGAATCTAATGGACATTT
ATGAGTCAGGTCGAGACGACATAGAAACTCAAATATTGCACTGGCAATATTTGAGGCAAG
AACAAGTATTATTCTATTTTGCCAGGAAACATGGAGTTATGCGTTTAGATATCAGCCTGT
ACCCCCTTTAGCCACCAGTGAGACCAAAGCGAAAGATGCTATTGGTATGGTGATTCTGTT
ACAAAGTTTGCAGAAGTCAGCATATGGCAAGGAGCCATGGACACTAACACAGACTAGTTT
GGAGACTGTGAGAAGTGCACCTGCAAACTGCTTTAAAAAAGGGCCACAGAATATTGAAGT
TATGTTTGATAAGGATCCTGAAAACATTATGGTATACACTGTTTGGACATACATTTATTA
CCAGACTTTAGATGACACATGGAACAAGGTGGAAGGAAAAATTGACTATCATGGCGCATA
TTATTTGGAAGGAACTCTTAAAGTTTATTACATACAGTTTGAAGTTGATGCAGCCAGGTT
TGGCAAAACTGGAATCTGGGAGGTGCATGTTAATGAGGACACTATCTTTGCTCCTGTTAC
TAGCTCTTCGCCGGCAGCTGGAGAAGGGGCAACCTCCATCGACTCCGCACCCGAATCGCC
GGCCAACAGACAGCTTTCTTCCACCTCCGTGTCCTCCAGAAAACGGACACCACCACGAAC
CGAAGCCAGACGCTACAACCGAAAAGAATCTAGCCCTACAACCACCACCACCCGGAGGCA
GAAAAGACAAGGACAAAGACAAGAAGACACAGCAAGGCGATCAAGGTCCACCTCAAGGGG
GAGACAAGAAATCTCCAGGGGAGGGAACCAGCGCCGACGGCGACGATCCCGAGAAACCTC
CATCTCCCCCGCCTGGGGAAGGGGAGGGAGAAGTAGAAGGGGGCCCACAACAAGGTCCCA
ATCGAAGTCCCTCTCACGATCCCGATCCCGATCCAAGTCGAGATCACGAGGGTCTTCTCC
ACGGGGTGGCATCTCGCCTGCAGACGTGGGAAGCTCAGTTCGATCACTTGGTAGAAAACA
TACTGGGCGACTTGAAAGATTACTGGAAGAGGCTAGGGACCCCCCAGTAATCTTGCTGCG
CGGTGATGCTAACAAATTAAAATGCTTTCGCTTTAGGGCAAAGAAAAAGTATCAGGATTT
AGTAAAATACTATAGCACCACGTGGTCCTGGGTAGGGGGTACAAGTAATGATAGAATTGG
ACGCTCACGATTGTTACTGGCATTCTCTTCCAACACCGAAAGAGAGCTCTTTATCAAAAT
AATGAAACTGCCACCAGGCGTTGATTGGTCGCTAGGATATTTAGATGATTTATGATTTTT
GTGCTTTTTAATCAACTAACAGTAGTGTTTTTTTATTGCTTTTGCTACTAACACTATACT
AACATTCCCATGGCCCGTGCACGCAGAGTAAAACGTGCATCTGTAACTGACATTTACAGG
GGGTGCAAACAAGCAGGTACCTGCCCCCCTGATGTTCTTAATAAAGTGGAACAAACAACT
ATTGCAGATAAAATTTTGAAATATGGAAGTGCTGCTGTATTTTTTGGTGGGCTGGGAATT
GGTACAGGCCGTGGTTCAGGTGGTGCTACAGGTTATGTTCCTTTGGGAGAAGGCCCTGGT
GTGCGCGTAGGAGGCACCCCTACCATTGTTCGCCCTGGGGTCACACCTGAACTTATTGGT
CCAGCGGATGTAATACCAATTGATACAGTCACACCAATTGACCCCGCAGCACCTAGTATT
GTCACAATAACTGACAGCAGCGCTGTTGACCTTTTACCTGAATTGGAGACAATTGCAGAA
ATACATCCTGTACCAACAGATAATGTAGATATTGATACTCCTGTTGTTACAGGAGGTCGG
GATTCCAGCGCTATTTTAGAAGTTGCTGATCCCAGTCCTCCTGTACGAACAAGAGTGTCT
CGCACACAATATCATAACCCATCATTTCAAATTATTACTGAGTCTACACCTTTGTCTGGC
GAATCTGCACTAGCAGATCACGTTATTGTTTTTGAAGGTAGTGGAGGTCAAAATATAGGC
GGTTCTCGCAGTGCTGCTTTGGATGCAGCACAGGAAAGTTTTGAAATGCAAACATGGCCT
AGTAGATACAGTTTTGAAATACAAGAAGGTACACCACCAAGATCTAGCACTCCTGTTCAA
AGAGCAGTACAATCCCTTTCTAGTCTTAGAAGGGCTTTATATAACAGACGGCTGACTGAA
CAAGTAGCTGTAACAGACCCTTTATTCTTGGGACGACCCTCACGCTTGGTGCAATTTCAA
TTTGACAATCCAACATTTGAAGAAGAAGTAACACAAACTTTTGAAAGAGATGTTGAAGCA
TTTGAAGAGCCTCCAGATAGGCAATTTCTAGATGTAGTTCGCCTAGGAAGGCCTACTTAT
TCTGAAACACCACAAGGTTATGTGCGTGTAAGTAGACTTGGTAGACGGGCCACAATTAGA
ACCAGAAGTGGTGCACAAGTTGGTGCTCAAGTACATTTCTATAGGGATTTAAGTACAATT
GATTCTGAAGCATTAGAAATGCAATTACTAGGAGAACATTCAGGTGATAGTACCATTGTT
CAGGCTCCTATGGAAAGTTCATTTATAGATATAAATATTGATGAGCCTGATTCATTACAT
GTGGGCCTACAGGACAGTACTGAAGCAGATGACATTGATTACAATTCTGCTGATCTTCTT
TTAGAAGATAATATAGAAGATTTTAGTGGTTCTCATTTGGTGTTTGGCAATACACGGCGC
AGCACTACAACATATACAGTACCTAGATTTGAATCACCTAGAAATACTGGGTTTTACATA
CAAGATGTGCATGGGTATAATGTAGCCTATCCGGAGTCCCGTGATACTACCGAAATAATA
TTACCACAATCTGACACGCCAACTGTAGTTATAAATTTTGAAGAGGCAGGTGGAGACTAT
TATTTACATCCAAGCTTAAAAACACGTAAACGAAAACGCAAATATTTGTAATTGTTTTAC
AGATGACATTGTGGCTACCGACGACGGGTAAAGTATATTTGCCACCAACACCACCTGTAG
CACGTGTACAAAGCACCGATGAATATGTGGAGAGAACTAATGTATTTTACCATGCAATGA
GTGACCGTCTGTTAACAGTAGGGCATCCCTACTTTGATGTTAGATCTGTTAATGGAGGTA
GCATAGAAGTTCCTAAAGTGTCTGGAAATCAATATAGAGCATTTAGGGTTACTTTTCCAG
ATCCTAATAGATTTGCATTAGCAGACATGTCTGTCTATAATCCAGAAAAAGAAAGGTTGG
TTTGGGCCTGTGTAGGCCTTGAAATAGGTAGAGGACAACCATTAGGAGTTGGTACTTCAG
GCCATCCTTTATTCAACAAAGTAAAAGATACAGAGAATAACAGTAATTATCAAGGCAACT
CTACTGATGACAGGCAAAATACATCTTTTGACCCAAAGCAGGTTCAAATGTTTGTAGTAG
GCTGTGTTCCATGTTTAGGCGAACACTGGGATAGAGCTCTTGTTTGTGAATCAGAGAGAA
ATAATCAGGCGGGAAAATGTCCTCCTTTGGAACTTAAAAATACAGTTATTGAAGATGGCG
ACATGTTTGATATAGGTTTTGGTAACATTAATAACAAGGCCTTATCAGTTACTAAGTCAG
ATGTGAGTCTGGATATAGTGAATGAAACTTGCAAATATCCAGATTTTTTAACTATGGCAA
ATGATGTGTATGGAGACGCTTGTTTTTTTTTTGCAAGACGAGAACAGTGCTATGCTAGAC
ATTACTTTGTCAGAGGAGGTGCAGTAGGTGATGCTCTTCCTGATGCAGCTGTCAATCAAG
ATCATAATTTTTATTTACCAGCACAATCAACCCAACAACAAAATAACTTAGCAAATTCTA
CTTACTTTCCCACAGTTAGTGGTTCTTTAGTGACATCTGATGCTCAGCTGTTTAATAGAC
CGTTTTGGTTAAGAAGAGCTCAAGGGCATAACAATGGCATACTTTGGGGTAATCAGATGT
TTATTACTGTTGCAGATAACACAAGGAATACAAATTTTACTATTAGTGTTACCTCTGATG
GTAATGCCATAAATGAATATAATTCACAAAATATCAGAGAATTTTTAAGACATGTGGAAG
AATATCAGTTATCTATTATTTTGCAATTGTGTAAAATACCTTTAAAAGCTGAGGTATTAA
CACAAATTAATGCTATGAATTCAGGTATTTTAGAAGACTGGCAACTAGGGTTTGTTCCTA
CACCAGACAACGCTGTACAAGATATTTATAGATATATTGACTCTAAGGCAACTAAATGTC
CTGATGCTGTACAACCAAAGGACAAAGAAGACCCATTTGGAAAGTATACATTTTGGAATG
TAGATTTAACAGAAAAGTTATCTTTAGATTTGGATCAATATCCTTTGGGAAGAAAATTTA
TATTTCAAGCAGGTTTGCAACGTCGCCCCAGAACTATTAAATCCTCTGTAAAAGTTTCTA
AAGGTACTAAACGCAAACGTACATGACCGATTTCGGTCGCTAATAAACAAGTAAACCAAT
AAGGTATGTGAAGTATTTTTTACCATGTTCGTGACTAAACCGCATAGGTCATTGCCAACA
ACCGCACCCGGTTAATCAGATATAAAATGCACCTGGTGCGATTTTATCACCGCTTTTGTG
GAAGCACCCGAGGCGCCCGCCAGAACTGCTGC
>HPV16 Human papillomavirus type 16 (HPV16), complete genome.
ACTACAATAATTCATGTATAAAACTAAGGGCGTAACCGAAATCGGTTGAACCGAAACCGG
TTAGTATAAAAGCAGACATTTTATGCACCAAAAGAGAACTGCAATGTTTCAGGACCCACA
GGAGCGACCCAGAAAGTTACCACAGTTATGCACAGAGCTGCAAACAACTATACATGATAT
AATATTAGAATGTGTGTACTGCAAGCAACAGTTACTGCGACGTGAGGTATATGACTTTGC
TTTTCGGGATTTATGCATAGTATATAGAGATGGGAATCCATATGCTGTATGTGATAAATG
TTTAAAGTTTTATTCTAAAATTAGTGAGTATAGACATTATTGTTATAGTTTGTATGGAAC
AACATTAGAACAGCAATACAACAAACCGTTGTGTGATTTGTTAATTAGGTGTATTAACTG
TCAAAAGCCACTGTGTCCTGAAGAAAAGCAAAGACATCTGGACAAAAAGCAAAGATTCCA
TAATATAAGGGGTCGGTGGACCGGTCGATGTATGTCTTGTTGCAGATCATCAAGAACACG
TAGAGAAACCCAGCTGTAATCATGCATGGAGATACACCTACATTGCATGAATATATGTTA
GATTTGCAACCAGAGACAACTGATCTCTACTGTTATGAGCAATTAAATGACAGCTCAGAG
GAGGAGGATGAAATAGATGGTCCAGCTGGACAAGCAGAACCGGACAGAGCCCATTACAAT
ATTGTAACCTTTTGTTGCAAGTGTGACTCTACGCTTCGGTTGTGCGTACAAAGCACACAC
GTAGACATTCGTACTTTGGAAGACCTGTTAATGGGCACACTAGGAATTGTGTGCCCCATC
TGTTCTCAGAAACCATAATCTACCATGGCTGATCCTGCAGGTACCAATGGGGAAGAGGGT
ACGGGATGTAATGGATGGTTTTATGTAGAGGCTGTAGTGGAAAAAAAAACAGGGGATGCT
ATATCAGATGACGAGAACGAAAATGACAGTGATACAGGTGAAGATTTGGTAGATTTTATA
GTAAATGATAATGATTATTTAACACAGGCAGAAACAGAGACAGCACATGCGTTGTTTACT
GCACAGGAAGCAAAACAACATAGAGATGCAGTACAGGTTCTAAAACGAAAGTATTTGGTA
GTCCACTTAGTGATATTAGTGGATGTGTAGACAATAATATTAGTCCTAGATTAAAAGCTA
TATGTATAGAAAAACAAAGTAGAGCTGCAAAAAGGAGATTATTTGAAAGCGAAGACAGCG
GGTATGGCAATACTGAAGTGGAAACTCAGCAGATGTTACAGGTAGAAGGGCGCCATGAGA
CTGAAACACCATGTAGTCAGTATAGTGGTGGAAGTGGGGGTGGTTGCAGTCAGTACAGTA
GTGGAAGTGGGGGAGAGGGTGTTAGTGAAAGACACACTATATGCCAAACACCACTTACAA
ATATTTTAAATGTACTAAAAACTAGTAATGCAAAGGCAGCAATGTTAGCAAAATTTAAAG
AGTTATACGGGGTGAGTTTTTCAGAATTAGTAAGACCATTTAAAAGTAATAAATCAACGT
GTTGCGATTGGTGTATTGCTGCATTTGGACTTACACCCAGTATAGCTGACAGTATAAAAA
CACTATTACAACAATATTGTTTATATTTACACATTCAAAGTTTAGCATGTTCATGGGGAA
TGGTTGTGTTACTATTAGTAAGATATAAATGTGGAAAAAATAGAGAAACAATTGAAAAAT
TGCTGTCTAAACTATTATGTGTGTCTCCAATGTGTATGATGATAGAGCCTCCAAAATTGC
GTAGTACAGCAGCAGCATTATATTGGTATAAAACAGGTATATCAAATATTAGTGAAGTGT
ATGGAGACACGCCAGAATGGATACAAAGACAAACAGTATTACAACATAGTTTTAATGATT
GTACATTTGAATTATCACAGATGGTACAATGGGCCTACGATAATGACATAGTAGACGATA
GTGAAATTGCATATAAATATGCACAATTGGCAGACACTAATAGTAATGCAAGTGCCTTTC
TAAAAAGTAATTCACAGGCAAAAATTGTAAAGGATTGTGCAACAATGTGTAGACATTATA
AACGAGCAGAAAAAAAACAAATGAGTATGAGTCAATGGATAAAATATAGATGTGATAGGG
TAGATGATGGAGGTGATTGGAAGCAAATTGTTATGTTTTTAAGGTATCAAGGTGTAGAGT
TTATGTCATTTTTAACTGCATTAAAAAGATTTTTGCAAGGCATACCTAAAAAAAATTGCA
TATTACTATATGGTGCAGCTAACACAGGTAAATCATTATTTGGTATGAGTTTAATGAAAT
TTCTGCAAGGGTCTGTAATATGTTTTGTAAATTCTAAAAGCCATTTTTGGTTACAACCAT
TAGCAGATGCCAAAATAGGTATGTTAGATGATGCTACAGTGCCCTGTTGGAACTACATAG
ATGACAATTTAAGAAATGCATTGGATGGAAATTTAGTTTCTATGGATGTAAAGCATAGAC
CATTGGTACAACTAAAATGCCCTCCATTATTAATTACATCTAACATTAATGCTGGTACAG
ATTCTAGGTGGCCTTATTTACATAATAGATTGGTGGTGTTTACATTTCCTAATGAGTTTC
CATTTGACGAAAACGGAAATCCAGTGTATGAGCTTAATGATAAGAACTGGAAATCCTTTT
TCTCAAGGACGTGGTCCAGATTAAGTTTGCACGAGGACGAGGACAAGGAAAACGATGGAG
ACTCTTTGCCAACGTTTAAATGTGTGTCAGGACAAAATACTAACACATTATGAAAATGAT
AGTACAGACCTACGTGACCATATAGACTATTGGAAACACATGCGCCTAGAATGTGCTATT
TATTACAAGGCCAGAGAAATGGGATTTAAACATATTAACCACCAAGTGGTGCCAACACTG
GCTGTATCAAAGAATAAAGCATTACAAGCAATTGAACTGCAACTAACGTTAGAAACAATA
TATAACTCACAATATAGTAATGAAAAGTGGACATTACAAGACGTTAGCCTTGAAGTGTAT
TTAACTGCACCAACAGGATGTATAAAAAAACATGGATATACAGTGGAAGTGCAGTTTGAT
GGAGACATATGCAATACAATGCATTATACAAACTGGACACATATATATATTTGTGAAGAA
GCATCAGTAACTGTGGTAGAGGGTCAAGTTGACTATTATGGTTTATATTATGTTCATGAA
GGAATACGAACATATTTTGTGCAGTTTAAAGATGATGCAGAAAAATATAGTAAAAATAAA
GTATGGGAAGTTCATGCGGGTGGTCAGGTAATATTATGTCCTACATCTGTGTTTAGCAGC
AACGAAGTATCCTCTCCTGAAATTATTAGGCAGCACTTGGCCAACCACCCCGCCGCGACC
CATACCAAAGCCGTCGCCTTGGGCACCGAAGAAACACAGACGACTATCCAGCGACCAAGA
TCAGAGCCAGACACCGGAAACCCCTGCCACACCACTAAGTTGTTGCACAGAGACTCAGTG
GACAGTGCTCCAATCCTCACTGCATTTAACAGCTCACACAAAGGACGGATTAACTGTAAT
AGTAACACTACACCCATAGTACATTTAAAAGGTGATGCTAATACTTTAAAATGTTTAAGA
TATAGATTTAAAAAGCATTGTACATTGTATACTGCAGTGTCGTCTACATGGCATTGGACA
GGACATAATGTAAAACATAAAAGTGCAATTGTTACACTTACATATGATAGTGAATGGCAA
CGTGACCAATTTTTGTCTCAAGTTAAAATACCAAAAACTATTACAGTGTCTACTGGATTT
ATGTCTATATGACAAATCTTGATACTGCATCCACAACATTACTGGCGTGCTTTTTGCTTT
GCTTTTGTGTGCTTTTGTGTGTCTGCCTATTAATACGTCCGCTGCTTTTGTCTGTGTCTA
CATACACATCATTAATAATATTGGTATTACTATTGTGGATAACAGCAGCCTCTGCGTTTA
GGTGTTTTATTGTATATATTATATTTGTTTATATACCATTATTTTTAATACATACACATG
CACGCTTTTTAATTACATAATGTATATGTACATAATGTAATTGTTACATATAATTGTTGT
ATACCATAACTTACTATTTTTTCTTTTTTATTTTCATATATAATTTTTTTTTTTGTTTGT
TTGTTTGTTTTTTAATAAACTGTTATTACTTAACAATGCGACACAAACGTTCTGCAAAAC
GCACAAAACGTGCATCGGCTACCCAACTTTATAAAACATGCAAACAGGCAGGTACATGTC
CACCTGACATTATACCTAAGGTTGAAGGCAAAACTATTGCTGAACAAATATTACAATATG
GAAGTATGGGTGTATTTTTTGGTGGGTTAGGAATTGGAACAGGGTCGGGTACAGGCGGAC
GCACTGGGTATATTCCATTGGGAACAAGGCCTCCCACAGCTACAGATACACTTGCTCCTG
TAAGACCCCCTTTAACAGTAGATCCTGTGGGCCCTTCTGATCCTTCTATAGTTTCTTTAG
TGGAAGAAACTAGTTTTATTGATGCTGGTGCACCAACATCTGTACCTTCCATTCCCCCAG
ATGTATCAGGATTTAGTATTACTACTTCAACTGATACCACACCTGCTATATTAGATATTA
ATAATACTGTTACTACTGTTACTACACATAATAATCCCACTTTCACTGACCCATCTGTAT
TGCAGCCTCCAACACCTGCAGAAACTGGAGGGCATTTTACACTTTCATCATCCACTATTA
GTACACATAATTATGAAGAAATTCCTATGGATACATTTATTGTTAGCACAAACCCTAACA
CAGTAACTAGTAGCACACCCATACCAGGGTCTCGCCCAGTGGCACGCCTAGGATTATATA
GTCGCACAACACAACAGGTTAAAGTTGTAGACCCTGCTTTTGTAACCACTCCCACTAAAC
TTATTACATATGATAATCCTGCATATGAAGGTATAGATGTGGATAATACATTATATTTTT
CTAGTAATGATAATAGTATTAATATAGCTCCAGATCCTGACTTTTTGGATATAGTTGCTT
TACATAGGCCAGCATTAACCTCTAGGCGTACTGGCATTAGGTACAGTAGAATTGGTAATA
AACAAACACTACGTACTCGTAGTGGAAAATCTATAGGTGCTAAGGTACATTATTATTATG
ATTTAAGTACTATTGATCCTGCAGAAGAAATAGAATTACAAACTATAACACCTTCTACAT
ATACTACCACTTCACATGCAGCCTCACCTACTTCTATTAATAATGGATTATATGATATTT
ATGCAGATGACTTTATTACAGATACTTCTACAACCCCGGTACCATCTGTACCCTCTACAT
CTTTATCAGGTTATATTCCTGCAAATACAACAATTCCTTTTGGTGGTGCATACAATATTC
CTTTAGTATCAGGTCCTGATATACCCATTAATATAACTGACCAAGCTCCTTCATTAATTC
CTATAGTTCCAGGGTCTCCACAATATACAATTATTGCTGATGCAGGTGACTTTTATTTAC
ATCCTAGTTATTACATGTTACGAAAACGACGTAAACGTTTACCATATTTTTTTTCAGATG
TCTCTTTGGCTGCCTAGTGAGGCCACTGTCTACTTGCCTCCTGTCCCAGTATCTAAGGTT
GTAAGCACGGATGAATATGTTGCACGCACAAACATATATTATCATGCAGGAACATCCAGA
CTACTTGCAGTTGGACATCCCTATTTTCCTATTAAAAAACCTAACAATAACAAAATATTA
GTTCCTAAAGTATCAGGATTACAATACAGGGTATTTAGAATACATTTACCTGACCCCAAT
AAGTTTGGTTTTCCTGACACCTCATTTTATAATCCAGATACACAGCGGCTGGTTTGGGCC
TGTGTAGGTGTTGAGGTAGGTCGTGGTCAGCCATTAGGTGTGGGCATTAGTGGCCATCCT
TTATTAAATAAATTGGATGACACAGAAAATGCTAGTGCTTATGCAGCAAATGCAGGTGTG
GATAATAGAGAATGTATATCTATGGATTACAAACAAACACAATTGTGTTTAATTGGTTGC
AAACCACCTATAGGGGAACACTGGGGCAAAGGATCCCCATGTACCAATGTTGCAGTAAAT
CCAGGTGATTGTCCACCATTAGAGTTAATAAACACAGTTATTCAGGATGGTGATATGGTT
CATACTGGCTTTGGTGCTATGGACTTTACTACATTACAGGCTAACAAAAGTGAAGTTCCA
CTGGATATTTGTACATCTATTTGCAAATATCCAGATTATATTAAAATGGTGTCAGAACCA
TATGGCGACAGCTTATTTTTTTATTTACGAAGGGAACAAATGTTTGTTAGACATTTATTT
AATAGGGCTGGTACTGTTGGTGAAAATGTACCAGACGATTTATACATTAAAGGCTCTGGG
TCTACTGCAAATTTAGCCAGTTCAAATTATTTTCCTACACCTAGTGGTTCTATGGTTACC
TCTGATGCCCAAATATTCAATAAACCTTATTGGTTACAACGAGCACAGGGCCACAATAAT
GGCATTTGTTGGGGTAACCAACTATTTGTTACTGTTGTTGATACTACACGCAGTACAAAT
ATGTCATTATGTGCTGCCATATCTACTTCAGAAACTACATATAAAAATACTAACTTTAAG
GAGTACCTACGACATGGGGAGGAATATGATTTACAGTTTATTTTTCAACTGTGCAAAATA
ACCTTAACTGCAGACGTTATGACATACATACATTCTATGAATTCCACTATTTTGGAGGAC
TGGAATTTTGGTCTACAACCTCCCCCAGGAGGCACACTAGAAGATACTTATAGGTTTGTA
ACCCAGGCAATTGCTTGTCAAAAACATACACCTCCAGCACCTAAAGAAGATGATCCCCTT
AAAAAATACACTTTTTGGGAAGTAAATTTAAAGGAAAAGTTTTCTGCAGACCTAGATCAG
TTTCCTTTAGGACGCAAATTTTTACTACAAGCAGGATTGAAGGCCAAACCAAAATTTACA
TTAGGAAAACGAAAAGCTACACCCACCACCTCATCTACCTCTACAACTGCTAAACGCAAA
AAACGTAAGCTGTAAGTATTGTATGTATGTTGAATTAGTGTTGTTTGTTGTGTATATGTT
TGTATGTGCTTGTATGTGCTTGTAAATATTAAGTTGTATGTGTGTTTGTATGTATGGTAT
AATAAACACGTGTGTATGTGTTTTTAAATGCTTGTGTAACTATTGTGTCATGCAACATAA
ATAAACTTATTGTTTCAACACCTACTAATTGTGTTGTGGTTATTCATTGTATATAAACTA
TATTTGCTACATCCTGTTTTTGTTTTATATATACTATATTTTGTAGCGCCAGGCCCATTT
TGTAGCTTCAACCGAATTCGGTTGCATGCTTTTTGGCACAAAATGTGTTTTTTTAAATAG
TTCTATGTCAGCAACTATGGTTTAAACTTGTACGTTTCCTGCTTGCCATGCGTGCCAAAT
CCCTGTTTTCCTGACCTGCACTGCTTGCCAACCATTCCATTGTTTTTTACACTGCACTAT
GTGCAACTACTGAATCACTATGTACATTGTGTCATATAAAATAAATCACTATGCGCCAAC
GCCTTACATACCGCTGTTAGGCACATATTTTTGGCTTGTTTTAACTAACCTAATTGCATA
TTTGGCATAAGGTTTAAACTTCTAAGGCCAACTAAATGTCACCCTAGTTCATACATGAAC
TGTGTAAAGGTTAGTCATACATTGTTCATTTGTAAAACTGCACATGGGTGTGTGCAAACC
GATTTTGGGTTACACATTTACAAGCAACTTATATAATAATACTAA
