# Supplementary material for: PathogenMIPer: a tool for the design of molecular inversion probes to detect multiple pathogens
Source: BMC Bioinformatics. 2006 Nov 14;7:500. doi: 10.1186/1471-2105-7-500 (PMC1657037; doi:10.1186/1471-2105-7-500)
Supplement: Additional File 2 — This contains all the data files used for designing probes with the software and a subdirectory containing the result files obtained. [file 1471-2105-7-500-S2.zip › Mips/sometags.txt]

YER162C:GGCATCAATCTGTTGCACGG    
YNL286W:AGGTCCGTATAGGTCTCGTC    
YML001W:GTACGTGGAGATCGACATAA    
YLR373C:CGTTTGAAGGCGCGACACAA    
YER111C:CACAGGTTAATACGTGACAC    
YNL216W:TAAACGGCTCGCTACGGGTA    
YPR042C:ATCGACGACCTTACGAACAG    
YJL130C:AGGTACAGAACCCACTACGG    
YLR050C:CACGCCATACCAAGGAGAGT    
YER183C:TTCAGTGACCTTACGGCTAG    
YHL031C:ATCACCGAACCGCAGTTAAG    
YOR322C:TCGACGTGACCTAAGTATCA    
YMR025W:TAACTCGTGGGTAACTGCCG    
YER013W:CACACGAGAAGAGCGACGTT    
YLR212C:CATTGACCAAGGCCGACAGA    
YBR200W:TTACACGGAAGTCGGAGCCA    
YGL247W:AGGCATAGCCCTGACAGCAA    
YBR209W:TACAGGGCTGCGGATCTACA    
YNL189W:ATTGACGGAACTAGACAGCC    
YDR286C:TCTTCCTCAGCCGTGGAGTT    
YLR430W:TATAAAGGGTCTCACGCCGC    
YKR054C:TATACGACTTGTGGCTCCGG    
YPL030W:GGGAGTCCACCACGTTACTT    
YBR110W:TCGAGGTAGCAGTGTTCCCA    
YLR379W:TGTACTTCGCCGAGCTTACG    
YBR239C:TGTGGACTCATCCGCGCTAA    
YHL040C:AACGTCCTAAACGCAAGCGG    
YBL072C:TTCGCCTGACTTGAAAGACG    
YLR069C:ACACCGTCAAAGAGCCAGGT    
YOL141W:TGCTACGTCCCTACGGTATA    
YGL208W:ATAATCCGACCTGCTGGGCA    
YDR210W:CTGATACCGCACAGTGGCAA    
YNL182C:TGTCTCGATGCAGGTCTAGT    
YER120W:TGTAGTACCCTTAGGCTCCG    
YIL167W:GTCGCCAACGAGTGACAACA    
YBL038W:TTCATCTGACTTGAGGCGCG    
YOR050C:TGCTCGTCACTTAGGGCTAC    
YGR069W:ACATACAACACCGCTTAGGG    
YBL053W:TATGAACGCCTTCGATGCCG    
YEL003W:ACCGTAGCAAAGTGGACGAC    
