# Supplementary material for: PathogenMIPer: a tool for the design of molecular inversion probes to detect multiple pathogens
Source: BMC Bioinformatics. 2006 Nov 14;7:500. doi: 10.1186/1471-2105-7-500 (PMC1657037; doi:10.1186/1471-2105-7-500)
Supplement: Additional File 2 — This contains all the data files used for designing probes with the software and a subdirectory containing the result files obtained. [file 1471-2105-7-500-S2.zip › Mips/test1/test1.cnd]

HPV10:22:taataaatagggagggaccgaatacggtgcgaccgaatggggtacatataa:53:58
HPV10:23:aataaatagggagggaccgaatacggtgcgaccgaatggggtacatataaa:55:57
HPV10:25:taaatagggagggaccgaatacggtgcgaccgaatggggtacatataaaac:57:55
HPV10:58:atggggtacatataaaacaaggcccgtagcatctgcagaagctatgtccat:55:57
HPV10:61:gggtacatataaaacaaggcccgtagcatctgcagaagctatgtccatggg:55:58
HPV10:84:tagcatctgcagaagctatgtccatgggtgcacaggaacccagaaacatat:55:58
HPV10:85:agcatctgcagaagctatgtccatgggtgcacaggaacccagaaacatatt:57:57
HPV10:86:gcatctgcagaagctatgtccatgggtgcacaggaacccagaaacatattg:58:55
HPV10:88:atctgcagaagctatgtccatgggtgcacaggaacccagaaacatattgct:57:57
HPV10:93:cagaagctatgtccatgggtgcacaggaacccagaaacatattgcttttgt:58:53
HPV10:94:agaagctatgtccatgggtgcacaggaacccagaaacatattgcttttgtg:58:52
HPV10:117:aggaacccagaaacatattgcttttgtgtagaaattgtggaatacctttgg:52:52
HPV10:122:cccagaaacatattgcttttgtgtagaaattgtggaatacctttggaggac:52:53
HPV10:144:gtagaaattgtggaatacctttggaggaccttcgcctgtgctgtatatttt:52:57
HPV10:145:tagaaattgtggaatacctttggaggaccttcgcctgtgctgtatattttg:52:55
HPV10:152:tgtggaatacctttggaggaccttcgcctgtgctgtatattttgcacaaaa:57:53
HPV10:156:gaatacctttggaggaccttcgcctgtgctgtatattttgcacaaaacagc:58:52
HPV10:158:atacctttggaggaccttcgcctgtgctgtatattttgcacaaaacagctg:58:52
HPV10:190:attttgcacaaaacagctgaccgcagcggaattggcagcatttgcacttag:55:57
HPV10:192:tttgcacaaaacagctgaccgcagcggaattggcagcatttgcacttagag:58:55
HPV10:215:gcggaattggcagcatttgcacttagagaattatatttggtgtggagagcg:57:53
HPV10:217:ggaattggcagcatttgcacttagagaattatatttggtgtggagagcggg:55:55
HPV10:282:cctgtgcacggtgtttactcctacagggcattgtacgacgcctaaaatatt:58:55
HPV10:283:ctgtgcacggtgtttactcctacagggcattgtacgacgcctaaaatattg:58:53
HPV10:289:acggtgtttactcctacagggcattgtacgacgcctaaaatattgggacta:57:55
HPV10:293:tgtttactcctacagggcattgtacgacgcctaaaatattgggactattca:55:53
HPV10:308:ggcattgtacgacgcctaaaatattgggactattcatattatgtagaaggt:53:52
HPV10:387:atacacagctgatcagatgctacatgtgtcacaaaccgctggtaagggaag:53:58
HPV10:389:acacagctgatcagatgctacatgtgtcacaaaccgctggtaagggaagaa:55:58
HPV10:399:tcagatgctacatgtgtcacaaaccgctggtaagggaagaaaaagacagac:55:55
HPV10:402:gatgctacatgtgtcacaaaccgctggtaagggaagaaaaagacagacatc:57:53
HPV10:403:atgctacatgtgtcacaaaccgctggtaagggaagaaaaagacagacatcg:57:53
HPV10:407:tacatgtgtcacaaaccgctggtaagggaagaaaaagacagacatcgtaac:55:53
HPV10:408:acatgtgtcacaaaccgctggtaagggaagaaaaagacagacatcgtaacg:57:53
HPV10:409:catgtgtcacaaaccgctggtaagggaagaaaaagacagacatcgtaacga:58:53
HPV10:433:ggaagaaaaagacagacatcgtaacgaacggcgacgactgcacaaaatatc:53:57
HPV10:437:gaaaaagacagacatcgtaacgaacggcgacgactgcacaaaatatcaggg:53:58
HPV10:438:aaaaagacagacatcgtaacgaacggcgacgactgcacaaaatatcagggt:53:58
HPV10:460:acggcgacgactgcacaaaatatcagggtactggagaggtagttgtgagta:57:58
HPV10:461:cggcgacgactgcacaaaatatcagggtactggagaggtagttgtgagtat:58:57
HPV10:462:ggcgacgactgcacaaaatatcagggtactggagaggtagttgtgagtatt:58:55
HPV10:467:cgactgcacaaaatatcagggtactggagaggtagttgtgagtattgctgg:55:57
HPV10:468:gactgcacaaaatatcagggtactggagaggtagttgtgagtattgctggt:55:57
HPV10:470:ctgcacaaaatatcagggtactggagaggtagttgtgagtattgctggtca:55:57
HPV10:472:gcacaaaatatcagggtactggagaggtagttgtgagtattgctggtcacg:55:57
HPV10:473:cacaaaatatcagggtactggagaggtagttgtgagtattgctggtcacga:55:57
HPV10:476:aaaatatcagggtactggagaggtagttgtgagtattgctggtcacgatgc:53:57
HPV10:479:atatcagggtactggagaggtagttgtgagtattgctggtcacgatgcacg:55:58
HPV10:504:gtgagtattgctggtcacgatgcacggtccgcatcccacagtaaaagatat:58:57
HPV10:505:tgagtattgctggtcacgatgcacggtccgcatcccacagtaaaagatatc:58:55
HPV10:531:tccgcatcccacagtaaaagatatcgaattgagtcttgcaccagaggatat:55:55
HPV10:538:cccacagtaaaagatatcgaattgagtcttgcaccagaggatatccctgta:52:58
HPV10:549:agatatcgaattgagtcttgcaccagaggatatccctgtatgcaatgtgca:53:57
HPV10:552:tatcgaattgagtcttgcaccagaggatatccctgtatgcaatgtgcaatt:55:53
HPV10:561:gagtcttgcaccagaggatatccctgtatgcaatgtgcaattagatgaaga:58:52
HPV10:582:ccctgtatgcaatgtgcaattagatgaagaagattatacagatgcggtgga:53:55
HPV10:603:agatgaagaagattatacagatgcggtggaaccagcacaacaagcgtatag:52:57
HPV10:605:atgaagaagattatacagatgcggtggaaccagcacaacaagcgtataggg:52:58
HPV10:606:tgaagaagattatacagatgcggtggaaccagcacaacaagcgtatagggt:53:58
HPV10:621:agatgcggtggaaccagcacaacaagcgtatagggtggtaacagaatgtac:58:55
HPV10:628:gtggaaccagcacaacaagcgtatagggtggtaacagaatgtacaaagtgt:57:55
HPV10:629:tggaaccagcacaacaagcgtatagggtggtaacagaatgtacaaagtgta:57:53
HPV10:630:ggaaccagcacaacaagcgtatagggtggtaacagaatgtacaaagtgtag:58:52
HPV10:632:aaccagcacaacaagcgtatagggtggtaacagaatgtacaaagtgtagtt:57:52
HPV10:639:acaacaagcgtatagggtggtaacagaatgtacaaagtgtagtttaccact:55:52
HPV10:643:caagcgtatagggtggtaacagaatgtacaaagtgtagtttaccactgcga:55:55
HPV10:650:atagggtggtaacagaatgtacaaagtgtagtttaccactgcgactggtgg:52:58
HPV10:652:agggtggtaacagaatgtacaaagtgtagtttaccactgcgactggtggta:53:58
HPV10:655:gtggtaacagaatgtacaaagtgtagtttaccactgcgactggtggtagag:52:58
HPV10:674:agtgtagtttaccactgcgactggtggtagagtgcagccacgcagatataa:57:58
HPV10:675:gtgtagtttaccactgcgactggtggtagagtgcagccacgcagatataag:58:57
HPV10:713:acgcagatataagggcactggaacagctgctactaggcacattgaagctcg:57:58
HPV10:716:cagatataagggcactggaacagctgctactaggcacattgaagctcgtgt:57:58
HPV10:751:acattgaagctcgtgtgtcctcgctgcgtgtaacaggacatggacgataat:58:57
HPV10:849:atggtttatagtggaagccattgtagataggcggacaggcgatccaatatc:52:58
HPV10:854:ttatagtggaagccattgtagataggcggacaggcgatccaatatctagtg:52:58
HPV10:856:atagtggaagccattgtagataggcggacaggcgatccaatatctagtgat:55:57
HPV10:857:tagtggaagccattgtagataggcggacaggcgatccaatatctagtgatg:57:55
HPV10:861:ggaagccattgtagataggcggacaggcgatccaatatctagtgatgatga:58:55
HPV10:862:gaagccattgtagataggcggacaggcgatccaatatctagtgatgatgat:58:53
HPV10:879:gcggacaggcgatccaatatctagtgatgatgatgaggaggaggacgaagc:58:58
HPV10:896:tatctagtgatgatgatgaggaggaggacgaagcaggggaagactttgtag:53:58
HPV10:897:atctagtgatgatgatgaggaggaggacgaagcaggggaagactttgtaga:55:58
HPV10:903:tgatgatgatgaggaggaggacgaagcaggggaagactttgtagactttat:57:55
HPV10:906:tgatgatgaggaggaggacgaagcaggggaagactttgtagactttataga:58:53
HPV10:921:ggacgaagcaggggaagactttgtagactttatagatgatactaggtcgct:58:53
HPV10:930:aggggaagactttgtagactttatagatgatactaggtcgctaggggatgg:52:58
HPV10:955:gatgatactaggtcgctaggggatggacaggaagtggcacaggaactgttc:58:58
HPV10:986:aagtggcacaggaactgttccagcagcagacagctgcagatgacgatgtag:58:58
HPV10:1014:gacagctgcagatgacgatgtagctgtgcagactgtaaaacgaaagtttgc:58:53
HPV10:1016:cagctgcagatgacgatgtagctgtgcagactgtaaaacgaaagtttgcac:58:53
HPV10:1019:ctgcagatgacgatgtagctgtgcagactgtaaaacgaaagtttgcaccca:58:55
HPV10:1023:agatgacgatgtagctgtgcagactgtaaaacgaaagtttgcacccagtcc:57:55
HPV10:1034:tagctgtgcagactgtaaaacgaaagtttgcacccagtccttatttcagcc:53:57
HPV10:1070:gtccttatttcagccccgtgtgtgagcaagccagcatagaacatgaactaa:58:55
HPV10:1074:ttatttcagccccgtgtgtgagcaagccagcatagaacatgaactaagccc:57:57
HPV10:1179:gtttgagctaccggacagtggctatggccaaacacaggtggatacggaatc:58:58
HPV10:1180:tttgagctaccggacagtggctatggccaaacacaggtggatacggaatcg:58:58
HPV10:1193:acagtggctatggccaaacacaggtggatacggaatcgggaccaaaacagg:58:58
HPV10:1199:gctatggccaaacacaggtggatacggaatcgggaccaaaacaggtacagg:58:58
HPV10:1200:ctatggccaaacacaggtggatacggaatcgggaccaaaacaggtacaggg:58:58
HPV10:1206:ccaaacacaggtggatacggaatcgggaccaaaacaggtacagggcagtag:58:58
HPV10:1207:caaacacaggtggatacggaatcgggaccaaaacaggtacagggcagtagt:58:58
HPV10:1217:tggatacggaatcgggaccaaaacaggtacagggcagtagtgaaacgcaag:57:58
HPV10:1253:gtagtgaaacgcaagatggccgacaggatgatgatgaggggagtgtggtac:58:58
HPV10:1254:tagtgaaacgcaagatggccgacaggatgatgatgaggggagtgtggtaca:58:58
HPV10:1275:acaggatgatgatgaggggagtgtggtacagagcacacttgacacaggcaa:58:58
HPV10:1280:atgatgatgaggggagtgtggtacagagcacacttgacacaggcaaccaaa:57:58
HPV10:1282:gatgatgaggggagtgtggtacagagcacacttgacacaggcaaccaaaat:58:57
HPV10:1428:cttacaaagtacaagcactggcaagggagcaggtggcgtggtagaaatatt:55:58
HPV10:1429:ttacaaagtacaagcactggcaagggagcaggtggcgtggtagaaatatta:55:57
HPV10:1434:aagtacaagcactggcaagggagcaggtggcgtggtagaaatattaagagc:58:55
HPV10:1456:gcaggtggcgtggtagaaatattaagagccagcaataagaaagcaactcta:55:55
HPV10:1458:aggtggcgtggtagaaatattaagagccagcaataagaaagcaactctact:53:55
HPV10:1462:ggcgtggtagaaatattaagagccagcaataagaaagcaactctactgggt:55:55
HPV10:1484:ccagcaataagaaagcaactctactgggtaagtttaaagaacagtttgggt:53:53
HPV10:1485:cagcaataagaaagcaactctactgggtaagtttaaagaacagtttgggtt:53:52
HPV10:1502:ctctactgggtaagtttaaagaacagtttgggttggggtataacgaactaa:52:55
HPV10:1507:ctgggtaagtttaaagaacagtttgggttggggtataacgaactaattagg:52:53
HPV10:1508:tgggtaagtttaaagaacagtttgggttggggtataacgaactaattaggc:52:53
HPV10:1513:aagtttaaagaacagtttgggttggggtataacgaactaattaggcacttt:52:52
HPV10:1531:gggttggggtataacgaactaattaggcactttaaaagtgatagaacatcg:53:52
HPV10:1532:ggttggggtataacgaactaattaggcactttaaaagtgatagaacatcgt:53:52
HPV10:1601:gtgtgttcggggtgttttgcacagtggcagagggcataaagaccctaatac:58:57
HPV10:1602:tgtgttcggggtgttttgcacagtggcagagggcataaagaccctaataca:58:57
HPV10:1616:tttgcacagtggcagagggcataaagaccctaatacaaccattgtgtgatt:57:53
HPV10:1638:aaagaccctaatacaaccattgtgtgattatgcacacatacaagtgctacc:52:53
HPV10:1658:tgtgtgattatgcacacatacaagtgctaccatgccaatggggaatgacag:52:58
HPV10:1666:tatgcacacatacaagtgctaccatgccaatggggaatgacagtgcttatg:53:57
HPV10:1679:aagtgctaccatgccaatggggaatgacagtgcttatgctggtacggtaca:57:58
HPV10:1685:taccatgccaatggggaatgacagtgcttatgctggtacggtacaaacgtg:57:57
HPV10:1691:gccaatggggaatgacagtgcttatgctggtacggtacaaacgtgccaaaa:57:58
HPV10:1695:atggggaatgacagtgcttatgctggtacggtacaaacgtgccaaaaacag:57:55
HPV10:1699:ggaatgacagtgcttatgctggtacggtacaaacgtgccaaaaacagggaa:57:57
HPV10:1700:gaatgacagtgcttatgctggtacggtacaaacgtgccaaaaacagggaaa:57:55
HPV10:1708:gtgcttatgctggtacggtacaaacgtgccaaaaacagggaaacagtggct:57:58
HPV10:1710:gcttatgctggtacggtacaaacgtgccaaaaacagggaaacagtggctaa:57:57
HPV10:1722:acggtacaaacgtgccaaaaacagggaaacagtggctaaaggcttaagcac:57:55
HPV10:1730:aacgtgccaaaaacagggaaacagtggctaaaggcttaagcacattattaa:55:52
HPV10:1744:agggaaacagtggctaaaggcttaagcacattattaaatgtaccggaaagc:55:52
HPV10:1804:attgaaccaccaaaattacgaagtggtccagcagcgttgtattggtacaag:52:57
HPV10:1809:accaccaaaattacgaagtggtccagcagcgttgtattggtacaagactag:55:55
HPV10:1812:accaaaattacgaagtggtccagcagcgttgtattggtacaagactagtat:55:53
HPV10:1814:caaaattacgaagtggtccagcagcgttgtattggtacaagactagtatgt:57:52
HPV10:1817:aattacgaagtggtccagcagcgttgtattggtacaagactagtatgtcca:57:53
HPV10:1829:gtccagcagcgttgtattggtacaagactagtatgtccagctgtagcgacg:57:58
HPV10:1834:gcagcgttgtattggtacaagactagtatgtccagctgtagcgacgtgtat:55:58
HPV10:1851:caagactagtatgtccagctgtagcgacgtgtatggggaaacaccagagtg:57:58
HPV10:1854:gactagtatgtccagctgtagcgacgtgtatggggaaacaccagagtggat:58:58
HPV10:1860:tatgtccagctgtagcgacgtgtatggggaaacaccagagtggatagtcag:57:58
HPV10:1872:tagcgacgtgtatggggaaacaccagagtggatagtcaggcagacaatggt:58:58
HPV10:1877:acgtgtatggggaaacaccagagtggatagtcaggcagacaatggtgggac:58:58
HPV10:1885:ggggaaacaccagagtggatagtcaggcagacaatggtgggacatgcaatg:58:58
HPV10:1886:gggaaacaccagagtggatagtcaggcagacaatggtgggacatgcaatgg:58:58
HPV10:1889:aaacaccagagtggatagtcaggcagacaatggtgggacatgcaatggagg:57:58
HPV10:1910:ggcagacaatggtgggacatgcaatggaggatgcgcagtttagcctttcag:58:58
HPV10:1911:gcagacaatggtgggacatgcaatggaggatgcgcagtttagcctttcaga:58:58
HPV10:1913:agacaatggtgggacatgcaatggaggatgcgcagtttagcctttcagaga:57:58
HPV10:1914:gacaatggtgggacatgcaatggaggatgcgcagtttagcctttcagagat:58:57
HPV10:1917:aatggtgggacatgcaatggaggatgcgcagtttagcctttcagagatggt:57:58
HPV10:1937:aggatgcgcagtttagcctttcagagatggtgcagtgggcatatgaccatg:57:58
HPV10:1940:atgcgcagtttagcctttcagagatggtgcagtgggcatatgaccatgata:55:58
HPV10:1956:ttcagagatggtgcagtgggcatatgaccatgatattacagacgagagcac:57:55
HPV10:1962:gatggtgcagtgggcatatgaccatgatattacagacgagagcacgctggc:58:58
HPV10:1982:accatgatattacagacgagagcacgctggcatacgagtatgcactgattg:55:57
HPV10:1985:atgatattacagacgagagcacgctggcatacgagtatgcactgattgctg:55:57
HPV10:1986:tgatattacagacgagagcacgctggcatacgagtatgcactgattgctga:57:57
HPV10:3027:aaagtgcctatgcacacgaaccctggacattgcgggacacatcacgtgaaa:58:58
HPV10:3035:tatgcacacgaaccctggacattgcgggacacatcacgtgaaatgtgggac:58:58
HPV10:3064:cacatcacgtgaaatgtgggacactgctcctaaagggtgctggaaaaaaag:57:55
HPV10:3073:tgaaatgtgggacactgctcctaaagggtgctggaaaaaaagggggataac:55:57
HPV10:3074:gaaatgtgggacactgctcctaaagggtgctggaaaaaaagggggataact:57:57
HPV10:3077:atgtgggacactgctcctaaagggtgctggaaaaaaagggggataactgtt:58:55
HPV10:3090:ctcctaaagggtgctggaaaaaaagggggataactgttgaagtcagatatg:55:53
HPV10:3091:tcctaaagggtgctggaaaaaaagggggataactgttgaagtcagatatga:55:53
HPV10:3092:cctaaagggtgctggaaaaaaagggggataactgttgaagtcagatatgat:57:52
HPV10:3100:gtgctggaaaaaaagggggataactgttgaagtcagatatgatggagacga:55:55
HPV10:3103:ctggaaaaaaagggggataactgttgaagtcagatatgatggagacgaatc:53:53
HPV10:3106:gaaaaaaagggggataactgttgaagtcagatatgatggagacgaatctaa:52:53
HPV10:3115:ggggataactgttgaagtcagatatgatggagacgaatctaaagccatgtg:53:55
HPV10:3121:aactgttgaagtcagatatgatggagacgaatctaaagccatgtgctatgt:52:55
HPV10:3124:tgttgaagtcagatatgatggagacgaatctaaagccatgtgctatgtaca:53:53
HPV10:3133:cagatatgatggagacgaatctaaagccatgtgctatgtacaatggaggga:52:58
HPV10:3138:atgatggagacgaatctaaagccatgtgctatgtacaatggagggaacttt:53:55
HPV10:3152:tctaaagccatgtgctatgtacaatggagggaactttatgtgcagaactat:52:55
HPV10:3153:ctaaagccatgtgctatgtacaatggagggaactttatgtgcagaactata:53:53
HPV10:3155:aaagccatgtgctatgtacaatggagggaactttatgtgcagaactatagt:53:53
HPV10:3157:agccatgtgctatgtacaatggagggaactttatgtgcagaactatagtga:57:52
HPV10:3171:tacaatggagggaactttatgtgcagaactatagtgacgatagatgggtga:53:55
HPV10:3184:actttatgtgcagaactatagtgacgatagatgggtgaaggtgccaggaaa:52:58
HPV10:3188:tatgtgcagaactatagtgacgatagatgggtgaaggtgccaggaaaagtc:52:58
HPV10:3192:tgcagaactatagtgacgatagatgggtgaaggtgccaggaaaagtctcat:53:58
HPV10:3193:gcagaactatagtgacgatagatgggtgaaggtgccaggaaaagtctcata:55:57
HPV10:3195:agaactatagtgacgatagatgggtgaaggtgccaggaaaagtctcatacg:53:57
HPV10:3198:actatagtgacgatagatgggtgaaggtgccaggaaaagtctcatacgagg:53:58
HPV10:3199:ctatagtgacgatagatgggtgaaggtgccaggaaaagtctcatacgaggg:55:58
HPV10:3201:atagtgacgatagatgggtgaaggtgccaggaaaagtctcatacgagggtc:55:58
HPV10:3309:gtgtatatggggaaacaggcaaatgggaggtacatgtgggaggcaaagtaa:55:58
HPV10:3310:tgtatatggggaaacaggcaaatgggaggtacatgtgggaggcaaagtaat:55:57
HPV10:3312:tatatggggaaacaggcaaatgggaggtacatgtgggaggcaaagtaattc:55:55
HPV10:3313:atatggggaaacaggcaaatgggaggtacatgtgggaggcaaagtaattca:57:55
HPV10:3321:aaacaggcaaatgggaggtacatgtgggaggcaaagtaattcaccatgatg:55:55
HPV10:3322:aacaggcaaatgggaggtacatgtgggaggcaaagtaattcaccatgatgc:57:55
HPV10:3323:acaggcaaatgggaggtacatgtgggaggcaaagtaattcaccatgatgca:58:55
HPV10:3325:aggcaaatgggaggtacatgtgggaggcaaagtaattcaccatgatgcatt:58:53
HPV10:3331:atgggaggtacatgtgggaggcaaagtaattcaccatgatgcatttgaccc:58:53
HPV10:3343:tgtgggaggcaaagtaattcaccatgatgcatttgaccctgtatctagcac:55:55
HPV10:3346:gggaggcaaagtaattcaccatgatgcatttgaccctgtatctagcacacg:55:57
HPV10:3365:catgatgcatttgaccctgtatctagcacacgagaaatatccactcctgga:53:58
HPV10:3371:gcatttgaccctgtatctagcacacgagaaatatccactcctggacctgtg:57:57
HPV10:3373:atttgaccctgtatctagcacacgagaaatatccactcctggacctgtgtg:55:57
HPV10:3656:gactgtgcacctgtaatacacctacgaggtgatcctaacagtttaaaatgc:57:52
HPV10:3658:ctgtgcacctgtaatacacctacgaggtgatcctaacagtttaaaatgctt:57:52
HPV10:3711:gatatagattacaccacggaaaaaggaaactatactcacggtcatcctcca:52:57
HPV10:3740:ctatactcacggtcatcctccacatggaggtggtcttgtgagtcagaaaac:57:57
HPV10:3741:tatactcacggtcatcctccacatggaggtggtcttgtgagtcagaaaacc:57:57
HPV10:3743:tactcacggtcatcctccacatggaggtggtcttgtgagtcagaaaaccag:58:57
HPV10:3752:tcatcctccacatggaggtggtcttgtgagtcagaaaaccaggcagcgttt:58:58
HPV10:3754:atcctccacatggaggtggtcttgtgagtcagaaaaccaggcagcgtttgt:58:58
HPV10:3760:cacatggaggtggtcttgtgagtcagaaaaccaggcagcgtttgtaacgct:58:58
HPV10:3768:ggtggtcttgtgagtcagaaaaccaggcagcgtttgtaacgctttggtata:57:57
HPV10:3769:gtggtcttgtgagtcagaaaaccaggcagcgtttgtaacgctttggtatac:57:55
HPV10:3772:gtcttgtgagtcagaaaaccaggcagcgtttgtaacgctttggtataccag:57:55
HPV10:3774:cttgtgagtcagaaaaccaggcagcgtttgtaacgctttggtataccagcg:58:55
HPV10:3783:cagaaaaccaggcagcgtttgtaacgctttggtataccagcgatacacagc:57:57
HPV10:3788:aaccaggcagcgtttgtaacgctttggtataccagcgatacacagcgtact:57:58
HPV10:3797:gcgtttgtaacgctttggtataccagcgatacacagcgtactgaatttctt:55:55
HPV10:3799:gtttgtaacgctttggtataccagcgatacacagcgtactgaatttcttaa:55:52
HPV10:3844:tcttaatgttgtaaaggttccccctggcatacaagtgattttggggtatat:53:53
HPV10:3845:cttaatgttgtaaaggttccccctggcatacaagtgattttggggtatatg:55:52
HPV10:3964:ttttacttgtgtcgactacattgctgggctttttttgtgctgctgctgtgt:52:58
HPV10:3965:tttacttgtgtcgactacattgctgggctttttttgtgctgctgctgtgtt:53:57
HPV10:3966:ttacttgtgtcgactacattgctgggctttttttgtgctgctgctgtgttt:55:55
HPV10:3977:gactacattgctgggctttttttgtgctgctgctgtgtttgttttggctgt:53:58
HPV10:3986:gctgggctttttttgtgctgctgctgtgtttgttttggctgtgtgtgcttc:58:55
HPV10:4101:acaaattgtgacacgtattgtacaggtcaacacataggtctcacaatgtat:52:53
HPV10:4112:cacgtattgtacaggtcaacacataggtctcacaatgtatcctcttatatt:53:52
HPV10:4152:cctcttatattaagagatcacactggtgaccatcctgtattgttgtttgag:52:53
HPV10:4180:accatcctgtattgttgtttgagccgggggacgtgtatttactactgtgtg:55:57
HPV10:4181:ccatcctgtattgttgtttgagccgggggacgtgtatttactactgtgtgt:57:57
HPV10:4182:catcctgtattgttgtttgagccgggggacgtgtatttactactgtgtgta:57:55
HPV10:4183:atcctgtattgttgtttgagccgggggacgtgtatttactactgtgtgtaa:57:53
HPV10:4184:tcctgtattgttgtttgagccgggggacgtgtatttactactgtgtgtaat:58:52
HPV10:4287:taacataatatgtggtagcctgtacggatcccacatagggggttgtatatc:52:57
HPV10:4288:aacataatatgtggtagcctgtacggatcccacatagggggttgtatatca:53:57
HPV10:4299:tggtagcctgtacggatcccacatagggggttgtatatcatatgttgttgt:58:53
HPV10:4338:atatgttgttgttgtgtgtaccctagtgtgctattgtggcaccattctttt:52:55
HPV10:4340:atgttgttgttgtgtgtaccctagtgtgctattgtggcaccattctttttc:53:53
HPV10:4513:ccagatgttattcccaaagtagagggcaccaccttggcagatcgcattttg:55:58
HPV10:4543:accttggcagatcgcattttgcagtggggtagccttggtgtatatttgggg:57:58
HPV10:4544:ccttggcagatcgcattttgcagtggggtagccttggtgtatatttggggg:58:58
HPV10:4545:cttggcagatcgcattttgcagtggggtagccttggtgtatatttgggggg:58:58
HPV10:4546:ttggcagatcgcattttgcagtggggtagccttggtgtatatttggggggc:58:58
HPV10:4557:cattttgcagtggggtagccttggtgtatatttggggggcctaggcattgg:58:58
HPV10:4638:gtatgttcctatcagtacacgacctggcactgttgtggatgttagtgttcc:55:57
HPV10:4639:tatgttcctatcagtacacgacctggcactgttgtggatgttagtgttcct:55:57
HPV10:4644:tcctatcagtacacgacctggcactgttgtggatgttagtgttcctgccag:58:57
HPV10:4669:gttgtggatgttagtgttcctgccaggcctcctgttgttattgagcctgta:57:58
HPV10:4670:ttgtggatgttagtgttcctgccaggcctcctgttgttattgagcctgtag:57:57
HPV10:4695:gcctcctgttgttattgagcctgtaggcccgtcagatccttccattgtaaa:57:58
HPV10:4696:cctcctgttgttattgagcctgtaggcccgtcagatccttccattgtaaat:57:57
HPV10:4700:ctgttgttattgagcctgtaggcccgtcagatccttccattgtaaatttgt:58:52
HPV10:4704:tgttattgagcctgtaggcccgtcagatccttccattgtaaatttgttgga:58:52
HPV10:4716:tgtaggcccgtcagatccttccattgtaaatttgttggaggactccagcat:58:55
HPV10:4731:tccttccattgtaaatttgttggaggactccagcattattaattcagggtc:52:53
HPV10:4752:ggaggactccagcattattaattcagggtccaccatacctacattttctgg:53:57
HPV10:4753:gaggactccagcattattaattcagggtccaccatacctacattttctggt:53:57
HPV10:4783:accatacctacattttctggtactagtggctttgaagttacatcctctgcc:52:57
HPV10:4785:catacctacattttctggtactagtggctttgaagttacatcctctgccac:52:57
HPV10:4786:atacctacattttctggtactagtggctttgaagttacatcctctgccaca:52:57
HPV10:4791:tacattttctggtactagtggctttgaagttacatcctctgccacaaccac:52:57
HPV10:4901:ttacaaatcctgcattcacagagccgtcccttgtagaagttccacagagtg:55:57
HPV10:4911:tgcattcacagagccgtcccttgtagaagttccacagagtggtgaggtttc:58:57
HPV10:4922:agccgtcccttgtagaagttccacagagtggtgaggtttcgggacacatac:58:58
HPV10:4924:ccgtcccttgtagaagttccacagagtggtgaggtttcgggacacatactt:58:58
HPV10:4926:gtcccttgtagaagttccacagagtggtgaggtttcgggacacatacttat:57:57
HPV10:4927:tcccttgtagaagttccacagagtggtgaggtttcgggacacatacttata:57:55
HPV10:4929:ccttgtagaagttccacagagtggtgaggtttcgggacacatacttataag:57:53
HPV10:4931:ttgtagaagttccacagagtggtgaggtttcgggacacatacttataagca:55:55
HPV10:4932:tgtagaagttccacagagtggtgaggtttcgggacacatacttataagcac:57:53
HPV10:4937:aagttccacagagtggtgaggtttcgggacacatacttataagcacaccta:57:55
HPV10:4938:agttccacagagtggtgaggtttcgggacacatacttataagcacacctac:58:53
HPV10:4965:acacatacttataagcacacctacagctggcacccatggatatgaggaaat:52:58
HPV10:4968:catacttataagcacacctacagctggcacccatggatatgaggaaatacc:53:57
HPV10:4969:atacttataagcacacctacagctggcacccatggatatgaggaaataccc:53:57
HPV10:4983:acctacagctggcacccatggatatgaggaaatacccatggacacgtttgc:58:57
HPV10:4985:ctacagctggcacccatggatatgaggaaatacccatggacacgtttgctt:58:57
HPV10:4986:tacagctggcacccatggatatgaggaaatacccatggacacgtttgcttc:58:55
HPV10:5105:gcttatatagcagggctaacacacaggtcaaggtgtccgatcctgcatttc:55:58
HPV10:5106:cttatatagcagggctaacacacaggtcaaggtgtccgatcctgcatttct:55:58
HPV10:5112:tagcagggctaacacacaggtcaaggtgtccgatcctgcatttctgtcacg:58:58
HPV10:5132:tcaaggtgtccgatcctgcatttctgtcacgtccttcctccttgttaacat:57:57
HPV10:5137:gtgtccgatcctgcatttctgtcacgtccttcctccttgttaacatttgac:58:53
HPV10:5169:ctccttgttaacatttgacaatcctgtgtttgaaccggaggatgaaacaat:52:55
HPV10:5181:atttgacaatcctgtgtttgaaccggaggatgaaacaatcatattcgaacg:53:52
HPV10:5183:ttgacaatcctgtgtttgaaccggaggatgaaacaatcatattcgaacgtc:55:52
HPV10:5257:gaccctgatttccttgacattgtgcgtctgcatcgccctgcattaacatct:57:58
HPV10:5394:ttactatcaggaccttagccctatagccccaatcgaggacattgaaatgga:53:58
HPV10:5405:accttagccctatagccccaatcgaggacattgaaatggaacctttacttg:58:52
HPV10:5412:ccctatagccccaatcgaggacattgaaatggaacctttacttgctccagc:58:55
HPV10:5418:agccccaatcgaggacattgaaatggaacctttacttgctccagctgcctc:57:58
HPV10:5436:tgaaatggaacctttacttgctccagctgcctctgacactatttatgacat:53:55
HPV10:5439:aatggaacctttacttgctccagctgcctctgacactatttatgacatttt:55:52
HPV10:5487:ttttgctgatgttgatgatggtgatgttgcttttacagagggatatcgtag:52:53
HPV10:5499:tgatgatggtgatgttgcttttacagagggatatcgtagtaccacacagtc:52:57
HPV10:5501:atgatggtgatgttgcttttacagagggatatcgtagtaccacacagtcca:52:58
HPV10:5502:tgatggtgatgttgcttttacagagggatatcgtagtaccacacagtccag:53:57
HPV10:5503:gatggtgatgttgcttttacagagggatatcgtagtaccacacagtccagg:55:57
HPV10:5509:gatgttgcttttacagagggatatcgtagtaccacacagtccaggggatat:53:58
HPV10:5512:gttgcttttacagagggatatcgtagtaccacacagtccaggggatataat:53:57
HPV10:5522:cagagggatatcgtagtaccacacagtccaggggatataataccacttccc:57:57
HPV10:5528:gatatcgtagtaccacacagtccaggggatataataccacttcccctttgt:57:55
HPV10:5529:atatcgtagtaccacacagtccaggggatataataccacttcccctttgtc:57:53
HPV10:5530:tatcgtagtaccacacagtccaggggatataataccacttcccctttgtct:58:53
HPV10:5577:gtcttctacactttccactaagtatggaaatgtaacaattccctttgtgtc:52:52
HPV10:5607:tgtaacaattccctttgtgtctcctgttgatgtaactttacatactgggcc:53:53
HPV10:5634:tgatgtaactttacatactgggcctgatattgtactacctacttcagcaca:53:53
HPV10:5712:tgacaccacccattatgtgtacatagatggcggggatttctatctttggcc:53:58
HPV10:5716:accacccattatgtgtacatagatggcggggatttctatctttggcctgtt:53:58
HPV10:5718:cacccattatgtgtacatagatggcggggatttctatctttggcctgttac:55:55
HPV10:5719:acccattatgtgtacatagatggcggggatttctatctttggcctgttacc:55:55
HPV10:5720:cccattatgtgtacatagatggcggggatttctatctttggcctgttacct:57:55
HPV10:5721:ccattatgtgtacatagatggcggggatttctatctttggcctgttacctt:57:53
HPV10:5735:tagatggcggggatttctatctttggcctgttacctttcacttctcccgac:55:58
HPV10:5739:tggcggggatttctatctttggcctgttacctttcacttctcccgacatcg:58:57
HPV10:5764:gttacctttcacttctcccgacatcgtcgccgtaaacgtgtctcatatttt:57:55
HPV10:5767:acctttcacttctcccgacatcgtcgccgtaaacgtgtctcatattttttt:58:52
HPV10:5807:catatttttttgcagatggcactctggcgctctagtgacaacttggtgtac:52:58
HPV10:5808:atatttttttgcagatggcactctggcgctctagtgacaacttggtgtacc:52:58
HPV10:5810:atttttttgcagatggcactctggcgctctagtgacaacttggtgtacctg:55:57
HPV10:5869:tcccgtgtctaaagttctcagcacggacgactatgtgacacgcaccaacat:58:58
HPV10:5872:cgtgtctaaagttctcagcacggacgactatgtgacacgcaccaacattta:58:55
HPV10:5878:taaagttctcagcacggacgactatgtgacacgcaccaacatttactatta:55:53
HPV10:5880:aagttctcagcacggacgactatgtgacacgcaccaacatttactattatg:57:52
HPV10:5908:acgcaccaacatttactattatgcaggcacttcacggttgcttactgtagg:52:58
HPV10:5918:atttactattatgcaggcacttcacggttgcttactgtaggccatccatat:52:57
HPV10:5919:tttactattatgcaggcacttcacggttgcttactgtaggccatccatatt:53:55
HPV10:5922:actattatgcaggcacttcacggttgcttactgtaggccatccatattttc:55:53
HPV10:5929:tgcaggcacttcacggttgcttactgtaggccatccatattttcctatacc:58:53
HPV10:5932:aggcacttcacggttgcttactgtaggccatccatattttcctatacctaa:57:53
HPV10:5933:ggcacttcacggttgcttactgtaggccatccatattttcctatacctaag:58:52
HPV10:5958:gccatccatattttcctatacctaagtcaagtaacaataaggtagatgtcc:52:52
HPV10:5988:gtaacaataaggtagatgtccccaaggtatctgcatttcaatatagggtgt:53:53
HPV10:5989:taacaataaggtagatgtccccaaggtatctgcatttcaatatagggtgtt:53:52
HPV10:5995:taaggtagatgtccccaaggtatctgcatttcaatatagggtgtttcgggt:55:55
HPV10:6019:tgcatttcaatatagggtgtttcgggtgcggttgcctgaccctaataagtt:53:58
HPV10:6023:tttcaatatagggtgtttcgggtgcggttgcctgaccctaataagtttgga:55:57
HPV10:6024:ttcaatatagggtgtttcgggtgcggttgcctgaccctaataagtttggac:57:55
HPV10:6027:aatatagggtgtttcgggtgcggttgcctgaccctaataagtttggactgc:57:57
HPV10:6171:tcagtggacaccctctatataataagctagaggacacagaaaactctaata:52:53
HPV10:6175:tggacaccctctatataataagctagaggacacagaaaactctaatatagc:52:52
HPV10:6219:atatagcacatgggccaattggtcaggattcacgggacaatatttctgttg:55:53
HPV10:6220:tatagcacatgggccaattggtcaggattcacgggacaatatttctgttga:57:53
HPV10:6409:tggtgatatggtggacactggctatggggccatggactttactgctttaca:57:58
HPV10:6410:ggtgatatggtggacactggctatggggccatggactttactgctttacaa:58:57
HPV10:6411:gtgatatggtggacactggctatggggccatggactttactgctttacaat:58:55
HPV10:6412:tgatatggtggacactggctatggggccatggactttactgctttacaatt:58:53
HPV10:6467:aagtctgacgtgcctatagatatttgccaatctacttgtaaatatccagat:52:52
HPV10:6511:tccagattatttgggaatggccgcggagccttatggcgacagcatgttctt:58:58
HPV10:6513:cagattatttgggaatggccgcggagccttatggcgacagcatgttctttt:58:57
HPV10:6543:atggcgacagcatgttcttttacttgcgcagggaacaactgtttgcaagac:53:58
HPV10:6545:ggcgacagcatgttcttttacttgcgcagggaacaactgtttgcaagacat:57:57
HPV10:6558:tcttttacttgcgcagggaacaactgtttgcaagacatttctttaatcggg:55:52
HPV10:6566:ttgcgcagggaacaactgtttgcaagacatttctttaatcgggctagtgct:57:55
HPV10:6596:ttctttaatcgggctagtgctgttggagacgccatcccagacactttcata:55:58
HPV10:6642:tcatattaaagagcaacggtggggggcgagacgttggtagtgctgtgtata:57:58
HPV10:6644:atattaaagagcaacggtggggggcgagacgttggtagtgctgtgtatagc:58:57
HPV10:6739:taataagccatattggctgcggcgggcccaggggcacaacaatggtatatg:58:58
HPV10:6764:gcccaggggcacaacaatggtatatgctgggctaaccaattgtttgttact:58:55
HPV10:6767:caggggcacaacaatggtatatgctgggctaaccaattgtttgttactgtg:57:53
HPV10:6768:aggggcacaacaatggtatatgctgggctaaccaattgtttgttactgtgg:57:53
HPV10:6769:ggggcacaacaatggtatatgctgggctaaccaattgtttgttactgtggt:58:53
HPV10:6780:atggtatatgctgggctaaccaattgtttgttactgtggtagacacgactc:53:55
HPV10:6801:aattgtttgttactgtggtagacacgactcgcagtaccaatatgtgcttgt:52:57
HPV10:6806:tttgttactgtggtagacacgactcgcagtaccaatatgtgcttgtgtgtt:55:55
HPV10:6809:gttactgtggtagacacgactcgcagtaccaatatgtgcttgtgtgttcct:58:55
HPV10:6880:tacgtatgacgccaccaaatttaaagaatatttgaggcacggagaggaata:52:55
HPV10:6937:gcagttcatttttcagttgtgtaaggtaacattgaccccggatattatggc:52:55
HPV10:6951:agttgtgtaaggtaacattgaccccggatattatggcctatttgcacacca:55:55
HPV10:6952:gttgtgtaaggtaacattgaccccggatattatggcctatttgcacaccat:57:53
HPV10:6960:aggtaacattgaccccggatattatggcctatttgcacaccatgaatagta:53:55
HPV10:6961:ggtaacattgaccccggatattatggcctatttgcacaccatgaatagtag:55:53
HPV10:6978:atattatggcctatttgcacaccatgaatagtagtttattggaggattgga:52:52
HPV10:6983:atggcctatttgcacaccatgaatagtagtttattggaggattggaacttt:53:52
HPV10:6986:gcctatttgcacaccatgaatagtagtttattggaggattggaactttggg:53:53
HPV10:6994:gcacaccatgaatagtagtttattggaggattggaactttgggttaacttt:52:53
HPV10:6997:caccatgaatagtagtttattggaggattggaactttgggttaactttgcc:52:53
HPV10:7011:gtttattggaggattggaactttgggttaactttgccaccgtccactagct:53:58
HPV10:7026:ggaactttgggttaactttgccaccgtccactagcttggaggacacatata:57:57
HPV10:7034:gggttaactttgccaccgtccactagcttggaggacacatatagatttttg:58:52
HPV10:7038:taactttgccaccgtccactagcttggaggacacatatagatttttgtcct:57:53
HPV10:7039:aactttgccaccgtccactagcttggaggacacatatagatttttgtcctc:58:52
HPV10:7059:gcttggaggacacatatagatttttgtcctcttcagccattacttgtcaga:52:57
HPV10:7102:ttgtcagaaagatacaccccccaccgagaagcaggatccctatgcaaaact:58:57
HPV10:7107:agaaagatacaccccccaccgagaagcaggatccctatgcaaaacttaact:58:55
HPV10:7138:tccctatgcaaaacttaacttttgggacgtagatcttaaggataggttttc:52:52
HPV10:7141:ctatgcaaaacttaacttttgggacgtagatcttaaggataggttttccct:52:53
HPV10:7144:tgcaaaacttaacttttgggacgtagatcttaaggataggttttccctgga:52:55
HPV10:7153:taacttttgggacgtagatcttaaggataggttttccctggacctgtctca:52:58
HPV10:7157:ttttgggacgtagatcttaaggataggttttccctggacctgtctcagttt:52:58
HPV10:7173:ttaaggataggttttccctggacctgtctcagtttcccctgggacgaaaat:55:58
HPV10:7355:atgtgcatatttgtgtatgtggttggctgttaataggtgtttgtaatgtct:52:52
HPV10:7365:ttgtgtatgtggttggctgttaataggtgtttgtaatgtctatgtatgtgt:52:52
HPV10:7500:atttgtgtaattgctgttcctgtgagtaagtaaggttgttctaggtcagga:52:55
HPV10:7504:gtgtaattgctgttcctgtgagtaagtaaggttgttctaggtcaggagacc:53:57
HPV10:7508:aattgctgttcctgtgagtaagtaaggttgttctaggtcaggagaccgatt:52:58
HPV10:7512:gctgttcctgtgagtaagtaaggttgttctaggtcaggagaccgatttcgg:55:58
HPV10:7518:cctgtgagtaagtaaggttgttctaggtcaggagaccgatttcggtacaag:53:58
HPV10:7519:ctgtgagtaagtaaggttgttctaggtcaggagaccgatttcggtacaaga:53:58
HPV10:7523:gagtaagtaaggttgttctaggtcaggagaccgatttcggtacaagatggc:53:58
HPV10:7524:agtaagtaaggttgttctaggtcaggagaccgatttcggtacaagatggcc:53:58
HPV10:7579:ttccaggtgtgcacaccaccaattagtcatgctgatctatatcctgcgacc:57:57
HPV10:7601:ttagtcatgctgatctatatcctgcgacctgccctgtcacgccattttttt:53:58
HPV10:7606:catgctgatctatatcctgcgacctgccctgtcacgccatttttttggcta:57:58
HPV10:7611:tgatctatatcctgcgacctgccctgtcacgccatttttttggctaagatt:58:53
HPV10:7681:gtttattgctgtatcatgctttctggcacggcaaactgtctccattgcaaa:52:58
HPV10:7685:attgctgtatcatgctttctggcacggcaaactgtctccattgcaaattta:55:53
HPV10:7686:ttgctgtatcatgctttctggcacggcaaactgtctccattgcaaatttaa:57:52
HPV10:7693:atcatgctttctggcacggcaaactgtctccattgcaaatttaacagcttc:57:52
HPV10:7702:tctggcacggcaaactgtctccattgcaaatttaacagcttctgggcacca:58:57
HPV10:7720:ctccattgcaaatttaacagcttctgggcaccaacttattatgactacttt:52:53
HPV10:7721:tccattgcaaatttaacagcttctgggcaccaacttattatgactactttc:52:52
HPV10:7722:ccattgcaaatttaacagcttctgggcaccaacttattatgactactttca:53:52
HPV10:7767:ctttcacataattactgttctggctgcgttttctaggttgccttgccaata:52:57
HPV10:7769:ttcacataattactgttctggctgcgttttctaggttgccttgccaataaa:53:53
HPV10:7777:attactgttctggctgcgttttctaggttgccttgccaataaaatgtgctt:53:55
HPV10:7778:ttactgttctggctgcgttttctaggttgccttgccaataaaatgtgcttc:55:53
HPV10:7781:ctgttctggctgcgttttctaggttgccttgccaataaaatgtgcttccaa:57:55
HPV10:7786:ctggctgcgttttctaggttgccttgccaataaaatgtgcttccaaatctc:58:52
HPV10:7799:ctaggttgccttgccaataaaatgtgcttccaaatctccaccaagacacac:53:57
HPV10:7832:atctccaccaagacacacctaatccggtcgctgcttgctttctagctttaa:57:57
HPV10:7833:tctccaccaagacacacctaatccggtcgctgcttgctttctagctttaat:58:55
HPV10:7851:taatccggtcgctgcttgctttctagctttaattaatgcagttgctacacg:57:52
HPV11:18:ttaaaaaagaggagggaccgaaaacggttcaaccgaaaacggttatatata:53:52
HPV11:68:aaaccagcccaaaaaattagcagacgaggcattatggaaagtaaagatgcc:53:53
HPV11:70:accagcccaaaaaattagcagacgaggcattatggaaagtaaagatgcctc:55:53
HPV11:71:ccagcccaaaaaattagcagacgaggcattatggaaagtaaagatgcctcc:57:53
HPV11:88:cagacgaggcattatggaaagtaaagatgcctccacgtctgcaacatctat:53:58
HPV11:91:acgaggcattatggaaagtaaagatgcctccacgtctgcaacatctataga:52:58
HPV11:99:ttatggaaagtaaagatgcctccacgtctgcaacatctatagaccagttgt:53:55
HPV11:103:ggaaagtaaagatgcctccacgtctgcaacatctatagaccagttgtgcaa:57:55
HPV11:129:caacatctatagaccagttgtgcaagacgtttaatctttctttgcacactc:53:52
HPV11:132:catctatagaccagttgtgcaagacgtttaatctttctttgcacactctgc:55:52
HPV11:156:cgtttaatctttctttgcacactctgcaaattcagtgcgtgttttgcagga:52:57
HPV11:165:tttctttgcacactctgcaaattcagtgcgtgttttgcaggaatgcactga:52:58
HPV11:167:tctttgcacactctgcaaattcagtgcgtgttttgcaggaatgcactgacc:53:58
HPV11:169:tttgcacactctgcaaattcagtgcgtgttttgcaggaatgcactgaccac:55:57
HPV11:171:tgcacactctgcaaattcagtgcgtgttttgcaggaatgcactgaccaccg:57:58
HPV11:180:tgcaaattcagtgcgtgttttgcaggaatgcactgaccaccgcagagatat:55:58
HPV11:184:aattcagtgcgtgttttgcaggaatgcactgaccaccgcagagatatatgc:53:58
HPV11:196:gttttgcaggaatgcactgaccaccgcagagatatatgcatatgcctataa:58:52
HPV11:214:gaccaccgcagagatatatgcatatgcctataagaacctaaaggttgtgtg:55:53
HPV11:232:tgcatatgcctataagaacctaaaggttgtgtggcgagacaactttccctt:52:58
HPV11:237:atgcctataagaacctaaaggttgtgtggcgagacaactttccctttgcag:52:58
HPV11:242:tataagaacctaaaggttgtgtggcgagacaactttccctttgcagcgtgt:53:58
HPV11:244:taagaacctaaaggttgtgtggcgagacaactttccctttgcagcgtgtgc:55:58
HPV11:266:cgagacaactttccctttgcagcgtgtgcctgttgcttagaactgcaaggg:58:58
HPV11:268:agacaactttccctttgcagcgtgtgcctgttgcttagaactgcaagggaa:57:58
HPV11:272:aactttccctttgcagcgtgtgcctgttgcttagaactgcaagggaaaatt:58:53
HPV11:275:tttccctttgcagcgtgtgcctgttgcttagaactgcaagggaaaattaac:58:52
HPV11:280:ctttgcagcgtgtgcctgttgcttagaactgcaagggaaaattaaccaata:58:52
HPV11:402:taattcgttgttacctgtgtcacaagccgttgtgtgaaatagaaaaactaa:52:52
HPV11:482:aaactaaataaccagtggaagggtcgttgcttacactgctggacaacatgc:53:57
HPV11:485:ctaaataaccagtggaagggtcgttgcttacactgctggacaacatgcatg:55:57
HPV11:494:cagtggaagggtcgttgcttacactgctggacaacatgcatggaagacttg:58:57
HPV11:497:tggaagggtcgttgcttacactgctggacaacatgcatggaagacttgtta:58:55
HPV11:506:cgttgcttacactgctggacaacatgcatggaagacttgttaccctaaagg:57:55
HPV11:510:gcttacactgctggacaacatgcatggaagacttgttaccctaaaggatat:57:53
HPV11:511:cttacactgctggacaacatgcatggaagacttgttaccctaaaggatata:57:52
HPV11:519:gctggacaacatgcatggaagacttgttaccctaaaggatatagtactaga:57:52
HPV11:530:tgcatggaagacttgttaccctaaaggatatagtactagacctgcagcctc:53:57
HPV11:577:cctcctgaccctgtagggttacattgctatgagcaattagaagacagctca:58:55
HPV11:582:tgaccctgtagggttacattgctatgagcaattagaagacagctcagaaga:55:55
HPV11:609:gcaattagaagacagctcagaagatgaggtggacaaggtggacaaacaaga:53:58
HPV11:611:aattagaagacagctcagaagatgaggtggacaaggtggacaaacaagacg:52:58
HPV11:614:tagaagacagctcagaagatgaggtggacaaggtggacaaacaagacgcac:55:58
HPV11:623:gctcagaagatgaggtggacaaggtggacaaacaagacgcacaacctttaa:58:55
HPV11:633:tgaggtggacaaggtggacaaacaagacgcacaacctttaacacaacatta:57:53
HPV11:636:ggtggacaaggtggacaaacaagacgcacaacctttaacacaacattacca:58:53
HPV11:673:acacaacattaccaaatactgacctgttgctgtggatgtgacagcaacgtc:52:58
HPV11:744:agacggagacatcagacaactacaagaccttttgctgggcacactaaatat:55:55
HPV11:752:acatcagacaactacaagaccttttgctgggcacactaaatattgtgtgtc:52:55
HPV11:757:agacaactacaagaccttttgctgggcacactaaatattgtgtgtcccatc:55:53
HPV11:775:ttgctgggcacactaaatattgtgtgtcccatctgcgcaccaaaaccataa:53:58
HPV11:784:acactaaatattgtgtgtcccatctgcgcaccaaaaccataacaaggatgg:52:57
HPV11:786:actaaatattgtgtgtcccatctgcgcaccaaaaccataacaaggatggcg:53:57
HPV11:805:atctgcgcaccaaaaccataacaaggatggcggacgattcaggtacagaaa:55:58
HPV11:808:tgcgcaccaaaaccataacaaggatggcggacgattcaggtacagaaaatg:55:57
HPV11:809:gcgcaccaaaaccataacaaggatggcggacgattcaggtacagaaaatga:57:57
HPV11:811:gcaccaaaaccataacaaggatggcggacgattcaggtacagaaaatgagg:57:55
HPV11:812:caccaaaaccataacaaggatggcggacgattcaggtacagaaaatgaggg:57:55
HPV11:815:caaaaccataacaaggatggcggacgattcaggtacagaaaatgaggggtc:57:55
HPV11:837:gacgattcaggtacagaaaatgaggggtcggggtgtacaggatggtttatg:55:58
HPV11:841:attcaggtacagaaaatgaggggtcggggtgtacaggatggtttatggtag:55:57
HPV11:842:ttcaggtacagaaaatgaggggtcggggtgtacaggatggtttatggtaga:57:57
HPV11:851:agaaaatgaggggtcggggtgtacaggatggtttatggtagaagccatagt:58:55
HPV11:862:ggtcggggtgtacaggatggtttatggtagaagccatagtagagcacacta:58:57
HPV11:863:gtcggggtgtacaggatggtttatggtagaagccatagtagagcacactac:58:55
HPV11:866:ggggtgtacaggatggtttatggtagaagccatagtagagcacactacagg:57:57
HPV11:869:gtgtacaggatggtttatggtagaagccatagtagagcacactacaggtac:53:57
HPV11:878:atggtttatggtagaagccatagtagagcacactacaggtacacaaatatc:52:53
HPV11:880:ggtttatggtagaagccatagtagagcacactacaggtacacaaatatcag:53:53
HPV11:966:gacatggtggactttattgatgacaggcatattacacaaaattctgtggaa:53:52
HPV11:1003:aaaattctgtggaagcacaggcattgtttaataggcaggaggcggatgctc:53:58
HPV11:1034:taggcaggaggcggatgctcattatgcgactgtgcaggacctaaaacgaaa:58:58
HPV11:1079:acgaaagtatttaggcagtccatatgtaagtcctataagcaatgtagctaa:52:52
HPV11:1092:ggcagtccatatgtaagtcctataagcaatgtagctaatgcagtagaaagt:53:53
HPV11:1109:tcctataagcaatgtagctaatgcagtagaaagtgagataagtccacggtt:52:55
HPV11:1118:caatgtagctaatgcagtagaaagtgagataagtccacggttagacgccat:52:58
HPV11:1120:atgtagctaatgcagtagaaagtgagataagtccacggttagacgccatta:52:57
HPV11:1125:gctaatgcagtagaaagtgagataagtccacggttagacgccattaaactt:52:57
HPV11:1131:gcagtagaaagtgagataagtccacggttagacgccattaaacttacaaca:55:53
HPV11:1132:cagtagaaagtgagataagtccacggttagacgccattaaacttacaacac:55:52
HPV11:1159:tagacgccattaaacttacaacacagccaaaaaaggtaaagcgacggctgt:52:58
HPV11:1187:aaaaaaggtaaagcgacggctgtttgaaacacgggaattaacggacagtgg:53:57
HPV11:1194:gtaaagcgacggctgtttgaaacacgggaattaacggacagtggatatggc:57:57
HPV11:1195:taaagcgacggctgtttgaaacacgggaattaacggacagtggatatggct:57:57
HPV11:1196:aaagcgacggctgtttgaaacacgggaattaacggacagtggatatggcta:58:55
HPV11:1235:tggatatggctattctgaagtggaagctgcaacgcaggtagagaaacatgg:53:58
HPV11:1250:tgaagtggaagctgcaacgcaggtagagaaacatggcgacccggaaaatgg:58:58
HPV11:1511:taaaagtgatagaaccacatgtgccgattgggtggttgcaggatttggtat:53:57
HPV11:1515:agtgatagaaccacatgtgccgattgggtggttgcaggatttggtatacat:55:57
HPV11:1516:gtgatagaaccacatgtgccgattgggtggttgcaggatttggtatacatc:57:55
HPV11:1517:tgatagaaccacatgtgccgattgggtggttgcaggatttggtatacatca:57:55
HPV11:1523:aaccacatgtgccgattgggtggttgcaggatttggtatacatcatagcat:58:53
HPV11:1545:gttgcaggatttggtatacatcatagcatagcagatgcatttcaaaagtta:52:52
HPV11:1678:aagtaaataagagcagatgtaccgtggcacgtacattaggtacgttattaa:52:53
HPV11:1679:agtaaataagagcagatgtaccgtggcacgtacattaggtacgttattaaa:53:52
HPV11:1752:attgagcctcctaaaatacaaagtggcgtacgagccctgtattggtttagg:52:58
HPV11:1754:tgagcctcctaaaatacaaagtggcgtacgagccctgtattggtttaggac:55:57
HPV11:1758:cctcctaaaatacaaagtggcgtacgagccctgtattggtttaggacaggc:55:58
HPV11:1760:tcctaaaatacaaagtggcgtacgagccctgtattggtttaggacaggcat:53:58
HPV11:1771:aaagtggcgtacgagccctgtattggtttaggacaggcatttcaaatgcaa:58:53
HPV11:1776:ggcgtacgagccctgtattggtttaggacaggcatttcaaatgcaagtaca:58:55
HPV11:1777:gcgtacgagccctgtattggtttaggacaggcatttcaaatgcaagtacag:58:53
HPV11:1781:acgagccctgtattggtttaggacaggcatttcaaatgcaagtacagttat:57:52
HPV11:1847:atggataacgcgccagaccgttattgaacatagtttggctgacagtcaatt:57:53
HPV11:1951:gtgagatagcatttgaatatgcacagcgtggagactttgactccaatgcaa:52:58
HPV11:1953:gagatagcatttgaatatgcacagcgtggagactttgactccaatgcaagg:53:57
HPV11:1955:gatagcatttgaatatgcacagcgtggagactttgactccaatgcaagggc:53:58
HPV11:1956:atagcatttgaatatgcacagcgtggagactttgactccaatgcaagggcc:53:58
HPV11:1964:tgaatatgcacagcgtggagactttgactccaatgcaagggcctttttaaa:55:55
HPV11:3002:tacaggacaccagttatgaaatgtggctaacaccacccaaacggtgcttta:53:58
HPV11:3019:gaaatgtggctaacaccacccaaacggtgctttaaaaaacagggaaatact:57:52
HPV11:3051:taaaaaacagggaaatactgtggaggtaaaatttgatggctgtgaagacaa:52:52
HPV11:3060:gggaaatactgtggaggtaaaatttgatggctgtgaagacaatgtaatgga:52:55
HPV11:3067:actgtggaggtaaaatttgatggctgtgaagacaatgtaatggagtatgtg:53:52
HPV11:3069:tgtggaggtaaaatttgatggctgtgaagacaatgtaatggagtatgtggt:53:53
HPV11:3072:ggaggtaaaatttgatggctgtgaagacaatgtaatggagtatgtggtatg:53:52
HPV11:3083:ttgatggctgtgaagacaatgtaatggagtatgtggtatggacacatatat:52:53
HPV11:3084:tgatggctgtgaagacaatgtaatggagtatgtggtatggacacatatata:53:52
HPV11:3086:atggctgtgaagacaatgtaatggagtatgtggtatggacacatatatacc:53:52
HPV11:3090:ctgtgaagacaatgtaatggagtatgtggtatggacacatatatacctgca:52:55
HPV11:3093:tgaagacaatgtaatggagtatgtggtatggacacatatatacctgcagga:52:55
HPV11:3097:gacaatgtaatggagtatgtggtatggacacatatatacctgcaggacaac:52:55
HPV11:3098:acaatgtaatggagtatgtggtatggacacatatatacctgcaggacaacg:52:55
HPV11:3113:atgtggtatggacacatatatacctgcaggacaacgactcatgggtaaaag:52:57
HPV11:3116:tggtatggacacatatatacctgcaggacaacgactcatgggtaaaagtaa:53:55
HPV11:3117:ggtatggacacatatatacctgcaggacaacgactcatgggtaaaagtaac:55:53
HPV11:3123:gacacatatatacctgcaggacaacgactcatgggtaaaagtaactagttc:55:52
HPV11:3130:atatacctgcaggacaacgactcatgggtaaaagtaactagttccgtagat:55:53
HPV11:3131:tatacctgcaggacaacgactcatgggtaaaagtaactagttccgtagatg:57:52
HPV11:3132:atacctgcaggacaacgactcatgggtaaaagtaactagttccgtagatgc:58:52
HPV11:3138:gcaggacaacgactcatgggtaaaagtaactagttccgtagatgccaaggg:57:57
HPV11:3145:aacgactcatgggtaaaagtaactagttccgtagatgccaagggcatatat:52:57
HPV11:3150:ctcatgggtaaaagtaactagttccgtagatgccaagggcatatattatac:53:52
HPV11:3153:atgggtaaaagtaactagttccgtagatgccaagggcatatattatacatg:52:52
HPV11:3156:ggtaaaagtaactagttccgtagatgccaagggcatatattatacatgtgg:52:53
HPV11:3161:aagtaactagttccgtagatgccaagggcatatattatacatgtggacaat:53:52
HPV11:3262:accaatcattgggaagtatgttatggcagcacagttatatgttctcctgca:52:57
HPV11:3303:ttctcctgcatctgtatctagcactgtacgagaagtatccattgctgaacc:55:55
HPV11:3307:cctgcatctgtatctagcactgtacgagaagtatccattgctgaacctact:57:55
HPV11:3309:tgcatctgtatctagcactgtacgagaagtatccattgctgaacctactac:55:53
HPV11:3453:gtccactaacaacaccctgtgtgtggccaacatcagatccgtggacagtac:58:58
HPV11:3463:aacaccctgtgtgtggccaacatcagatccgtggacagtacaatcaacaac:58:55
HPV11:3470:tgtgtgtggccaacatcagatccgtggacagtacaatcaacaacatcgtca:58:55
HPV11:3492:cgtggacagtacaatcaacaacatcgtcactgacaattacaacaagcacca:55:55
HPV11:3498:cagtacaatcaacaacatcgtcactgacaattacaacaagcaccaaagaag:53:52
HPV11:3512:acatcgtcactgacaattacaacaagcaccaaagaaggaacaactgtcaca:52:57
HPV11:3520:actgacaattacaacaagcaccaaagaaggaacaactgtcacagtgcagct:52:58
HPV11:3523:gacaattacaacaagcaccaaagaaggaacaactgtcacagtgcagctacg:52:58
HPV11:3524:acaattacaacaagcaccaaagaaggaacaactgtcacagtgcagctacgc:52:58
HPV11:3532:aacaagcaccaaagaaggaacaactgtcacagtgcagctacgcctatagtg:53:58
HPV11:3538:caccaaagaaggaacaactgtcacagtgcagctacgcctatagtgcaactg:55:58
HPV11:3548:ggaacaactgtcacagtgcagctacgcctatagtgcaactgcaaggtgatt:58:57
HPV11:3555:ctgtcacagtgcagctacgcctatagtgcaactgcaaggtgattccaattg:58:55
HPV11:3657:attagcatcttcaacgtggcattgggcctcacctgaggcaccacataaaaa:55:58
HPV11:3690:tgaggcaccacataaaaatgcaattgtaacattaacatatagcagtgagga:52:52
HPV11:3763:agtgtaaaaataccacccaccattaggcataaggtggggtttatgtcatta:52:55
HPV11:3764:gtgtaaaaataccacccaccattaggcataaggtggggtttatgtcattac:53:53
HPV11:3770:aaataccacccaccattaggcataaggtggggtttatgtcattacatttat:53:52
HPV11:3851:gtgtacataacatacgtgtatggaggtagtgcctgtacaaattgctgcagc:53:57
HPV11:3854:tacataacatacgtgtatggaggtagtgcctgtacaaattgctgcagcaac:52:57
HPV11:3856:cataacatacgtgtatggaggtagtgcctgtacaaattgctgcagcaacaa:53:57
HPV11:3869:tatggaggtagtgcctgtacaaattgctgcagcaacaactacaacattgat:53:55
HPV11:3875:ggtagtgcctgtacaaattgctgcagcaacaactacaacattgatattgcc:57:52
HPV11:4123:acattgtgcaaacgcaacaataatggtgatgttaacctgtcacttaaatga:52:52
HPV11:4128:gtgcaaacgcaacaataatggtgatgttaacctgtcacttaaatgatggtg:53:52
HPV11:4136:gcaacaataatggtgatgttaacctgtcacttaaatgatggtgatacatgg:52:52
HPV11:4147:ggtgatgttaacctgtcacttaaatgatggtgatacatggttgtttctgtg:52:53
HPV11:4161:gtcacttaaatgatggtgatacatggttgtttctgtggttgtttactgcat:52:53
HPV11:4170:atgatggtgatacatggttgtttctgtggttgtttactgcatttgttgtag:52:52
HPV11:4172:gatggtgatacatggttgtttctgtggttgtttactgcatttgttgtagct:53:53
HPV11:4176:gtgatacatggttgtttctgtggttgtttactgcatttgttgtagctgtac:53:52
HPV11:4183:atggttgtttctgtggttgtttactgcatttgttgtagctgtacttggatt:52:53
HPV11:4204:tactgcatttgttgtagctgtacttggattgttgttactacattacagggc:52:53
HPV11:4205:actgcatttgttgtagctgtacttggattgttgttactacattacagggct:53:53
HPV11:4288:gtgtaaatcaaaccgcaatactactgtggattatgtgtatatgtcacatgg:52:52
HPV11:4290:gtaaatcaaaccgcaatactactgtggattatgtgtatatgtcacatggtg:52:52
HPV11:4291:taaatcaaaccgcaatactactgtggattatgtgtatatgtcacatggtga:52:52
HPV11:4322:gtgtatatgtcacatggtgataatggagattatgtgtacatgaactagagt:52:52
HPV11:4413:ataatgaaacctagggcacgcagacgtaaacgtgcgtcagccacacaacta:57:58
HPV11:4419:aaacctagggcacgcagacgtaaacgtgcgtcagccacacaactatatcaa:58:57
HPV11:4460:actatatcaaacatgcaaggccactggtacatgtcccccagatgtaattcc:53:57
HPV11:4461:ctatatcaaacatgcaaggccactggtacatgtcccccagatgtaattcct:55:57
HPV11:4467:caaacatgcaaggccactggtacatgtcccccagatgtaattcctaaagtt:57:55
HPV11:4541:aatattaaaatggggaagcttaggggttttttttggtgggttaggtattgg:52:52
HPV11:4712:cgatccctccattgtgtccttaattgaggagtctgctattattaatgctgg:55:53
HPV11:4714:atccctccattgtgtccttaattgaggagtctgctattattaatgctggtg:53:53
HPV11:4715:tccctccattgtgtccttaattgaggagtctgctattattaatgctggtgc:55:53
HPV11:4717:cctccattgtgtccttaattgaggagtctgctattattaatgctggtgcac:55:53
HPV11:4721:cattgtgtccttaattgaggagtctgctattattaatgctggtgcacctga:53:55
HPV11:4790:gggtggctttactataacatcatctgaatcgactacacctgctattttaga:53:53
HPV11:4814:tgaatcgactacacctgctattttagatgtgtctgttaccaatcacactac:52:53
HPV11:4817:atcgactacacctgctattttagatgtgtctgttaccaatcacactaccac:52:55
HPV11:4845:tctgttaccaatcacactaccactagtgtgtttcaaaatcccctgtttaca:53:53
HPV11:4847:tgttaccaatcacactaccactagtgtgtttcaaaatcccctgtttacaga:53:53
HPV11:4849:ttaccaatcacactaccactagtgtgtttcaaaatcccctgtttacagaac:53:52
HPV11:4864:ccactagtgtgtttcaaaatcccctgtttacagaaccgtctgtaatacagc:55:53
HPV11:4876:ttcaaaatcccctgtttacagaaccgtctgtaatacagccccaaccacctg:53:58
HPV11:4904:tgtaatacagccccaaccacctgtggaggccagtggtcacatacttatatc:58:55
HPV11:4906:taatacagccccaaccacctgtggaggccagtggtcacatacttatatctg:58:55
HPV11:4931:ggccagtggtcacatacttatatctgccccaacaataacatcccaacatgt:55:57
HPV11:4973:ccaacatgtagaagacattccactagacacttttgttgtatcctctagtga:53:53
HPV11:4982:agaagacattccactagacacttttgttgtatcctctagtgatagtggacc:52:55
HPV11:4985:agacattccactagacacttttgttgtatcctctagtgatagtggacctac:52:55
HPV11:4997:agacacttttgttgtatcctctagtgatagtggacctacatccagtactcc:52:57
HPV11:5004:tttgttgtatcctctagtgatagtggacctacatccagtactcctcttcct:52:58
HPV11:5016:tctagtgatagtggacctacatccagtactcctcttcctcgtgcttttcct:55:58
HPV11:5125:cgtttttgtccacgccacagcgattggtaacttatgacaaccctgtctatg:58:53
HPV11:5126:gtttttgtccacgccacagcgattggtaacttatgacaaccctgtctatga:58:53
HPV11:5135:cacgccacagcgattggtaacttatgacaaccctgtctatgaaggagaaga:57:57
HPV11:5144:gcgattggtaacttatgacaaccctgtctatgaaggagaagatgtaagttt:55:52
HPV11:5198:atttacccatgagtctatccacaatgcacctgatgaagcatttatggatat:52:53
HPV11:5259:catagaccagctataacgtccagacggggtcttgtgcgttttagtcgcatt:57:58
HPV11:5260:atagaccagctataacgtccagacggggtcttgtgcgttttagtcgcattg:57:57
HPV11:5261:tagaccagctataacgtccagacggggtcttgtgcgttttagtcgcattgg:58:57
HPV11:5267:agctataacgtccagacggggtcttgtgcgttttagtcgcattgggcaacg:58:58
HPV11:5328:tacacacgcagtggacaacatataggtgcccgcatacattattttcaggac:55:55
HPV11:5330:cacacgcagtggacaacatataggtgcccgcatacattattttcaggacat:57:55
HPV11:5350:taggtgcccgcatacattattttcaggacatttcaccagttacacaagctg:53:55
HPV11:5351:aggtgcccgcatacattattttcaggacatttcaccagttacacaagctgc:55:55
HPV11:5372:tcaggacatttcaccagttacacaagctgcagaggaaatagaactgcaccc:53:58
HPV11:5380:tttcaccagttacacaagctgcagaggaaatagaactgcaccctctagtgg:55:57
HPV11:5381:ttcaccagttacacaagctgcagaggaaatagaactgcaccctctagtggc:57:57
HPV11:5402:agaggaaatagaactgcaccctctagtggctgcagaaaatgacacgtttga:55:57
HPV11:5405:ggaaatagaactgcaccctctagtggctgcagaaaatgacacgtttgatat:57:53
HPV11:5417:gcaccctctagtggctgcagaaaatgacacgtttgatatttatgctgaacc:58:52
HPV11:5485:accctgtccaacattctgttacacagtcttatcttacctccacacctaata:55:53
HPV11:5526:acacctaataccctttcacaatcgtggggtaataccacagtcccattgtca:53:58
HPV11:5527:cacctaataccctttcacaatcgtggggtaataccacagtcccattgtcaa:55:57
HPV11:5528:acctaataccctttcacaatcgtggggtaataccacagtcccattgtcaat:55:55
HPV11:5540:ttcacaatcgtggggtaataccacagtcccattgtcaatccctagtgactg:55:57
HPV11:5548:cgtggggtaataccacagtcccattgtcaatccctagtgactggtttgtgc:58:57
HPV11:5570:attgtcaatccctagtgactggtttgtgcagtctgggcctgacataacttt:53:58
HPV11:5575:caatccctagtgactggtttgtgcagtctgggcctgacataacttttccta:57:57
HPV11:5612:cataacttttcctactgcatctatgggaacaccctttagtcctgtaactcc:52:57
HPV11:5613:ataacttttcctactgcatctatgggaacaccctttagtcctgtaactcct:52:57
HPV11:5625:actgcatctatgggaacaccctttagtcctgtaactcctgctttacctaca:55:57
HPV11:5630:atctatgggaacaccctttagtcctgtaactcctgctttacctacaggccc:55:58
HPV11:5651:tcctgtaactcctgctttacctacaggccctgtttttattacaggttctga:55:55
HPV11:5652:cctgtaactcctgctttacctacaggccctgtttttattacaggttctgac:57:53
HPV11:5698:ctgacttctatttgcatcctacatggtactttgcacgcagacgccgtaaac:53:58
HPV11:5715:cctacatggtactttgcacgcagacgccgtaaacgtattcccttatttttt:58:52
HPV11:5760:ttttttacagatgtggcggcctagcgacagcacagtatatgtgcctcctcc:57:58
HPV11:5805:tcctcccaaccctgtatccaaggttgttgccacggatgcgtatgttaaacg:58:57
HPV11:5808:tcccaaccctgtatccaaggttgttgccacggatgcgtatgttaaacgcac:57:58
HPV11:5813:accctgtatccaaggttgttgccacggatgcgtatgttaaacgcaccaaca:58:57
HPV11:5817:tgtatccaaggttgttgccacggatgcgtatgttaaacgcaccaacatatt:57:53
HPV11:5830:gttgccacggatgcgtatgttaaacgcaccaacatattttatcatgccagc:57:53
HPV11:5871:tcatgccagcagttctagactccttgctgtgggacatccatattactctat:57:55
HPV11:5874:tgccagcagttctagactccttgctgtgggacatccatattactctatcaa:58:53
HPV11:5876:ccagcagttctagactccttgctgtgggacatccatattactctatcaaaa:58:52
HPV11:5947:ccaaaggtgtctggatatcaatatagagtgtttaaggtagtgttgccagat:52:55
HPV11:5951:aggtgtctggatatcaatatagagtgtttaaggtagtgttgccagatccta:52:55
HPV11:5981:aggtagtgttgccagatcctaacaagtttgcattacctgattcatccctgt:55:55
HPV11:5994:agatcctaacaagtttgcattacctgattcatccctgtttgaccccactac:52:57
HPV11:6005:agtttgcattacctgattcatccctgtttgaccccactacacagcgtttag:53:57
HPV11:6009:tgcattacctgattcatccctgtttgaccccactacacagcgtttagtatg:53:57
HPV11:6088:ggtcaacctttaggcgttggtgttagtgggcatccattgctaaacaaatat:57:53
HPV11:6090:tcaacctttaggcgttggtgttagtgggcatccattgctaaacaaatatga:55:53
HPV11:6137:atgatgatgtagaaaatagtggtgggtatggtggtaatcctggtcaggata:52:57
HPV11:6141:tgatgtagaaaatagtggtgggtatggtggtaatcctggtcaggataatag:52:55
HPV11:6142:gatgtagaaaatagtggtgggtatggtggtaatcctggtcaggataatagg:53:55
HPV11:6144:tgtagaaaatagtggtgggtatggtggtaatcctggtcaggataatagggt:53:57
HPV11:6145:gtagaaaatagtggtgggtatggtggtaatcctggtcaggataatagggtt:55:55
HPV11:6174:tcctggtcaggataatagggttaatgtaggtatggattataaacaaaccca:53:52
HPV11:6177:tggtcaggataatagggttaatgtaggtatggattataaacaaacccagct:52:53
HPV11:6178:ggtcaggataatagggttaatgtaggtatggattataaacaaacccagcta:53:52
HPV11:6217:caaacccagctatgtatggtgggctgtgctccaccgttaggtgaacattgg:58:58
HPV11:6241:tgtgctccaccgttaggtgaacattggggtaagggtacacaatgttcaaat:57:55
HPV11:6242:gtgctccaccgttaggtgaacattggggtaagggtacacaatgttcaaata:58:53
HPV11:6248:caccgttaggtgaacattggggtaagggtacacaatgttcaaatacctctg:57:53
HPV11:6249:accgttaggtgaacattggggtaagggtacacaatgttcaaatacctctgt:57:53
HPV11:6250:ccgttaggtgaacattggggtaagggtacacaatgttcaaatacctctgta:58:52
HPV11:6259:gaacattggggtaagggtacacaatgttcaaatacctctgtacaaaatggt:55:52
HPV11:6299:tacaaaatggtgactgccccccgttggaacttattaccagtgttatacagg:58:52
HPV11:6313:tgccccccgttggaacttattaccagtgttatacaggatggggacatggtt:58:57
HPV11:6324:ggaacttattaccagtgttatacaggatggggacatggttgatacaggctt:52:58
HPV11:6329:ttattaccagtgttatacaggatggggacatggttgatacaggctttggtg:52:57
HPV11:6330:tattaccagtgttatacaggatggggacatggttgatacaggctttggtgc:53:57
HPV11:6336:cagtgttatacaggatggggacatggttgatacaggctttggtgctatgaa:57:55
HPV11:6345:acaggatggggacatggttgatacaggctttggtgctatgaattttgcaga:57:55
HPV11:6346:caggatggggacatggttgatacaggctttggtgctatgaattttgcagac:58:53
HPV11:6369:aggctttggtgctatgaattttgcagacttacaaaccaataaatcggatgt:53:52
HPV11:6390:tgcagacttacaaaccaataaatcggatgttccccttgatatttgtggaac:52:53
HPV11:6411:atcggatgttccccttgatatttgtggaactgtctgcaaatatcctgatta:53:53
HPV11:6412:tcggatgttccccttgatatttgtggaactgtctgcaaatatcctgattat:55:52
HPV11:6417:tgttccccttgatatttgtggaactgtctgcaaatatcctgattatttgca:53:52
HPV11:6432:ttgtggaactgtctgcaaatatcctgattatttgcaaatggctgcagaccc:53:55
HPV11:6453:tcctgattatttgcaaatggctgcagacccttatggtgataggttgttttt:53:53
HPV11:6572:tgcctgatgacctgttggtaaaagggggtaataacagatcatctgtagcta:57:53
HPV11:6574:cctgatgacctgttggtaaaagggggtaataacagatcatctgtagctagt:58:52
HPV11:6632:atgtacatacacctagtggctcattggtgtcttcagaggctcaattattta:53:53
HPV11:6633:tgtacatacacctagtggctcattggtgtcttcagaggctcaattatttaa:55:52
HPV11:6686:aaccatattggcttcaaaaggctcagggacataacaatggtatttgctggg:53:55
HPV11:6706:gctcagggacataacaatggtatttgctggggaaaccacttgtttgttact:53:57
HPV11:6709:cagggacataacaatggtatttgctggggaaaccacttgtttgttactgtg:53:55
HPV11:6710:agggacataacaatggtatttgctggggaaaccacttgtttgttactgtgg:53:55
HPV11:6711:gggacataacaatggtatttgctggggaaaccacttgtttgttactgtggt:55:55
HPV11:6738:aaaccacttgtttgttactgtggtagataccacacgcagtacaaatatgac:52:53
HPV11:6761:tagataccacacgcagtacaaatatgacactatgtgcatctgtgtctaaat:52:53
HPV11:6831:agattataaggaatacatgcgccatgtggaggagtttgatttacagtttat:52:52
HPV11:6891:gtgtagcattacattatctgcagaagtcatggcctatatacacacaatgaa:52:53
HPV11:6896:gcattacattatctgcagaagtcatggcctatatacacacaatgaatcctt:52:53
HPV11:6914:aagtcatggcctatatacacacaatgaatccttctgttttggaggactgga:52:57
HPV11:6946:tctgttttggaggactggaactttggtttatcgcctccaccaaatggtaca:55:57
HPV11:6966:ctttggtttatcgcctccaccaaatggtacactggaggatacttatagata:55:53
HPV11:6967:tttggtttatcgcctccaccaaatggtacactggaggatacttatagatat:55:52
HPV11:6974:tatcgcctccaccaaatggtacactggaggatacttatagatatgtacagt:57:52
HPV11:7015:tatgtacagtcacaggccattacctgtcagaaacccacacctgaaaaagaa:55:55
HPV11:7125:aagtgaattagatcagtttccccttggacgtaagtttttattgcaaagtgg:52:52
HPV11:7126:agtgaattagatcagtttccccttggacgtaagtttttattgcaaagtgga:53:52
HPV11:7162:ttattgcaaagtggatatcgaggacggacgtctgctcgtacaggtataaag:53:57
HPV11:7163:tattgcaaagtggatatcgaggacggacgtctgctcgtacaggtataaagc:55:57
HPV11:7166:tgcaaagtggatatcgaggacggacgtctgctcgtacaggtataaagcgcc:58:58
HPV11:7466:tattatgtgtgtcctgttacacccagtgactaagttgtgttttgcacgcgc:53:57
HPV11:7468:ttatgtgtgtcctgttacacccagtgactaagttgtgttttgcacgcgccg:55:58
HPV11:7477:tcctgttacacccagtgactaagttgtgttttgcacgcgccgtttgtgttg:55:58
HPV11:7488:ccagtgactaagttgtgttttgcacgcgccgtttgtgttgccttcatatta:55:57
HPV11:7490:agtgactaagttgtgttttgcacgcgccgtttgtgttgccttcatattata:55:53
HPV11:7563:tatactatgttacccccccccacttgcaaccgttttcggttgcccttacat:57:58
HPV11:7648:actaatcccatatgttgtgtgccaaggtacatattgccctgccaagtatct:53:57
HPV11:7649:ctaatcccatatgttgtgtgccaaggtacatattgccctgccaagtatctt:55:55
HPV11:7658:tatgttgtgtgccaaggtacatattgccctgccaagtatcttgccaacaac:52:58
HPV11:7663:tgtgtgccaaggtacatattgccctgccaagtatcttgccaacaacacacc:57:57
HPV11:7668:gccaaggtacatattgccctgccaagtatcttgccaacaacacacctggcc:58:58
HPV11:7695:atcttgccaacaacacacctggccagggcgcggtattgcatgactaatgta:58:58
HPV11:7735:tgactaatgtacaataaacctgtcggtttgtacaatgttgtggattgcagc:52:53
HPV11:7746:caataaacctgtcggtttgtacaatgttgtggattgcagccaaaggttaaa:52:55
HPV11:7751:aacctgtcggtttgtacaatgttgtggattgcagccaaaggttaaaagcat:53:55
HPV11:7752:acctgtcggtttgtacaatgttgtggattgcagccaaaggttaaaagcatt:55:53
HPV11:7759:ggtttgtacaatgttgtggattgcagccaaaggttaaaagcatttttggct:53:53
HPV11:7765:tacaatgttgtggattgcagccaaaggttaaaagcatttttggcttctagc:53:52
HPV11:7766:acaatgttgtggattgcagccaaaggttaaaagcatttttggcttctagct:55:52
HPV11:7867:aacctaaggtcacacacctgcaaccggtttcggttacccacaccctacata:58:58
HPV12:5:ccaggtgcggtacgatttcccaatagcacattatactagattgttgttgcc:58:52
HPV12:52:tgccaactaccatcatcagtttcaagtttttgcctgtatcgttttcgtatc:53:52
HPV12:161:gtataaggcttggttcttttgcaatgtgattgggacaaatggcacagcagg:52:58
HPV12:215:atcagcagacagtgacagacagtacgcctgagctgcccacaactattaaag:57:57
HPV12:221:agacagtgacagacagtacgcctgagctgcccacaactattaaagagttag:58:53
HPV12:242:ctgagctgcccacaactattaaagagttagctgaccttttagatatacctt:55:52
HPV12:246:gctgcccacaactattaaagagttagctgaccttttagatatacctttagt:53:52
HPV12:300:ctgtttggtaccttgcaatttttgcggaaagttcttagattttctggaagt:53:52
HPV12:321:ttgcggaaagttcttagattttctggaagtgtgtgattttgacaaaaagca:52:52
HPV12:324:cggaaagttcttagattttctggaagtgtgtgattttgacaaaaagcagct:52:53
HPV12:391:ggtcattttgttactgcttgctgtcgaagttgttgcgcagctactgcaata:55:57
HPV12:394:cattttgttactgcttgctgtcgaagttgttgcgcagctactgcaatatat:53:55
HPV12:400:gttactgcttgctgtcgaagttgttgcgcagctactgcaatatatgaattt:55:53
HPV12:459:ttatcaacaaacagtgctaggtagagatatagagcttgctactggaaaatc:52:52
HPV12:465:acaaacagtgctaggtagagatatagagcttgctactggaaaatctatatt:52:52
HPV12:565:gaaaagttagacagctgtggtcggggccttccgttccacaaggttagagac:58:58
HPV12:592:cttccgttccacaaggttagagacaggtggaagggaatttgcagacagtgc:57:58
HPV12:599:tccacaaggttagagacaggtggaagggaatttgcagacagtgcaagcatt:57:57
HPV12:600:ccacaaggttagagacaggtggaagggaatttgcagacagtgcaagcattt:58:55
HPV12:601:cacaaggttagagacaggtggaagggaatttgcagacagtgcaagcatttg:58:53
HPV12:607:gttagagacaggtggaagggaatttgcagacagtgcaagcatttgtatctg:55:55
HPV12:610:agagacaggtggaagggaatttgcagacagtgcaagcatttgtatctgaat:57:53
HPV12:632:gcagacagtgcaagcatttgtatctgaataatgatcggtaaagaggtcacc:55:53
HPV12:658:aataatgatcggtaaagaggtcaccgtgcaagattttaccttggagcttag:53:53
HPV12:660:taatgatcggtaaagaggtcaccgtgcaagattttaccttggagcttagtg:55:53
HPV12:664:gatcggtaaagaggtcaccgtgcaagattttaccttggagcttagtgagct:58:55
HPV12:687:aagattttaccttggagcttagtgagctgcagcctgaagtgttaccagttg:52:58
HPV12:690:attttaccttggagcttagtgagctgcagcctgaagtgttaccagttgacc:53:58
HPV12:702:agcttagtgagctgcagcctgaagtgttaccagttgacctgctttgtgaag:58:55
HPV12:709:tgagctgcagcctgaagtgttaccagttgacctgctttgtgaagaggaatt:58:55
HPV12:712:gctgcagcctgaagtgttaccagttgacctgctttgtgaagaggaattacc:58:55
HPV12:717:agcctgaagtgttaccagttgacctgctttgtgaagaggaattaccaaacg:57:53
HPV12:722:gaagtgttaccagttgacctgctttgtgaagaggaattaccaaacgagcag:55:55
HPV12:727:gttaccagttgacctgctttgtgaagaggaattaccaaacgagcaggaaac:55:55
HPV12:729:taccagttgacctgctttgtgaagaggaattaccaaacgagcaggaaacgg:55:57
HPV12:730:accagttgacctgctttgtgaagaggaattaccaaacgagcaggaaacgga:57:57
HPV12:748:tgaagaggaattaccaaacgagcaggaaacggaggaggagtcagatatcga:55:58
HPV12:754:ggaattaccaaacgagcaggaaacggaggaggagtcagatatcgacaggac:57:58
HPV12:756:aattaccaaacgagcaggaaacggaggaggagtcagatatcgacaggactg:55:58
HPV12:772:ggaaacggaggaggagtcagatatcgacaggactgtattcaaaatcattgc:58:52
HPV12:776:acggaggaggagtcagatatcgacaggactgtattcaaaatcattgcaccg:58:53
HPV12:781:ggaggagtcagatatcgacaggactgtattcaaaatcattgcaccgtgtgg:58:53
HPV12:812:aaaatcattgcaccgtgtggctgcagctcctgtgaggtcaaccttcgtatt:57:58
HPV12:841:ctgtgaggtcaaccttcgtatttttgtcaacgcaactgatactggcattag:53:55
HPV12:847:ggtcaaccttcgtatttttgtcaacgcaactgatactggcattaggaccct:53:58
HPV12:969:tctaaaggtagtacctctaaagaagggttaagtgattggtgtattttggaa:52:52
HPV12:975:ggtagtacctctaaagaagggttaagtgattggtgtattttggaagcagaa:53:53
HPV12:977:tagtacctctaaagaagggttaagtgattggtgtattttggaagcagaatg:52:52
HPV12:992:agggttaagtgattggtgtattttggaagcagaatgtagtgatttagagaa:52:52
HPV12:1055:gttatttgagcaagatacagactccgatgtatcggacttgctagataatgg:53:53
HPV12:1058:atttgagcaagatacagactccgatgtatcggacttgctagataatggtga:53:55
HPV12:1063:agcaagatacagactccgatgtatcggacttgctagataatggtgaacttg:55:53
HPV12:1064:gcaagatacagactccgatgtatcggacttgctagataatggtgaacttga:57:53
HPV12:1069:atacagactccgatgtatcggacttgctagataatggtgaacttgaacagg:55:53
HPV12:1073:agactccgatgtatcggacttgctagataatggtgaacttgaacaggggaa:57:55
HPV12:1082:tgtatcggacttgctagataatggtgaacttgaacaggggaattctctgga:53:57
HPV12:1088:ggacttgctagataatggtgaacttgaacaggggaattctctggaactatt:53:55
HPV12:1095:ctagataatggtgaacttgaacaggggaattctctggaactatttcatcaa:53:52
HPV12:1105:gtgaacttgaacaggggaattctctggaactatttcatcaacaagagtgtg:55:52
HPV12:1106:tgaacttgaacaggggaattctctggaactatttcatcaacaagagtgtga:55:52
HPV12:1126:ctctggaactatttcatcaacaagagtgtgagcaaagcgaggagcaattac:52:57
HPV12:1128:ctggaactatttcatcaacaagagtgtgagcaaagcgaggagcaattacaa:52:57
HPV12:1137:tttcatcaacaagagtgtgagcaaagcgaggagcaattacaaattctaaaa:52:52
HPV12:1222:ttagtccgcgtctcgagtcgatatcgttgtcacctcagcagaaatcgaaac:58:55
HPV12:1243:tatcgttgtcacctcagcagaaatcgaaacgaaggctctttgcagagcagg:55:58
HPV12:1298:cggactcgagctatctctaaacaatgaagctgaagatgtttctcctgaggt:55:57
HPV12:1360:ctatagactctcggccggtagatgagggaggatcaggggccatagatattg:58:58
HPV12:1361:tatagactctcggccggtagatgagggaggatcaggggccatagatattga:58:58
HPV12:1385:gggaggatcaggggccatagatattgattatctgtcattgctgcgtagtag:58:53
HPV12:1393:caggggccatagatattgattatctgtcattgctgcgtagtagcaatatta:53:53
HPV12:1404:gatattgattatctgtcattgctgcgtagtagcaatattaaagccacgtta:52:52
HPV12:1445:agccacgttaatggcaaaattcaaagagtcatttggggtaggctttaatga:52:55
HPV12:1447:ccacgttaatggcaaaattcaaagagtcatttggggtaggctttaatgaat:52:53
HPV12:1474:catttggggtaggctttaatgaattgactcgccagtttaaaagttacaaaa:52:52
HPV12:1479:ggggtaggctttaatgaattgactcgccagtttaaaagttacaaaacctgt:55:52
HPV12:1503:cgccagtttaaaagttacaaaacctgttgtaacgattgggttttagctgtg:52:53
HPV12:1516:gttacaaaacctgttgtaacgattgggttttagctgtgtatgcagttcatg:52:53
HPV12:1517:ttacaaaacctgttgtaacgattgggttttagctgtgtatgcagttcatga:52:53
HPV12:1523:aacctgttgtaacgattgggttttagctgtgtatgcagttcatgatgatct:52:55
HPV12:1526:ctgttgtaacgattgggttttagctgtgtatgcagttcatgatgatctatt:53:52
HPV12:1541:ggttttagctgtgtatgcagttcatgatgatctatttgaaagctcaaagca:53:52
HPV12:1570:atctatttgaaagctcaaagcagctgttgcaacagcattgtgactatatct:52:53
HPV12:1573:tatttgaaagctcaaagcagctgttgcaacagcattgtgactatatctggg:52:55
HPV12:1584:tcaaagcagctgttgcaacagcattgtgactatatctgggtccgtgggata:55:58
HPV12:1586:aaagcagctgttgcaacagcattgtgactatatctgggtccgtgggatagg:55:58
HPV12:1602:cagcattgtgactatatctgggtccgtgggataggagctatgacactttac:57:55
HPV12:1604:gcattgtgactatatctgggtccgtgggataggagctatgacactttacct:57:57
HPV12:1610:tgactatatctgggtccgtgggataggagctatgacactttacctattgtg:57:53
HPV12:1611:gactatatctgggtccgtgggataggagctatgacactttacctattgtgt:58:53
HPV12:1613:ctatatctgggtccgtgggataggagctatgacactttacctattgtgttt:58:52
HPV12:1645:cactttacctattgtgtttcaaagcgggaaaaaatcgcggtactgtgcata:52:57
HPV12:1646:actttacctattgtgtttcaaagcgggaaaaaatcgcggtactgtgcataa:52:55
HPV12:1656:ttgtgtttcaaagcgggaaaaaatcgcggtactgtgcataagttaatgaca:52:55
HPV12:1658:gtgtttcaaagcgggaaaaaatcgcggtactgtgcataagttaatgacatc:55:52
HPV12:1659:tgtttcaaagcgggaaaaaatcgcggtactgtgcataagttaatgacatca:55:52
HPV12:1708:caatgctaaatgtgcaagaacagcagattttgtctgagcctcctaagttaa:53:53
HPV12:1729:agcagattttgtctgagcctcctaagttaagaaatacagctgctgcattgt:55:53
HPV12:1742:tgagcctcctaagttaagaaatacagctgctgcattgttctggtacaaagg:52:57
HPV12:1745:gcctcctaagttaagaaatacagctgctgcattgttctggtacaaaggtgg:53:57
HPV12:1781:ctggtacaaaggtggtatggggtcaggcgcatttacccatggcacatatcc:58:58
HPV12:1782:tggtacaaaggtggtatggggtcaggcgcatttacccatggcacatatcct:58:58
HPV12:1796:tatggggtcaggcgcatttacccatggcacatatcctgattggattgcaca:58:57
HPV12:1812:tttacccatggcacatatcctgattggattgcacatcaaacaattttgggc:53:53
HPV12:1813:ttacccatggcacatatcctgattggattgcacatcaaacaattttgggcc:55:53
HPV12:1817:ccatggcacatatcctgattggattgcacatcaaacaattttgggccatca:55:55
HPV12:1836:tggattgcacatcaaacaattttgggccatcaaaatgctgaagcaagcaca:52:57
HPV12:1850:aacaattttgggccatcaaaatgctgaagcaagcacatttgatttttcagc:52:52
HPV12:1853:aattttgggccatcaaaatgctgaagcaagcacatttgatttttcagccat:52:53
HPV12:1857:ttgggccatcaaaatgctgaagcaagcacatttgatttttcagccatggtc:55:53
HPV12:1879:caagcacatttgatttttcagccatggtccaatgggccttcgataataatt:52:55
HPV12:1880:aagcacatttgatttttcagccatggtccaatgggccttcgataataatta:52:53
HPV12:1959:tatgccaagcttgcaccagaagatagcaatgcagtagcatggctagcacat:55:58
HPV12:1964:caagcttgcaccagaagatagcaatgcagtagcatggctagcacataatca:55:57
HPV12:1970:tgcaccagaagatagcaatgcagtagcatggctagcacataatcaacaagc:55:55
HPV12:1974:ccagaagatagcaatgcagtagcatggctagcacataatcaacaagctaaa:55:53
HPV12:1975:cagaagatagcaatgcagtagcatggctagcacataatcaacaagctaaat:55:52
HPV12:3009:tgcagaaacgtataacaatgttccagaacatcactttaaaaagggtccagt:52:53
HPV12:3028:gttccagaacatcactttaaaaagggtccagtgcctgtggaggtcatttat:52:58
HPV12:3033:agaacatcactttaaaaagggtccagtgcctgtggaggtcatttatgataa:52:55
HPV12:3035:aacatcactttaaaaagggtccagtgcctgtggaggtcatttatgataagg:52:55
HPV12:3039:tcactttaaaaagggtccagtgcctgtggaggtcatttatgataaggagcc:55:55
HPV12:3044:ttaaaaagggtccagtgcctgtggaggtcatttatgataaggagccagaaa:57:53
HPV12:3045:taaaaagggtccagtgcctgtggaggtcatttatgataaggagccagaaaa:58:52
HPV12:3054:tccagtgcctgtggaggtcatttatgataaggagccagaaaatgcaaatgt:57:53
HPV12:3059:tgcctgtggaggtcatttatgataaggagccagaaaatgcaaatgtgtata:53:53
HPV12:3060:gcctgtggaggtcatttatgataaggagccagaaaatgcaaatgtgtatac:55:52
HPV12:3062:ctgtggaggtcatttatgataaggagccagaaaatgcaaatgtgtatacaa:53:52
HPV12:3078:tgataaggagccagaaaatgcaaatgtgtatacaatgtggaagtatgtgta:52:52
HPV12:3117:gaagtatgtgtattatatggacccagaggatgtatggcataaaaccacaag:52:53
HPV12:3120:gtatgtgtattatatggacccagaggatgtatggcataaaaccacaagtgg:53:53
HPV12:3123:tgtgtattatatggacccagaggatgtatggcataaaaccacaagtggtgt:53:55
HPV12:3127:tattatatggacccagaggatgtatggcataaaaccacaagtggtgtaaat:52:53
HPV12:3128:attatatggacccagaggatgtatggcataaaaccacaagtggtgtaaatc:53:52
HPV12:3142:gaggatgtatggcataaaaccacaagtggtgtaaatcagacgggcatttac:53:55
HPV12:3144:ggatgtatggcataaaaccacaagtggtgtaaatcagacgggcatttacta:53:55
HPV12:3145:gatgtatggcataaaaccacaagtggtgtaaatcagacgggcatttactat:53:53
HPV12:3147:tgtatggcataaaaccacaagtggtgtaaatcagacgggcatttactattt:53:52
HPV12:3158:aaaccacaagtggtgtaaatcagacgggcatttactatttacatggagact:53:53
HPV12:3159:aaccacaagtggtgtaaatcagacgggcatttactatttacatggagactt:55:52
HPV12:3224:tactttttgctgatggtgcacgaatgtatagtaaaactggacaatgggaag:53:52
HPV12:3229:tttgctgatggtgcacgaatgtatagtaaaactggacaatgggaagttaag:53:52
HPV12:3237:tggtgcacgaatgtatagtaaaactggacaatgggaagttaaggttaataa:52:52
HPV12:3254:gtaaaactggacaatgggaagttaaggttaataaggaaactgtgtttgctc:52:52
HPV12:3255:taaaactggacaatgggaagttaaggttaataaggaaactgtgtttgctcc:52:52
HPV12:3456:accatctagcagaacaaggcgacaggaaacgcagcaaaggcgatcaaggtc:58:58
HPV12:3697:tccagatcatcctcctccaacaccagaaaacggtcacaacggggagaaaga:58:58
HPV12:3867:gcaagtgggaagatctcttcaatctgttagttcaaaacatagaggacgact:55:53
HPV12:3889:tctgttagttcaaaacatagaggacgacttgggagattattggaagaagct:52:55
HPV12:3894:tagttcaaaacatagaggacgacttgggagattattggaagaagctctcga:52:57
HPV12:3896:gttcaaaacatagaggacgacttgggagattattggaagaagctctcgacc:55:55
HPV12:3898:tcaaaacatagaggacgacttgggagattattggaagaagctctcgacccc:55:57
HPV12:3918:tgggagattattggaagaagctctcgaccccccagtgatcatttgcaaagg:55:58
HPV12:3943:gaccccccagtgatcatttgcaaagggggggcaaacacgctaaaatgcttt:58:58
HPV12:3944:accccccagtgatcatttgcaaagggggggcaaacacgctaaaatgctttc:58:57
HPV12:3956:tcatttgcaaagggggggcaaacacgctaaaatgctttcgcaacagagcta:58:55
HPV12:3970:ggggcaaacacgctaaaatgctttcgcaacagagctagacacaaatataca:57:53
HPV12:3976:aacacgctaaaatgctttcgcaacagagctagacacaaatatacagggctg:53:55
HPV12:3978:cacgctaaaatgctttcgcaacagagctagacacaaatatacagggctgtt:55:55
HPV12:4001:gagctagacacaaatatacagggctgtttaaggcttttagcacaacatggt:55:53
HPV12:4007:gacacaaatatacagggctgtttaaggcttttagcacaacatggtcatggg:52:57
HPV12:4008:acacaaatatacagggctgtttaaggcttttagcacaacatggtcatgggt:52:57
HPV12:4122:tcagagaaaggattttgatgagactgtgaaatatccgaagggagttgaaac:52:53
HPV12:4124:agagaaaggattttgatgagactgtgaaatatccgaagggagttgaaactg:52:53
HPV12:4136:ttgatgagactgtgaaatatccgaagggagttgaaactgcatatggcaact:52:57
HPV12:4137:tgatgagactgtgaaatatccgaagggagttgaaactgcatatggcaactt:53:55
HPV12:4138:gatgagactgtgaaatatccgaagggagttgaaactgcatatggcaactta:55:53
HPV12:4140:tgagactgtgaaatatccgaagggagttgaaactgcatatggcaacttaga:55:53
HPV12:4143:gactgtgaaatatccgaagggagttgaaactgcatatggcaacttagacag:55:53
HPV12:4149:gaaatatccgaagggagttgaaactgcatatggcaacttagacagcctata:53:55
HPV12:4156:ccgaagggagttgaaactgcatatggcaacttagacagcctataacataac:57:52
HPV12:4266:attattgctatggcgcgtgctaagcgggtcaagcgagactctgttactcat:57:58
HPV12:4267:ttattgctatggcgcgtgctaagcgggtcaagcgagactctgttactcata:58:57
HPV12:4323:caaacctgcaaacaagcaggcacttgcccccctgatgttctcaataaagtg:57:57
HPV12:4348:gcccccctgatgttctcaataaagtggagcaaacaacagttgctgacaata:57:55
HPV12:4349:cccccctgatgttctcaataaagtggagcaaacaacagttgctgacaatat:57:53
HPV12:4351:cccctgatgttctcaataaagtggagcaaacaacagttgctgacaatattt:55:52
HPV12:4529:ggttgtaaggccttcacttgttcctgaatctgtgggtccagcagatatatt:57:55
HPV12:4535:aaggccttcacttgttcctgaatctgtgggtccagcagatatattaccaat:55:55
HPV12:4537:ggccttcacttgttcctgaatctgtgggtccagcagatatattaccaatag:57:53
HPV12:4538:gccttcacttgttcctgaatctgtgggtccagcagatatattaccaataga:57:53
HPV12:4613:tgcttcctcggtagttccattaactgaatcctcagcaactgatctacttcc:55:55
HPV12:4622:ggtagttccattaactgaatcctcagcaactgatctacttccaggagaagt:53:57
HPV12:4640:atcctcagcaactgatctacttccaggagaagttgagacaatagctgagat:55:55
HPV12:4641:tcctcagcaactgatctacttccaggagaagttgagacaatagctgagatt:57:53
HPV12:4643:ctcagcaactgatctacttccaggagaagttgagacaatagctgagattaa:57:52
HPV12:4646:agcaactgatctacttccaggagaagttgagacaatagctgagattaatcc:55:52
HPV12:4649:aactgatctacttccaggagaagttgagacaatagctgagattaatcctgt:53:53
HPV12:4651:ctgatctacttccaggagaagttgagacaatagctgagattaatcctgttt:55:52
HPV12:4658:acttccaggagaagttgagacaatagctgagattaatcctgtttcagaggg:53:55
HPV12:4661:tccaggagaagttgagacaatagctgagattaatcctgtttcagagggccc:55:57
HPV12:4663:caggagaagttgagacaatagctgagattaatcctgtttcagagggcccta:55:57
HPV12:4673:tgagacaatagctgagattaatcctgtttcagagggccctacgattgattc:52:57
HPV12:4681:tagctgagattaatcctgtttcagagggccctacgattgattcacctgttg:52:58
HPV12:4683:gctgagattaatcctgtttcagagggccctacgattgattcacctgttgtg:55:57
HPV12:4690:ttaatcctgtttcagagggccctacgattgattcacctgttgtgacaacaa:57:53
HPV12:4694:tcctgtttcagagggccctacgattgattcacctgttgtgacaacaagcag:58:55
HPV12:4703:agagggccctacgattgattcacctgttgtgacaacaagcagaggctccag:58:58
HPV12:4719:gattcacctgttgtgacaacaagcagaggctccagtgcaatattggaagtt:55:57
HPV12:4728:gttgtgacaacaagcagaggctccagtgcaatattggaagttgcaccagac:58:55
HPV12:4730:tgtgacaacaagcagaggctccagtgcaatattggaagttgcaccagaccc:58:57
HPV12:4739:aagcagaggctccagtgcaatattggaagttgcaccagaccctatacctcc:57:58
HPV12:4742:cagaggctccagtgcaatattggaagttgcaccagaccctatacctccaac:57:58
HPV12:4751:cagtgcaatattggaagttgcaccagaccctatacctccaacacgtgttag:55:57
HPV12:4776:gaccctatacctccaacacgtgttagagtggcacgcacacagtaccataat:57:58
HPV12:4778:ccctatacctccaacacgtgttagagtggcacgcacacagtaccataatcc:57:58
HPV12:4780:ctatacctccaacacgtgttagagtggcacgcacacagtaccataatcctg:55:58
HPV12:4835:tcaaattataacagagtccacacctgctcaaggtgaaacatctttggcaga:52:57
HPV12:4841:tataacagagtccacacctgctcaaggtgaaacatctttggcagaccacat:55:57
HPV12:4842:ataacagagtccacacctgctcaaggtgaaacatctttggcagaccacatc:57:55
HPV12:4844:aacagagtccacacctgctcaaggtgaaacatctttggcagaccacatcct:58:57
HPV12:4901:atctggctcaggaggtcaaactataggtagtgacataacagacattattga:55:52
HPV12:5052:cgtagaggagtgtccctaacaaatagaaggctagtacaacaagtgcaagtt:55:55
HPV12:5055:agaggagtgtccctaacaaatagaaggctagtacaacaagtgcaagttgat:53:55
HPV12:5056:gaggagtgtccctaacaaatagaaggctagtacaacaagtgcaagttgata:55:53
HPV12:5060:agtgtccctaacaaatagaaggctagtacaacaagtgcaagttgataatcc:53:52
HPV12:5192:tgaacaggacttagaaacatttgaggagccacctgatagggatttccttga:52:58
HPV12:5261:acctcaatactctacaacacctgctggatatgttagggtcagtaggctagg:55:57
HPV12:5262:cctcaatactctacaacacctgctggatatgttagggtcagtaggctaggc:57:57
HPV12:5327:tcgcacacgttccggagctcaaataggatcacaggttcatttttatagaga:58:52
HPV12:5426:ccaacattcaggtgatgcaaccatagtgcaaggcactgttgaaagtacatt:55:55
HPV12:5432:ttcaggtgatgcaaccatagtgcaaggcactgttgaaagtacatttgtaga:55:53
HPV12:5433:tcaggtgatgcaaccatagtgcaaggcactgttgaaagtacatttgtagat:57:52
HPV12:5445:accatagtgcaaggcactgttgaaagtacatttgtagatatggacatagcg:55:52
HPV12:5470:gtacatttgtagatatggacatagcggaagatcctttgtctgaaagtattg:52:52
HPV12:5471:tacatttgtagatatggacatagcggaagatcctttgtctgaaagtattga:52:52
HPV12:5474:atttgtagatatggacatagcggaagatcctttgtctgaaagtattgaggc:52:53
HPV12:5486:ggacatagcggaagatcctttgtctgaaagtattgaggctcattctgatga:57:53
HPV12:5495:ggaagatcctttgtctgaaagtattgaggctcattctgatgacctattact:52:55
HPV12:5522:ggctcattctgatgacctattacttgatgaagctgtggaggattttagcgg:53:57
HPV12:5531:tgatgacctattacttgatgaagctgtggaggattttagcgggtcacaatt:52:57
HPV12:5544:cttgatgaagctgtggaggattttagcgggtcacaattagttattggaaac:53:53
HPV12:5546:tgatgaagctgtggaggattttagcgggtcacaattagttattggaaacag:55:52
HPV12:5547:gatgaagctgtggaggattttagcgggtcacaattagttattggaaacaga:57:52
HPV12:5571:gggtcacaattagttattggaaacagacgcagcacaacatcatacactgtg:52:57
HPV12:5594:cagacgcagcacaacatcatacactgtgccccgttttgaaactacaaggag:57:57
HPV12:5596:gacgcagcacaacatcatacactgtgccccgttttgaaactacaaggagca:57:58
HPV12:5601:agcacaacatcatacactgtgccccgttttgaaactacaaggagcagttct:58:53
HPV12:5616:actgtgccccgttttgaaactacaaggagcagttcttattatgtgcaagat:55:53
HPV12:5617:ctgtgccccgttttgaaactacaaggagcagttcttattatgtgcaagata:57:52
HPV12:5619:gtgccccgttttgaaactacaaggagcagttcttattatgtgcaagataca:57:52
HPV12:5639:aaggagcagttcttattatgtgcaagatacacaaggttattatgtggctta:52:52
HPV12:5660:gcaagatacacaaggttattatgtggcttatcctgaacatagaaatactgc:52:52
HPV12:5684:ggcttatcctgaacatagaaatactgcagaaatcatttatccaacaccaga:52:53
HPV12:5773:gtgacttttatttacatcctagcctgcggaggcgcaagcgtaaaagaaaat:52:58
HPV12:5775:gacttttatttacatcctagcctgcggaggcgcaagcgtaaaagaaaatat:53:55
HPV12:5776:acttttatttacatcctagcctgcggaggcgcaagcgtaaaagaaaatatt:53:53
HPV12:5778:ttttatttacatcctagcctgcggaggcgcaagcgtaaaagaaaatatttg:53:52
HPV12:5779:tttatttacatcctagcctgcggaggcgcaagcgtaaaagaaaatatttgt:55:52
HPV12:5803:ggcgcaagcgtaaaagaaaatatttgtgatttacttgcagatggctgtgtg:52:55
HPV12:5929:tcaaaggactaacatctactatcacgccaatactgacagactactcactgt:52:57
HPV12:5938:taacatctactatcacgccaatactgacagactactcactgtaggacatcc:52:57
HPV12:5942:atctactatcacgccaatactgacagactactcactgtaggacatccatat:53:55
HPV12:6032:cctaaagtgtcaggaaatcaacacagagtatttcgcctcaaattgccagat:53:55
HPV12:6034:taaagtgtcaggaaatcaacacagagtatttcgcctcaaattgccagatcc:52:55
HPV12:6041:tcaggaaatcaacacagagtatttcgcctcaaattgccagatccaaacaga:52:57
HPV12:6051:aacacagagtatttcgcctcaaattgccagatccaaacagatttgctttag:52:53
HPV12:6065:cgcctcaaattgccagatccaaacagatttgctttagctgacatgtctgta:57:53
HPV12:6076:gccagatccaaacagatttgctttagctgacatgtctgtatataatcctga:53:53
HPV12:6149:tgcagaggattggaaataagtaggggtcagcctttaggcgttggaagtact:55:58
HPV12:6153:gaggattggaaataagtaggggtcagcctttaggcgttggaagtactggac:55:58
HPV12:6166:aagtaggggtcagcctttaggcgttggaagtactggacatccctattttaa:58:53
HPV12:6233:gaaaactcaaataactatgccacaggcagtaaggatgatagacagaacaca:52:55
HPV12:6236:aactcaaataactatgccacaggcagtaaggatgatagacagaacacatca:53:53
HPV12:6241:aaataactatgccacaggcagtaaggatgatagacagaacacatcatttga:53:52
HPV12:6244:taactatgccacaggcagtaaggatgatagacagaacacatcatttgatcc:55:52
HPV12:6248:tatgccacaggcagtaaggatgatagacagaacacatcatttgatcctaaa:55:52
HPV12:6312:ttatagtgggctgtacaccttgtgtgggagaacactgggagaaagccttac:55:58
HPV12:6313:tatagtgggctgtacaccttgtgtgggagaacactgggagaaagccttacc:57:58
HPV12:6314:atagtgggctgtacaccttgtgtgggagaacactgggagaaagccttaccc:58:58
HPV12:6371:gatgcaccagctgaaaatggtgtttgccctcccatagagttaaagaacact:55:57
HPV12:6479:ttgcaacaaaacagatctgatgtcagccttgacatagtgaatgaaacttgc:52:53
HPV12:6490:cagatctgatgtcagccttgacatagtgaatgaaacttgcaaatatccaga:55:52
HPV12:6569:ggagatgcttgctttttttatgctcgtagagagcagtgttatgccagacat:53:57
HPV12:6572:gatgcttgctttttttatgctcgtagagagcagtgttatgccagacatttc:52:55
HPV12:6574:tgcttgctttttttatgctcgtagagagcagtgttatgccagacatttctt:52:55
HPV12:6576:cttgctttttttatgctcgtagagagcagtgttatgccagacatttctttg:52:53
HPV12:6579:gctttttttatgctcgtagagagcagtgttatgccagacatttctttgtga:53:53
HPV12:6590:gctcgtagagagcagtgttatgccagacatttctttgtgagaggaggtaaa:58:53
HPV12:6601:gcagtgttatgccagacatttctttgtgagaggaggtaaaacaggtgatga:53:57
HPV12:6603:agtgttatgccagacatttctttgtgagaggaggtaaaacaggtgatgaca:52:57
HPV12:6605:tgttatgccagacatttctttgtgagaggaggtaaaacaggtgatgacatt:52:55
HPV12:6607:ttatgccagacatttctttgtgagaggaggtaaaacaggtgatgacattcc:52:55
HPV12:6610:tgccagacatttctttgtgagaggaggtaaaacaggtgatgacattcctga:55:55
HPV12:6619:tttctttgtgagaggaggtaaaacaggtgatgacattcctgacgcacaaat:52:57
HPV12:6620:ttctttgtgagaggaggtaaaacaggtgatgacattcctgacgcacaaatt:53:55
HPV12:6622:ctttgtgagaggaggtaaaacaggtgatgacattcctgacgcacaaattga:55:55
HPV12:6625:tgtgagaggaggtaaaacaggtgatgacattcctgacgcacaaattgatga:55:55
HPV12:6634:aggtaaaacaggtgatgacattcctgacgcacaaattgatgatggcaatat:53:53
HPV12:6637:taaaacaggtgatgacattcctgacgcacaaattgatgatggcaatatgaa:53:52
HPV12:6690:atcagtattacattcctggagctcaggatcaatctcaaaaggatataggta:53:52
HPV12:6713:caggatcaatctcaaaaggatataggtaatgcgatgtatttcccaactgta:52:53
HPV12:6723:ctcaaaaggatataggtaatgcgatgtatttcccaactgtaagtggctcat:52:55
HPV12:6736:aggtaatgcgatgtatttcccaactgtaagtggctcattagtttctagtga:53:53
HPV12:6740:aatgcgatgtatttcccaactgtaagtggctcattagtttctagtgatgct:52:55
HPV12:6742:tgcgatgtatttcccaactgtaagtggctcattagtttctagtgatgctca:53:55
HPV12:6751:tttcccaactgtaagtggctcattagtttctagtgatgctcagttgtttaa:53:52
HPV12:6768:gctcattagtttctagtgatgctcagttgtttaataggcccttctggcttc:53:55
HPV12:6788:gctcagttgtttaataggcccttctggcttcaaagagcacagggtcataat:55:57
HPV12:6789:ctcagttgtttaataggcccttctggcttcaaagagcacagggtcataata:55:55
HPV12:6818:caaagagcacagggtcataataatggcatcctgtgggctaatcagatgttt:53:57
HPV12:6827:cagggtcataataatggcatcctgtgggctaatcagatgtttgtcacagtt:55:55
HPV12:6828:agggtcataataatggcatcctgtgggctaatcagatgtttgtcacagttg:55:53
HPV12:6829:gggtcataataatggcatcctgtgggctaatcagatgtttgtcacagttgt:57:53
HPV12:6840:atggcatcctgtgggctaatcagatgtttgtcacagttgtagacaatacac:57:52
HPV12:6850:gtgggctaatcagatgtttgtcacagttgtagacaatacacgaaacaccaa:55:53
HPV12:7026:gtaaagttcctttaaaggcagaagtgttagcacagataaatgcaatgaact:52:52
HPV12:7086:tggaggactggcaattaggcttcgtgccaactcctgacaatcctattcatg:58:55
HPV12:7096:gcaattaggcttcgtgccaactcctgacaatcctattcatgacacatacag:58:52
HPV12:7111:gccaactcctgacaatcctattcatgacacatacagatatatcgaatctct:55:52
HPV12:7145:agatatatcgaatctctggctactaggtgccctgataaaaatcctccaaaa:52:55
HPV12:7146:gatatatcgaatctctggctactaggtgccctgataaaaatcctccaaaag:53:53
HPV12:7189:tccaaaagaaaagccggacccttatgatggcttaagtttttggactgtaga:55:53
HPV12:7192:aaaagaaaagccggacccttatgatggcttaagtttttggactgtagatat:53:52
HPV12:7205:gacccttatgatggcttaagtttttggactgtagatatgactgagagactt:52:55
HPV12:7224:gtttttggactgtagatatgactgagagactttctttagacctggatcagt:52:55
HPV12:7226:ttttggactgtagatatgactgagagactttctttagacctggatcagtat:52:53
HPV12:7242:tgactgagagactttctttagacctggatcagtattccttagggcgcaagt:53:58
HPV12:7243:gactgagagactttctttagacctggatcagtattccttagggcgcaagtt:55:57
HPV12:7248:agagactttctttagacctggatcagtattccttagggcgcaagttcttat:53:55
HPV12:7262:gacctggatcagtattccttagggcgcaagttcttattccaggctggcctc:58:58
HPV12:7266:tggatcagtattccttagggcgcaagttcttattccaggctggcctccaac:57:58
HPV12:7296:tattccaggctggcctccaacaaacgaccgttaacggtacaacaaaatcat:58:53
HPV12:7344:catcaagctatagaagttccataagggggaccaaaagaaaacgcaaaaact:52:55
HPV12:7345:atcaagctatagaagttccataagggggaccaaaagaaaacgcaaaaacta:52:53
HPV12:7346:tcaagctatagaagttccataagggggaccaaaagaaaacgcaaaaactaa:53:52
HPV12:7485:aaacagaccgcgcccggtacataaaggtgagttggtgccaaattagtctca:58:57
HPV12:7505:ataaaggtgagttggtgccaaattagtctcactttgttgccagaacatacc:52:55
HPV12:7515:gttggtgccaaattagtctcactttgttgccagaacataccgtgttcgtcc:53:58
HPV12:7531:tctcactttgttgccagaacataccgtgttcgtcctaacatgctcggatta:55:57
HPV12:7533:tcactttgttgccagaacataccgtgttcgtcctaacatgctcggattagg:55:57
HPV12:7537:tttgttgccagaacataccgtgttcgtcctaacatgctcggattaggtcga:55:58
HPV12:7565:ctaacatgctcggattaggtcgaccgccaaaggacctttggtttgccaaat:58:57
HPV12:7584:tcgaccgccaaaggacctttggtttgccaaatagcttacagcagctcagtt:58:57
HPV12:7602:ttggtttgccaaatagcttacagcagctcagttctggcacatttgtggacc:53:58
HPV12:7607:ttgccaaatagcttacagcagctcagttctggcacatttgtggaccgataa:55:57
HPV12:7613:aatagcttacagcagctcagttctggcacatttgtggaccgataacggtaa:55:57
HPV13:35:accgaaaacggttttaaccgaaaacggtgatatataaaccagcccaaaaat:53:52
HPV13:70:aaaccagcccaaaaattgagcaagcggggcataatggaaagtgcaaatgcc:55:57
HPV13:71:aaccagcccaaaaattgagcaagcggggcataatggaaagtgcaaatgcct:57:57
HPV13:72:accagcccaaaaattgagcaagcggggcataatggaaagtgcaaatgcctc:58:55
HPV13:87:gagcaagcggggcataatggaaagtgcaaatgcctccacgcctgcaaaaac:58:58
HPV13:93:gcggggcataatggaaagtgcaaatgcctccacgcctgcaaaaactataga:57:58
HPV13:101:taatggaaagtgcaaatgcctccacgcctgcaaaaactatagaccagttgt:55:55
HPV13:131:caaaaactatagaccagttgtgcaaggagtgcaacctttctatgcacagct:52:58
HPV13:132:aaaaactatagaccagttgtgcaaggagtgcaacctttctatgcacagctt:52:57
HPV13:134:aaactatagaccagttgtgcaaggagtgcaacctttctatgcacagcttgc:53:57
HPV13:136:actatagaccagttgtgcaaggagtgcaacctttctatgcacagcttgcaa:55:57
HPV13:154:aaggagtgcaacctttctatgcacagcttgcaaattctatgcgtgttctgc:55:55
HPV13:158:agtgcaacctttctatgcacagcttgcaaattctatgcgtgttctgcagga:55:57
HPV13:171:tatgcacagcttgcaaattctatgcgtgttctgcaggaaaaccctgtccac:53:58
HPV13:197:tgttctgcaggaaaaccctgtccacggcagaggtttatgcatttcagtata:58:53
HPV13:247:aagagtttatatatagtgtggcgaggacagtttccatttgcggcttgtgca:52:58
HPV13:251:gtttatatatagtgtggcgaggacagtttccatttgcggcttgtgcatgct:53:58
HPV13:261:agtgtggcgaggacagtttccatttgcggcttgtgcatgctgcttagaaat:57:58
HPV13:263:tgtggcgaggacagtttccatttgcggcttgtgcatgctgcttagaaatac:58:55
HPV13:268:cgaggacagtttccatttgcggcttgtgcatgctgcttagaaatacaagga:58:55
HPV13:270:aggacagtttccatttgcggcttgtgcatgctgcttagaaatacaaggaaa:57:53
HPV13:274:cagtttccatttgcggcttgtgcatgctgcttagaaatacaaggaaagatt:57:52
HPV13:324:taaccagtttaggcattttgacttcgcgggatttgctgtaacagttgaaga:52:57
HPV13:326:accagtttaggcattttgacttcgcgggatttgctgtaacagttgaagaag:55:53
HPV13:327:ccagtttaggcattttgacttcgcgggatttgctgtaacagttgaagaaga:57:53
HPV13:328:cagtttaggcattttgacttcgcgggatttgctgtaacagttgaagaagac:57:52
HPV13:333:taggcattttgacttcgcgggatttgctgtaacagttgaagaagacacaaa:55:53
HPV13:336:gcattttgacttcgcgggatttgctgtaacagttgaagaagacacaaagca:57:53
HPV13:342:tgacttcgcgggatttgctgtaacagttgaagaagacacaaagcagtcaat:57:53
HPV13:359:ctgtaacagttgaagaagacacaaagcagtcaattttggatgtgctaattc:52:52
HPV13:362:taacagttgaagaagacacaaagcagtcaattttggatgtgctaattcgct:52:53
HPV13:372:agaagacacaaagcagtcaattttggatgtgctaattcgctgctatttatg:52:52
HPV13:375:agacacaaagcagtcaattttggatgtgctaattcgctgctatttatgcca:52:55
HPV13:388:tcaattttggatgtgctaattcgctgctatttatgccacaaaccattgtgt:52:53
HPV13:397:gatgtgctaattcgctgctatttatgccacaaaccattgtgtgaagtggag:52:57
HPV13:419:tatgccacaaaccattgtgtgaagtggagaaactaagacatattttgcaga:53:52
HPV13:484:aaattaaacagcagttggaaaggccgctgttttcattgctggtcatcatgc:53:55
HPV13:487:ttaaacagcagttggaaaggccgctgttttcattgctggtcatcatgcatg:57:53
HPV13:566:tttagagctgactcctgaccctgtaggtctacattgcaatgagcaattaga:57:53
HPV13:567:ttagagctgactcctgaccctgtaggtctacattgcaatgagcaattagac:58:52
HPV13:581:tgaccctgtaggtctacattgcaatgagcaattagacagctcagaagacga:55:57
HPV13:666:acgcaacatagcacactattacaatgctaccaaatactaacgtcctgtagt:52:55
HPV13:687:caatgctaccaaatactaacgtcctgtagtaaatgttgtagcaacgtccgg:53:55
HPV13:690:tgctaccaaatactaacgtcctgtagtaaatgttgtagcaacgtccggctg:53:57
HPV13:718:aatgttgtagcaacgtccggctggtggtggagtgtacaggacctgacattc:58:58
HPV13:782:cctactgctgggcacgctgaatatagtgtgccctttgtgtgcaccaaaaag:58:57
HPV13:784:tactgctgggcacgctgaatatagtgtgccctttgtgtgcaccaaaaagct:57:58
HPV13:786:ctgctgggcacgctgaatatagtgtgccctttgtgtgcaccaaaaagctaa:58:57
HPV13:795:acgctgaatatagtgtgccctttgtgtgcaccaaaaagctaaccacgatgg:55:57
HPV13:816:ttgtgtgcaccaaaaagctaaccacgatggcagaggatacaggtactaata:55:55
HPV13:819:tgtgcaccaaaaagctaaccacgatggcagaggatacaggtactaataatg:55:53
HPV13:820:gtgcaccaaaaagctaaccacgatggcagaggatacaggtactaataatga:57:53
HPV13:848:gaggatacaggtactaataatgaggggacgggatgctcaggatggttttta:53:58
HPV13:849:aggatacaggtactaataatgaggggacgggatgctcaggatggtttttag:53:57
HPV13:852:atacaggtactaataatgaggggacgggatgctcaggatggtttttagtag:53:55
HPV13:853:tacaggtactaataatgaggggacgggatgctcaggatggtttttagtaga:55:55
HPV13:854:acaggtactaataatgaggggacgggatgctcaggatggtttttagtagag:57:53
HPV13:877:gggatgctcaggatggtttttagtagaggctgtagtagaacgaacaactgg:55:57
HPV13:886:aggatggtttttagtagaggctgtagtagaacgaacaactgggcaacaaat:53:55
HPV13:889:atggtttttagtagaggctgtagtagaacgaacaactgggcaacaaatatc:52:53
HPV13:893:tttttagtagaggctgtagtagaacgaacaactgggcaacaaatatcagat:52:53
HPV13:901:agaggctgtagtagaacgaacaactgggcaacaaatatcagatgatgagga:55:55
HPV13:902:gaggctgtagtagaacgaacaactgggcaacaaatatcagatgatgaggat:57:53
HPV13:903:aggctgtagtagaacgaacaactgggcaacaaatatcagatgatgaggatg:57:52
HPV13:919:aacaactgggcaacaaatatcagatgatgaggatgaaacagtggaagatag:52:53
HPV13:924:ctgggcaacaaatatcagatgatgaggatgaaacagtggaagatagtgggt:53:57
HPV13:925:tgggcaacaaatatcagatgatgaggatgaaacagtggaagatagtgggtt:53:55
HPV13:940:agatgatgaggatgaaacagtggaagatagtgggttggatatggtggattt:53:55
HPV13:944:gatgaggatgaaacagtggaagatagtgggttggatatggtggatttcata:53:55
HPV13:946:tgaggatgaaacagtggaagatagtgggttggatatggtggatttcataga:53:55
HPV13:947:gaggatgaaacagtggaagatagtgggttggatatggtggatttcatagat:55:53
HPV13:948:aggatgaaacagtggaagatagtgggttggatatggtggatttcatagatg:55:52
HPV13:951:atgaaacagtggaagatagtgggttggatatggtggatttcatagatgaca:53:53
HPV13:952:tgaaacagtggaagatagtgggttggatatggtggatttcatagatgacag:55:52
HPV13:960:tggaagatagtgggttggatatggtggatttcatagatgacagacctatta:55:52
HPV13:973:gttggatatggtggatttcatagatgacagacctattacacacaattccgt:52:55
HPV13:977:gatatggtggatttcatagatgacagacctattacacacaattccgtggaa:52:55
HPV13:997:tgacagacctattacacacaattccgtggaagcacaggcattgttaaacga:53:57
HPV13:999:acagacctattacacacaattccgtggaagcacaggcattgttaaacgagc:53:57
HPV13:1000:cagacctattacacacaattccgtggaagcacaggcattgttaaacgagca:55:57
HPV13:1102:aggcagtccatatgttagtcccctaggacatgttgaacagtcagtggactg:57:57
HPV13:1103:ggcagtccatatgttagtcccctaggacatgttgaacagtcagtggactgt:58:57
HPV13:1108:tccatatgttagtcccctaggacatgttgaacagtcagtggactgtgatat:55:55
HPV13:1111:atatgttagtcccctaggacatgttgaacagtcagtggactgtgatataag:53:53
HPV13:1120:tcccctaggacatgttgaacagtcagtggactgtgatataagtcctcgatt:57:55
HPV13:1123:cctaggacatgttgaacagtcagtggactgtgatataagtcctcgattgga:57:55
HPV13:1127:ggacatgttgaacagtcagtggactgtgatataagtcctcgattggacgct:57:57
HPV13:1129:acatgttgaacagtcagtggactgtgatataagtcctcgattggacgctat:55:55
HPV13:1136:gaacagtcagtggactgtgatataagtcctcgattggacgctataaaatta:53:53
HPV13:1205:gtaaagcgacggctgtttcaatcaagggaaataacggacagtggatatggc:55:57
HPV13:1207:aaagcgacggctgtttcaatcaagggaaataacggacagtggatatggcta:57:55
HPV13:1249:atatggctattctgaagtggaagctgaaacgcaggtagagagaaatggcga:53:58
HPV13:1263:aagtggaagctgaaacgcaggtagagagaaatggcgaaccggaaaatgatt:57:55
HPV13:1273:tgaaacgcaggtagagagaaatggcgaaccggaaaatgattgtgggggtgg:57:58
HPV13:1386:agatagaagagcacacagggaccacgcgggtgttagaactccttaaatgta:58:55
HPV13:1435:taaggatgtaagggctacattgtatggtaagtttaaagactgttatgggtt:52:52
HPV13:1547:gttgcagcatttggtatacatcatagtgtatcagaggcatttgaaaagtta:52:52
HPV13:1558:tggtatacatcatagtgtatcagaggcatttgaaaagttaatgcagccatt:52:52
HPV13:1683:taaataaaagtagatgcacagtggcgcgaacactggcaacctttcttaata:52:55
HPV13:1685:aataaaagtagatgcacagtggcgcgaacactggcaacctttcttaatatt:55:52
HPV13:1716:tggcaacctttcttaatattcctgaggaccacatgttaattgaacctccca:52:57
HPV13:1754:attgaacctcccaaaatacaaagcagtgtggcagcattatactggtttaga:52:55
HPV13:1756:tgaacctcccaaaatacaaagcagtgtggcagcattatactggtttagaac:53:53
HPV13:1758:aacctcccaaaatacaaagcagtgtggcagcattatactggtttagaacag:53:53
HPV13:1759:acctcccaaaatacaaagcagtgtggcagcattatactggtttagaacagg:55:53
HPV13:1772:caaagcagtgtggcagcattatactggtttagaacaggtatttctaatgct:55:52
HPV13:1835:ggtgaaacaccagaatggataaaaaggcaaacaattgtagagcatggactt:52:55
HPV13:1836:gtgaaacaccagaatggataaaaaggcaaacaattgtagagcatggacttg:52:53
HPV13:1958:atagcatttgaatatgcacaacgaggagattttgattcaaatgccagggca:52:55
HPV13:1960:agcatttgaatatgcacaacgaggagattttgattcaaatgccagggcatt:53:53
HPV13:1966:tgaatatgcacaacgaggagattttgattcaaatgccagggcatttttaaa:52:52
HPV13:3004:tacaagatacaagtcgtgaaatgtggctaacacccccaaaacgctgtttta:52:57
HPV13:3021:gaaatgtggctaacacccccaaaacgctgttttaagaaacagggacaaact:57:53
HPV13:3024:atgtggctaacacccccaaaacgctgttttaagaaacagggacaaactgtg:58:52
HPV13:3031:taacacccccaaaacgctgttttaagaaacagggacaaactgtggaagtaa:53:55
HPV13:3038:cccaaaacgctgttttaagaaacagggacaaactgtggaagtaaaatatga:53:52
HPV13:3062:gggacaaactgtggaagtaaaatatgactgtaatacagacaatagaatgga:52:52
HPV13:3097:cagacaatagaatggattatgtgtcgtggacatacatatatgtgtttgaca:52:52
HPV13:3115:atgtgtcgtggacatacatatatgtgtttgacacagataaatggacaaagg:52:52
HPV13:3119:gtcgtggacatacatatatgtgtttgacacagataaatggacaaaggtgaa:52:53
HPV13:3146:cacagataaatggacaaaggtgaaaggaatggtagattataaagggttgta:52:52
HPV13:3241:aggaggctaaaaaatatggggaaacgttacaatgggaagtatgtattggca:53:53
HPV13:3251:aaaatatggggaaacgttacaatgggaagtatgtattggcagcacagtcat:52:55
HPV13:3264:acgttacaatgggaagtatgtattggcagcacagtcatatgttctcctgca:52:58
HPV13:3272:atgggaagtatgtattggcagcacagtcatatgttctcctgcatctgtatc:55:53
HPV13:3279:gtatgtattggcagcacagtcatatgttctcctgcatctgtatctagtact:53:55
HPV13:3300:atatgttctcctgcatctgtatctagtactgtacaagaagtatccattgct:52:53
HPV13:3311:tgcatctgtatctagtactgtacaagaagtatccattgctgggcctgcttc:52:58
HPV13:3449:acaacgaggaccttcacgtcccattggaaacccccagaacacacaaagcat:58:58
HPV13:3471:attggaaacccccagaacacacaaagcattgtgtgtgtcacagactacgac:55:57
HPV13:3494:aagcattgtgtgtgtcacagactacgacaccctggacagtgcaaacaacaa:55:58
HPV13:3556:accattacaacaataacaaaggacgggacaacagttactgtgcagctacac:52:57
HPV13:3557:ccattacaacaataacaaaggacgggacaacagttactgtgcagctacacc:53:57
HPV13:3564:aacaataacaaaggacgggacaacagttactgtgcagctacacctatagtt:53:55
HPV13:3570:aacaaaggacgggacaacagttactgtgcagctacacctatagttcaatta:55:53
HPV13:3572:caaaggacgggacaacagttactgtgcagctacacctatagttcaattaca:57:53
HPV13:3687:ttgttagcatcatctacatggcattggaccgcccctaataattcacaaaaa:52:55
HPV13:3688:tgttagcatcatctacatggcattggaccgcccctaataattcacaaaaac:53:53
HPV13:3692:agcatcatctacatggcattggaccgcccctaataattcacaaaaacatgc:57:52
HPV13:3716:cgcccctaataattcacaaaaacatgcactggtaaccttaacctatgtaaa:52:53
HPV13:3926:atgttagtacacaggcaaccagcaagtcattactgccacttgtaattgcac:55:53
HPV13:3935:cacaggcaaccagcaagtcattactgccacttgtaattgcacttacagtgt:57:55
HPV13:3942:aaccagcaagtcattactgccacttgtaattgcacttacagtgtgtgtagt:55:53
HPV13:3948:caagtcattactgccacttgtaattgcacttacagtgtgtgtagttagcat:52:55
HPV13:4116:aaccctgtctctttgctttcttcctgcgttgtgtgtacaccaatatatttt:55:52
HPV13:4411:ctatatcaaacttgtaaggcttctggaacatgtcctcctgatgttatacca:52:55
HPV13:4417:caaacttgtaaggcttctggaacatgtcctcctgatgttataccaaaggtt:53:55
HPV13:4440:atgtcctcctgatgttataccaaaggttgaacaaaacactcttgcagataa:53:52
HPV13:4458:accaaaggttgaacaaaacactcttgcagataaaatattaaagtggggcag:52:52
HPV13:4483:gcagataaaatattaaagtggggcagtttaggagtattttttggggggctt:52:55
HPV13:4491:aatattaaagtggggcagtttaggagtattttttggggggcttggcattgg:52:57
HPV13:4629:tcctcctattgttgttgatactgttgggcctacagacccttctattgtatc:52:57
HPV13:4630:cctcctattgttgttgatactgttgggcctacagacccttctattgtatct:53:57
HPV13:4631:ctcctattgttgttgatactgttgggcctacagacccttctattgtatctt:53:55
HPV13:4650:tgttgggcctacagacccttctattgtatctttggtagaggaatcagctat:57:53
HPV13:4755:caccacatctcaatcagccactccagcaatattggatgtgtctgttacaac:58:52
HPV13:4764:tcaatcagccactccagcaatattggatgtgtctgttacaacacaaaacac:55:52
HPV13:4767:atcagccactccagcaatattggatgtgtctgttacaacacaaaacactac:55:52
HPV13:4877:cttctattgaaagtggtgcacacgtgtttatatcgccatctactatttccc:55:52
HPV13:4886:aaagtggtgcacacgtgtttatatcgccatctactatttcccctcattcta:53:55
HPV13:5023:cgtccacgtctaggcctttacagtagggccttacatcaagtacaggttact:58:57
HPV13:5024:gtccacgtctaggcctttacagtagggccttacatcaagtacaggttactg:58:55
HPV13:5066:aggttactgatcctgcctttttatcgtcgccccaacgccttataacctttg:53:58
HPV13:5091:gtcgccccaacgccttataacctttgataaccctacatatgaaggtgaaga:58:53
HPV13:5151:gcagtttgcacacaataccattcatgaaccccctgatgaggcatttatgga:53:58
HPV13:5212:ctacataggccagccataacatcacggcgtggtcttgttaggtttagtaga:57:57
HPV13:5213:tacataggccagccataacatcacggcgtggtcttgttaggtttagtagaa:57:55
HPV13:5223:agccataacatcacggcgtggtcttgttaggtttagtagaattggtcagag:58:52
HPV13:5227:ataacatcacggcgtggtcttgttaggtttagtagaattggtcagaggggg:55:57
HPV13:5228:taacatcacggcgtggtcttgttaggtttagtagaattggtcagagggggt:57:57
HPV13:5250:taggtttagtagaattggtcagagggggtctatgtatactcgaagcggcaa:53:58
HPV13:5251:aggtttagtagaattggtcagagggggtctatgtatactcgaagcggcaag:55:57
HPV13:5252:ggtttagtagaattggtcagagggggtctatgtatactcgaagcggcaagc:57:57
HPV13:5266:ggtcagagggggtctatgtatactcgaagcggcaagcatataggtggaagg:58:58
HPV13:5272:agggggtctatgtatactcgaagcggcaagcatataggtggaagggtccat:58:58
HPV13:5276:ggtctatgtatactcgaagcggcaagcatataggtggaagggtccatttct:57:57
HPV13:5284:tatactcgaagcggcaagcatataggtggaagggtccatttctttaaggat:55:55
HPV13:5364:aatagaattacacccccttgtggctgctgcacaggatcacagtggtttgtt:55:58
HPV13:5421:ttatgcagaacctgaccctgaccctgtggctgtaaacacctctgggtcatt:58:58
HPV13:5447:tggctgtaaacacctctgggtcattgtcttctgcctccacaccatttgcac:57:58
HPV13:5454:aaacacctctgggtcattgtcttctgcctccacaccatttgcacaatcttc:55:57
HPV13:5490:atttgcacaatcttctttgtcttccgccccatggggtaatactactgttcc:52:58
HPV13:5497:caatcttctttgtcttccgccccatggggtaatactactgttcctctttca:57:55
HPV13:5498:aatcttctttgtcttccgccccatggggtaatactactgttcctctttcac:57:53
HPV13:5499:atcttctttgtcttccgccccatggggtaatactactgttcctctttcact:58:53
HPV13:5511:ttccgccccatggggtaatactactgttcctctttcactaccaggtgatat:58:55
HPV13:5529:tactactgttcctctttcactaccaggtgatatatttatacagcctggtcc:53:53
HPV13:5532:tactgttcctctttcactaccaggtgatatatttatacagcctggtcctga:55:53
HPV13:5550:accaggtgatatatttatacagcctggtcctgacataacattcccaactgc:52:57
HPV13:5551:ccaggtgatatatttatacagcctggtcctgacataacattcccaactgca:53:57
HPV13:5556:tgatatatttatacagcctggtcctgacataacattcccaactgcacctac:52:55
HPV13:5583:cataacattcccaactgcacctacagtaacgccttataatcctgttacgcc:55:55
HPV13:5588:cattcccaactgcacctacagtaacgccttataatcctgttacgcctgctt:57:57
HPV13:5606:cagtaacgccttataatcctgttacgcctgctttacctacaggtcctgttt:53:58
HPV13:5610:aacgccttataatcctgttacgcctgctttacctacaggtcctgtttttat:55:53
HPV13:5622:tcctgttacgcctgctttacctacaggtcctgtttttattactgcttctgg:57:53
HPV13:5623:cctgttacgcctgctttacctacaggtcctgtttttattactgcttctgga:58:53
HPV13:5686:cctacatggtattttacacgcaaacgccgtaaacgtgtttccttgtttttt:53:53
HPV13:5705:gcaaacgccgtaaacgtgtttccttgttttttacagatgtggcggcctagt:57:57
HPV13:5758:caacaaactatatgtgcctcctcccgcccctgtatcaaaagtaattactac:57:52
HPV13:5784:cccctgtatcaaaagtaattactacggatgcctatgttacacgtaccaaca:52:57
HPV13:5785:ccctgtatcaaaagtaattactacggatgcctatgttacacgtaccaacat:52:55
HPV13:5961:tacctgaccctaataaatttgccctgcctgacacatctatatttgactcaa:53:53
HPV13:6003:ttgactcaactagtcaacgcttagtgtgggcctgtacaggtttagaggttg:53:58
HPV13:6007:ctcaactagtcaacgcttagtgtgggcctgtacaggtttagaggttggtag:57:57
HPV13:6032:gcctgtacaggtttagaggttggtaggggtcaacccttaggtgttggtatt:57:58
HPV13:6046:agaggttggtaggggtcaacccttaggtgttggtattagtggtcatccatt:58:55
HPV13:6115:tgtggaaaattctgcaagttatgctgccaatcctggtcaggataatagggt:52:58
HPV13:6145:tcctggtcaggataatagggttaatgtggccatggactataaacaaacaca:53:55
HPV13:6147:ctggtcaggataatagggttaatgtggccatggactataaacaaacacagt:53:55
HPV13:6148:tggtcaggataatagggttaatgtggccatggactataaacaaacacagtt:53:53
HPV13:6215:gcacctcctttaggtgaacattggggacagggcaagcaatgtactggtgta:58:58
HPV13:6219:ctcctttaggtgaacattggggacagggcaagcaatgtactggtgtaaatg:57:55
HPV13:6220:tcctttaggtgaacattggggacagggcaagcaatgtactggtgtaaatgt:57:55
HPV13:6221:cctttaggtgaacattggggacagggcaagcaatgtactggtgtaaatgta:58:53
HPV13:6225:taggtgaacattggggacagggcaagcaatgtactggtgtaaatgtacaac:58:52
HPV13:6230:gaacattggggacagggcaagcaatgtactggtgtaaatgtacaacctgga:58:55
HPV13:6235:ttggggacagggcaagcaatgtactggtgtaaatgtacaacctggagattg:58:53
HPV13:6253:atgtactggtgtaaatgtacaacctggagattgccctcctttagaattaat:52:53
HPV13:6254:tgtactggtgtaaatgtacaacctggagattgccctcctttagaattaatt:53:52
HPV13:6309:gtgtaattcaggatggtgacatggtggatacaggatttggagccatgaatt:55:55
HPV13:6317:caggatggtgacatggtggatacaggatttggagccatgaattttgcggaa:58:55
HPV13:6322:tggtgacatggtggatacaggatttggagccatgaattttgcggaattgca:55:57
HPV13:6323:ggtgacatggtggatacaggatttggagccatgaattttgcggaattgcaa:57:55
HPV13:6325:tgacatggtggatacaggatttggagccatgaattttgcggaattgcaatc:55:53
HPV13:6384:ctgatgtgccactagacatatgcacgtccacatgcaaatatcctgactatt:57:53
HPV13:6403:atgcacgtccacatgcaaatatcctgactatttacaaatggctgcggatcc:55:55
HPV13:6423:atcctgactatttacaaatggctgcggatccttatggagacagattatttt:53:52
HPV13:6480:tgcgaaaggaacaaatgtttgcaaggcatttctttaacagggcaggctctg:53:57
HPV13:6499:tgcaaggcatttctttaacagggcaggctctgttggtgaacaaatcccagc:55:58
HPV13:6500:gcaaggcatttctttaacagggcaggctctgttggtgaacaaatcccagca:57:58
HPV13:6505:gcatttctttaacagggcaggctctgttggtgaacaaatcccagcagaatt:57:55
HPV13:6511:ctttaacagggcaggctctgttggtgaacaaatcccagcagaattatatgt:58:52
HPV13:6595:ctataatactcccagtggctctcttgtgtcttctgaggcccagttgtttaa:55:57
HPV13:6597:ataatactcccagtggctctcttgtgtcttctgaggcccagttgtttaata:55:55
HPV13:6648:aaccttattggttacaaaaggcccagggacacaataatggtatatgttggg:53:53
HPV13:6649:accttattggttacaaaaggcccagggacacaataatggtatatgttgggg:55:53
HPV13:6650:ccttattggttacaaaaggcccagggacacaataatggtatatgttggggc:57:53
HPV13:6671:cagggacacaataatggtatatgttggggcaatcacttgtttgttactgta:52:55
HPV13:6672:agggacacaataatggtatatgttggggcaatcacttgtttgttactgtag:52:53
HPV13:6697:gggcaatcacttgtttgttactgtagttgatactacacgcagtactaacat:53:53
HPV13:6723:ttgatactacacgcagtactaacatgactgtgtgtgcagccactacatcat:52:58
HPV13:6727:tactacacgcagtactaacatgactgtgtgtgcagccactacatcatctct:53:58
HPV13:6757:tgcagccactacatcatctctttcagacacatataaggccacagaatataa:55:52
HPV13:6915:caattctagaagactggaactttgggctatctccccctcctaatggaacat:53:58
HPV13:6981:gatatgtacaatctcaggccataacgtgtcaaaagcctacacctgataaag:53:53
HPV13:6983:tatgtacaatctcaggccataacgtgtcaaaagcctacacctgataaagaa:53:53
HPV13:6990:aatctcaggccataacgtgtcaaaagcctacacctgataaagaaaaacagg:53:53
HPV13:7006:gtgtcaaaagcctacacctgataaagaaaaacaggatccgtatgcgggtct:53:58
HPV13:7020:cacctgataaagaaaaacaggatccgtatgcgggtcttagtttttgggagg:53:57
HPV13:7026:ataaagaaaaacaggatccgtatgcgggtcttagtttttgggaggttaatc:52:53
HPV13:7027:taaagaaaaacaggatccgtatgcgggtcttagtttttgggaggttaatct:53:53
HPV13:7028:aaagaaaaacaggatccgtatgcgggtcttagtttttgggaggttaatctt:55:52
HPV13:7034:aaacaggatccgtatgcgggtcttagtttttgggaggttaatcttaaggaa:57:52
HPV13:7131:tattacaaacaggcgttcagtctaggtcccctattcgtgtaggtaggaaac:53:57
HPV13:7144:cgttcagtctaggtcccctattcgtgtaggtaggaaacgtgctgcatctac:58:57
HPV13:7148:cagtctaggtcccctattcgtgtaggtaggaaacgtgctgcatctacatct:58:57
HPV13:7151:tctaggtcccctattcgtgtaggtaggaaacgtgctgcatctacatctact:57:57
HPV13:7152:ctaggtcccctattcgtgtaggtaggaaacgtgctgcatctacatctactg:58:55
HPV13:7157:tcccctattcgtgtaggtaggaaacgtgctgcatctacatctactgccaca:57:58
HPV13:7159:ccctattcgtgtaggtaggaaacgtgctgcatctacatctactgccacacc:57:58
HPV13:7162:tattcgtgtaggtaggaaacgtgctgcatctacatctactgccacacctac:55:57
HPV13:7177:gaaacgtgctgcatctacatctactgccacacctactacacgtaaaaaagc:55:55
HPV13:7367:caataaatctaatctgtggtgtcctgttccaccctatgagtaagtggtatg:52:55
HPV13:7379:tctgtggtgtcctgttccaccctatgagtaagtggtatgttgtgtctcgtg:58:55
HPV13:7381:tgtggtgtcctgttccaccctatgagtaagtggtatgttgtgtctcgtgtg:58:55
HPV13:7385:gtgtcctgttccaccctatgagtaagtggtatgttgtgtctcgtgtggtgt:57:58
HPV13:7387:gtcctgttccaccctatgagtaagtggtatgttgtgtctcgtgtggtgttt:57:57
HPV13:7388:tcctgttccaccctatgagtaagtggtatgttgtgtctcgtgtggtgtttt:57:55
HPV13:7392:gttccaccctatgagtaagtggtatgttgtgtctcgtgtggtgttttgtat:55:55
HPV13:7500:atattaagtgcaaccgatttcggttgctattgtttctgcgaccgatttgtt:52:55
HPV13:7514:cgatttcggttgctattgtttctgcgaccgatttgttgcagcacgctgttt:55:58
HPV13:7523:ttgctattgtttctgcgaccgatttgttgcagcacgctgtttatataatct:53:53
HPV13:7526:ctattgtttctgcgaccgatttgttgcagcacgctgtttatataatcttac:53:52
HPV13:7529:ttgtttctgcgaccgatttgttgcagcacgctgtttatataatcttaccta:55:52
HPV13:7557:cgctgtttatataatcttacctaccgcctgccaaaattatccaccgcttgc:52:58
HPV13:7561:gtttatataatcttacctaccgcctgccaaaattatccaccgcttgccaaa:52:57
HPV13:7577:ctaccgcctgccaaaattatccaccgcttgccaaaatcacccacacacctg:58:58
HPV13:7603:cttgccaaaatcacccacacacctggcgttgctagggcgcggttatatata:58:58
HPV13:7608:caaaatcacccacacacctggcgttgctagggcgcggttatatatatttac:58:53
HPV13:7725:tttttgtacttactagccaatgcctgaaaggttttttggctaccagcacta:52:55
HPV13:7729:tgtacttactagccaatgcctgaaaggttttttggctaccagcactacatt:53:55
HPV13:7730:gtacttactagccaatgcctgaaaggttttttggctaccagcactacattt:55:53
HPV13:7738:tagccaatgcctgaaaggttttttggctaccagcactacatttttgtacag:53:53
HPV13:7815:acctaaggtcacacacctgcaaaccggtatcggttaaaacacaccctctat:58:55
HPV14d:23:gtgcggtcactgtattactcactatgtggttgttgttgccaactaccattg:55:55
HPV14d:29:tcactgtattactcactatgtggttgttgttgccaactaccattgctgata:52:55
HPV14d:51:gttgttgttgccaactaccattgctgatagcatgtttttgcctgtaacgtt:55:53
HPV14d:55:ttgttgccaactaccattgctgatagcatgtttttgcctgtaacgttatcg:53:53
HPV14d:59:tgccaactaccattgctgatagcatgtttttgcctgtaacgttatcgacac:55:53
HPV14d:69:cattgctgatagcatgtttttgcctgtaacgttatcgacacatacatatct:53:52
HPV14d:172:gaaaaaacagagaatgcagactcatggcgacaactgactcttcaacagaca:52:58
HPV14d:182:agaatgcagactcatggcgacaactgactcttcaacagacagtgcagatga:57:57
HPV14d:206:tgactcttcaacagacagtgcagatgaaggtccttctcctaagagtaacta:55:55
HPV14d:209:ctcttcaacagacagtgcagatgaaggtccttctcctaagagtaactattg:55:53
HPV14d:210:tcttcaacagacagtgcagatgaaggtccttctcctaagagtaactattgt:55:53
HPV14d:223:gtgcagatgaaggtccttctcctaagagtaactattgtgatagcacagaaa:57:52
HPV14d:225:gcagatgaaggtccttctcctaagagtaactattgtgatagcacagaaacc:57:52
HPV14d:234:ggtccttctcctaagagtaactattgtgatagcacagaaaccaaatcttct:53:53
HPV14d:236:tccttctcctaagagtaactattgtgatagcacagaaaccaaatcttcttt:52:52
HPV14d:293:gccaccattacctgcaactatatttggcttagcaaacctattggaaatacc:53:53
HPV14d:294:ccaccattacctgcaactatatttggcttagcaaacctattggaaatacca:53:53
HPV14d:444:ggtcattgtgtatttgcttgttgccgtgtatgctgcacagcaacagcaacg:55:58
HPV14d:446:tcattgtgtatttgcttgttgccgtgtatgctgcacagcaacagcaacgta:53:58
HPV14d:450:tgtgtatttgcttgttgccgtgtatgctgcacagcaacagcaacgtatgag:53:58
HPV14d:458:tgcttgttgccgtgtatgctgcacagcaacagcaacgtatgagtttaatga:58:53
HPV14d:510:ttttatgagagtactgttgaaggcagagaaatagagagtgtaacaggcaaa:52:53
HPV14d:518:gagtactgttgaaggcagagaaatagagagtgtaacaggcaaatctatttt:53:52
HPV14d:623:gcttcgcatctttataactgctacagaatttgctcttagaaccttccagaa:53:53
HPV14d:646:cagaatttgctcttagaaccttccagaacctgttatttgaacaactgcagc:53:53
HPV14d:652:ttgctcttagaaccttccagaacctgttatttgaacaactgcagctgttgt:55:53
HPV14d:735:ggatcctaaaggtagtacatctaaagacgggttggatgattggtgtattgt:52:57
HPV14d:738:tcctaaaggtagtacatctaaagacgggttggatgattggtgtattgtgga:52:57
HPV14d:739:cctaaaggtagtacatctaaagacgggttggatgattggtgtattgtggaa:53:55
HPV14d:740:ctaaaggtagtacatctaaagacgggttggatgattggtgtattgtggaag:53:53
HPV14d:747:tagtacatctaaagacgggttggatgattggtgtattgtggaagctgaatg:53:53
HPV14d:866:tagatgataatgatgacttggaccagggaaattctcgggaactatttcatc:52:53
HPV14d:867:agatgataatgatgacttggaccagggaaattctcgggaactatttcatca:53:53
HPV14d:877:gatgacttggaccagggaaattctcgggaactatttcatcaacaagagagt:57:53
HPV14d:878:atgacttggaccagggaaattctcgggaactatttcatcaacaagagagta:57:52
HPV14d:897:ttctcgggaactatttcatcaacaagagagtaaggaaagcgaggagcactt:52:58
HPV14d:899:ctcgggaactatttcatcaacaagagagtaaggaaagcgaggagcacttgc:53:58
HPV14d:901:cgggaactatttcatcaacaagagagtaaggaaagcgaggagcacttgcaa:53:58
HPV14d:917:aacaagagagtaaggaaagcgaggagcacttgcaaaaactaaaacgaaagt:55:52
HPV14d:963:aaagtacttgagtcctcaagctatcgcacagcttagtccgcgacttgaaag:53:58
HPV14d:977:ctcaagctatcgcacagcttagtccgcgacttgaaagtataacattgtcac:58:52
HPV14d:998:gtccgcgacttgaaagtataacattgtcacctcagcagaagtctaaacgaa:53:57
HPV14d:1010:aaagtataacattgtcacctcagcagaagtctaaacgaaggctctttgcag:52:55
HPV14d:1013:gtataacattgtcacctcagcagaagtctaaacgaaggctctttgcagagc:53:57
HPV14d:1071:cgggttggagttaactcttacaaatgaagctgaagatgtttcttctgaggt:53:55
HPV14d:1143:tcagccggttgctgaggcacaaataggaacagtagacattcattatacaga:58:52
HPV14d:1205:ccagcaacaataaggcaattcttatggcaaaatttaaggaggcttttgggg:52:55
HPV14d:1289:gttacaaaacctgctgtaatcattgggttctgtctgtatatgcagtgcatg:52:55
HPV14d:1290:ttacaaaacctgctgtaatcattgggttctgtctgtatatgcagtgcatga:52:55
HPV14d:1295:aaacctgctgtaatcattgggttctgtctgtatatgcagtgcatgatgatc:53:53
HPV14d:1308:tcattgggttctgtctgtatatgcagtgcatgatgatcttcttgaaagctc:53:53
HPV14d:1310:attgggttctgtctgtatatgcagtgcatgatgatcttcttgaaagctcaa:53:53
HPV14d:1314:ggttctgtctgtatatgcagtgcatgatgatcttcttgaaagctcaaagaa:55:52
HPV14d:1326:atatgcagtgcatgatgatcttcttgaaagctcaaagaagttattgcaaca:52:52
HPV14d:1375:cagcattgtgattatgtatggatacgtgggatagctgctatgtcattattt:52:53
HPV14d:1377:gcattgtgattatgtatggatacgtgggatagctgctatgtcattattttt:52:52
HPV14d:1431:gtgtttcaaagtgggaaaaaatcgtgggacagtacataaattaatgacctc:52:52
HPV14d:1432:tgtttcaaagtgggaaaaaatcgtgggacagtacataaattaatgacctca:52:52
HPV14d:1502:agcaaatattgtctgagcctccaaagctacgaaatgttgctgctgcattgt:53:57
HPV14d:1507:atattgtctgagcctccaaagctacgaaatgttgctgctgcattgttctgg:55:55
HPV14d:1512:gtctgagcctccaaagctacgaaatgttgctgctgcattgttctggtataa:57:55
HPV14d:1515:tgagcctccaaagctacgaaatgttgctgctgcattgttctggtataaagg:55:55
HPV14d:1532:gaaatgttgctgctgcattgttctggtataaaggtgcaatggggtcaggga:55:58
HPV14d:1540:gctgctgcattgttctggtataaaggtgcaatggggtcagggacatttact:55:58
HPV14d:1542:tgctgcattgttctggtataaaggtgcaatggggtcagggacatttactta:53:57
HPV14d:1547:cattgttctggtataaaggtgcaatggggtcagggacatttacttatggtc:52:57
HPV14d:1548:attgttctggtataaaggtgcaatggggtcagggacatttacttatggtcc:52:57
HPV14d:1554:ctggtataaaggtgcaatggggtcagggacatttacttatggtccctaccc:57:57
HPV14d:1589:cttatggtccctaccctgattggatggcacatcaaactattgttggccatc:57:55
HPV14d:1590:ttatggtccctaccctgattggatggcacatcaaactattgttggccatca:57:55
HPV14d:1608:ttggatggcacatcaaactattgttggccatcaaagtacagaagcaaatgc:52:55
HPV14d:1609:tggatggcacatcaaactattgttggccatcaaagtacagaagcaaatgca:53:55
HPV14d:1623:aactattgttggccatcaaagtacagaagcaaatgcatttgatatgtctgt:52:52
HPV14d:1740:gttagcaccagaagatagtaatgctgtggcctggcttgcccataataatca:53:58
HPV14d:1742:tagcaccagaagatagtaatgctgtggcctggcttgcccataataatcagg:53:58
HPV14d:1743:agcaccagaagatagtaatgctgtggcctggcttgcccataataatcaggc:55:58
HPV14d:1747:ccagaagatagtaatgctgtggcctggcttgcccataataatcaggccagg:57:58
HPV14d:1748:cagaagatagtaatgctgtggcctggcttgcccataataatcaggccaggt:57:58
HPV14d:1752:agatagtaatgctgtggcctggcttgcccataataatcaggccaggtttgt:57:57
HPV14d:1766:tggcctggcttgcccataataatcaggccaggtttgttagagaatgtgcat:57:57
HPV14d:1767:ggcctggcttgcccataataatcaggccaggtttgttagagaatgtgcatc:58:55
HPV14d:1780:cataataatcaggccaggtttgttagagaatgtgcatctatggttagattt:52:52
HPV14d:3377:cggtaccgatcaagatccagatccagacaaaaagaagtgtccagaatcaca:58:53
HPV14d:3385:atcaagatccagatccagacaaaaagaagtgtccagaatcacaaccaccac:52:57
HPV14d:3388:aagatccagatccagacaaaaagaagtgtccagaatcacaaccaccaccag:52:58
HPV14d:3390:gatccagatccagacaaaaagaagtgtccagaatcacaaccaccaccagag:53:58
HPV14d:3594:gcatctctcctagtgacgtgggaaagtcacttcaatcagttagttcaagaa:58:52
HPV14d:3607:tgacgtgggaaagtcacttcaatcagttagttcaagaaatacaggaagact:55:52
HPV14d:3611:gtgggaaagtcacttcaatcagttagttcaagaaatacaggaagacttgga:53:53
HPV14d:3635:agttcaagaaatacaggaagacttggaaggttactggacgaagctctcgat:52:58
HPV14d:3649:aggaagacttggaaggttactggacgaagctctcgatcccccagtaatctt:57:58
HPV14d:3652:aagacttggaaggttactggacgaagctctcgatcccccagtaatcttagt:55:58
HPV14d:3658:tggaaggttactggacgaagctctcgatcccccagtaatcttagtcagggg:58:58
HPV14d:3684:atcccccagtaatcttagtcaggggggaccctaacacgctacgatgctttc:58:58
HPV14d:3716:aacacgctacgatgctttcgcaatagagctaagcaaaagtttacagggctt:55:55
HPV14d:3718:cacgctacgatgctttcgcaatagagctaagcaaaagtttacagggcttta:57:53
HPV14d:3723:tacgatgctttcgcaatagagctaagcaaaagtttacagggctttacaggg:53:55
HPV14d:3729:gctttcgcaatagagctaagcaaaagtttacagggctttacagggccttta:53:57
HPV14d:3847:ctttttctcctttaaccagagaagagattttgatcagactgttaagtaccc:52:52
HPV14d:3853:ctcctttaaccagagaagagattttgatcagactgttaagtacccgaaagg:52:55
HPV14d:3882:agactgttaagtacccgaaaggagtggaccggtcgtttggctcatttgata:55:58
HPV14d:3883:gactgttaagtacccgaaaggagtggaccggtcgtttggctcatttgatag:57:57
HPV14d:3887:gttaagtacccgaaaggagtggaccggtcgtttggctcatttgatagccta:58:57
HPV14d:3888:ttaagtacccgaaaggagtggaccggtcgtttggctcatttgatagcctat:58:55
HPV14d:3908:gaccggtcgtttggctcatttgatagcctataacacccctaacatactaac:57:53
HPV14d:4018:tttaatgctatggcgcgtgctaggcgagtcaagcgtgactctgctactaac:58:57
HPV14d:4147:aaaattttgcagtatggtagtgctggtgttttttttgggggtttgggcata:52:55
HPV14d:4160:atggtagtgctggtgttttttttgggggtttgggcataagcactggaaaag:53:57
HPV14d:4166:gtgctggtgttttttttgggggtttgggcataagcactggaaaaggtacag:55:57
HPV14d:4167:tgctggtgttttttttgggggtttgggcataagcactggaaaaggtacagg:55:57
HPV14d:4168:gctggtgttttttttgggggtttgggcataagcactggaaaaggtacagga:57:57
HPV14d:4174:gttttttttgggggtttgggcataagcactggaaaaggtacaggaggtacc:53:58
HPV14d:4314:tggtccatcagatattatacctgtggacaccttagatccagtggagcctac:53:58
HPV14d:4329:tatacctgtggacaccttagatccagtggagcctacgacctcttctattgt:55:58
HPV14d:4331:tacctgtggacaccttagatccagtggagcctacgacctcttctattgttc:57:57
HPV14d:4332:acctgtggacaccttagatccagtggagcctacgacctcttctattgttcc:58:57
HPV14d:4340:acaccttagatccagtggagcctacgacctcttctattgttccactcacgg:58:57
HPV14d:4364:cgacctcttctattgttccactcacggattccacaggaccagaccttttgc:57:58
HPV14d:4365:gacctcttctattgttccactcacggattccacaggaccagaccttttgcc:57:58
HPV14d:4465:cctactgacactcctgtcacaactagtacaggaggctccagtgctatatta:57:57
HPV14d:4471:gacactcctgtcacaactagtacaggaggctccagtgctatattagaagta:57:55
HPV14d:4473:cactcctgtcacaactagtacaggaggctccagtgctatattagaagtagc:57:55
HPV14d:4474:actcctgtcacaactagtacaggaggctccagtgctatattagaagtagca:57:55
HPV14d:4575:taatccctcctttcaagtaattaccgaatccacccctaccacaggtgaaag:52:58
HPV14d:4593:aattaccgaatccacccctaccacaggtgaaagttcattagcagacaatat:57:52
HPV14d:4611:taccacaggtgaaagttcattagcagacaatatattggttacctctggttc:53:52
HPV14d:4632:agcagacaatatattggttacctctggttctgggggacaaactattggagg:52:58
HPV14d:4633:gcagacaatatattggttacctctggttctgggggacaaactattggaggc:53:58
HPV14d:4640:atatattggttacctctggttctgggggacaaactattggaggcgctacac:53:58
HPV14d:4641:tatattggttacctctggttctgggggacaaactattggaggcgctacacc:55:58
HPV14d:4642:atattggttacctctggttctgggggacaaactattggaggcgctacacct:57:58
HPV14d:4656:tggttctgggggacaaactattggaggcgctacacctgaacttatagaact:57:57
HPV14d:4657:ggttctgggggacaaactattggaggcgctacacctgaacttatagaactt:58:55
HPV14d:4659:ttctgggggacaaactattggaggcgctacacctgaacttatagaacttca:58:53
HPV14d:4677:tggaggcgctacacctgaacttatagaacttcaagagttaccatctagata:57:52
HPV14d:4735:gaaatcgaagaaccaacaccccctagaagaactagtaccccattacaaagg:57:53
HPV14d:4744:gaaccaacaccccctagaagaactagtaccccattacaaaggatacagaca:57:55
HPV14d:4759:agaagaactagtaccccattacaaaggatacagacagctataagaaggagg:52:55
HPV14d:4770:taccccattacaaaggatacagacagctataagaaggaggggtgggcttac:53:58
HPV14d:4784:ggatacagacagctataagaaggaggggtgggcttacaaataggcgcttag:55:58
HPV14d:4785:gatacagacagctataagaaggaggggtgggcttacaaataggcgcttagt:55:58
HPV14d:4786:atacagacagctataagaaggaggggtgggcttacaaataggcgcttagtc:55:57
HPV14d:4788:acagacagctataagaaggaggggtgggcttacaaataggcgcttagtcca:57:58
HPV14d:4789:cagacagctataagaaggaggggtgggcttacaaataggcgcttagtccaa:58:57
HPV14d:4790:agacagctataagaaggaggggtgggcttacaaataggcgcttagtccaac:58:55
HPV14d:4801:agaaggaggggtgggcttacaaataggcgcttagtccaacaagtttctgta:57:57
HPV14d:4802:gaaggaggggtgggcttacaaataggcgcttagtccaacaagtttctgtag:58:55
HPV14d:4874:gaccatctagactagtgcaatttcagtttgataatccagcatttgaggagg:53:53
HPV14d:4954:gaagattttaatgagcctccagacagagattttctagatgttcaaaggctg:53:52
HPV14d:4979:gagattttctagatgttcaaaggctgggtaggccccaatattcagaaactc:52:57
HPV14d:4980:agattttctagatgttcaaaggctgggtaggccccaatattcagaaactcc:52:57
HPV14d:4984:tttctagatgttcaaaggctgggtaggccccaatattcagaaactccagca:53:58
HPV14d:4985:ttctagatgttcaaaggctgggtaggccccaatattcagaaactccagcag:55:57
HPV14d:5010:gccccaatattcagaaactccagcagggtatctccgagttagtcgtcttgg:57:58
HPV14d:5064:aaggcggactatacgcactcgttctggagcacaaattgggtctcaagttca:58:57
HPV14d:5076:acgcactcgttctggagcacaaattgggtctcaagttcatttttatagaga:57:52
HPV14d:5160:gcttcaattattaggtcagcattctggggatgctactattgtccaaggtcc:52:58
HPV14d:5161:cttcaattattaggtcagcattctggggatgctactattgtccaaggtcca:52:58
HPV14d:5162:ttcaattattaggtcagcattctggggatgctactattgtccaaggtccag:52:57
HPV14d:5163:tcaattattaggtcagcattctggggatgctactattgtccaaggtccagt:53:57
HPV14d:5166:attattaggtcagcattctggggatgctactattgtccaaggtccagttga:53:57
HPV14d:5175:tcagcattctggggatgctactattgtccaaggtccagttgaaagcacatt:55:57
HPV14d:5181:ttctggggatgctactattgtccaaggtccagttgaaagcacatttgtaga:55:55
HPV14d:5238:tgtagatgaaaatccactttctgaggattttagtgcacattctgatgactt:52:52
HPV14d:5259:tgaggattttagtgcacattctgatgacttgcttttagatgaagctaatga:52:52
HPV14d:5307:tgaagactttagtggctctcaattagttgtgggtaatcgacgctcaacatc:52:57
HPV14d:5310:agactttagtggctctcaattagttgtgggtaatcgacgctcaacatcttc:52:57
HPV14d:5312:actttagtggctctcaattagttgtgggtaatcgacgctcaacatcttcat:52:57
HPV14d:5313:ctttagtggctctcaattagttgtgggtaatcgacgctcaacatcttcata:53:55
HPV14d:5314:tttagtggctctcaattagttgtgggtaatcgacgctcaacatcttcatat:53:53
HPV14d:5320:ggctctcaattagttgtgggtaatcgacgctcaacatcttcatataccgtc:55:55
HPV14d:5323:tctcaattagttgtgggtaatcgacgctcaacatcttcatataccgtccct:53:57
HPV14d:5343:tcgacgctcaacatcttcatataccgtccctcgttttgaaacaaccagatc:55:55
HPV14d:5350:tcaacatcttcatataccgtccctcgttttgaaacaaccagatctgggtca:55:55
HPV14d:5365:accgtccctcgttttgaaacaaccagatctgggtcatattatgcacaggat:57:55
HPV14d:5421:aggttattatgtagcttatcctgaggatagggacattagcatggatattat:52:52
HPV14d:5434:gcttatcctgaggatagggacattagcatggatattatttatcctacccca:55:53
HPV14d:5438:atcctgaggatagggacattagcatggatattatttatcctaccccagagt:55:53
HPV14d:5460:catggatattatttatcctaccccagagttgcctgttgtcattattcacac:52:53
HPV14d:5462:tggatattatttatcctaccccagagttgcctgttgtcattattcacacat:52:53
HPV14d:5592:tcttttacagatggcagtttggcaagcagctagtggtaaggtttaccttcc:53:57
HPV14d:5599:cagatggcagtttggcaagcagctagtggtaaggtttaccttccaccatct:58:57
HPV14d:5601:gatggcagtttggcaagcagctagtggtaaggtttaccttccaccatctac:58:55
HPV14d:5602:atggcagtttggcaagcagctagtggtaaggtttaccttccaccatctaca:58:55
HPV14d:5606:cagtttggcaagcagctagtggtaaggtttaccttccaccatctacaccag:57:57
HPV14d:5638:cttccaccatctacaccagttgccagggtccaaagtacggacgaatatgtg:58:57
HPV14d:5639:ttccaccatctacaccagttgccagggtccaaagtacggacgaatatgtgc:58:57
HPV14d:5647:tctacaccagttgccagggtccaaagtacggacgaatatgtgcaaaggact:58:57
HPV14d:5763:tgacgtgcaaagtgctaagataaaagtaccaaaagtatctggaaatcaaca:52:52
HPV14d:5800:tctggaaatcaacatagggttttcagactaaagttgccagaccctaatcga:52:57
HPV14d:5814:tagggttttcagactaaagttgccagaccctaatcgatttgcattagctga:53:55
HPV14d:5824:agactaaagttgccagaccctaatcgatttgcattagctgacatgtctgtt:55:53
HPV14d:5835:gccagaccctaatcgatttgcattagctgacatgtctgtttataatccaga:55:53
HPV14d:5859:agctgacatgtctgtttataatccagataaagaaagactggtttgggcatg:52:53
HPV14d:5879:atccagataaagaaagactggtttgggcatgcagaggtatagaaataggca:52:57
HPV14d:5880:tccagataaagaaagactggtttgggcatgcagaggtatagaaataggcag:53:55
HPV14d:5889:agaaagactggtttgggcatgcagaggtatagaaataggcagaggacaacc:57:55
HPV14d:5890:gaaagactggtttgggcatgcagaggtatagaaataggcagaggacaacct:58:55
HPV14d:5895:actggtttgggcatgcagaggtatagaaataggcagaggacaacctttagg:57:55
HPV14d:5922:aataggcagaggacaacctttaggtgtaggtagtgtaggacatccattatt:55:53
HPV14d:6006:atacaggcaacaagctaactccactgatgacagacaaaatgtgtcatttga:55:52
HPV14d:6021:taactccactgatgacagacaaaatgtgtcatttgatcctaagcaactgca:52:55
HPV14d:6023:actccactgatgacagacaaaatgtgtcatttgatcctaagcaactgcaaa:53:53
HPV14d:6094:ccttgcatgggggaacattgggatagggccttgccatgtgtagaagataaa:58:57
HPV14d:6095:cttgcatgggggaacattgggatagggccttgccatgtgtagaagataaac:58:55
HPV14d:6106:gaacattgggatagggccttgccatgtgtagaagataaaccaccccctggt:58:58
HPV14d:6129:atgtgtagaagataaaccaccccctggttcttgccctccaattgaattaaa:55:53
HPV14d:6130:tgtgtagaagataaaccaccccctggttcttgccctccaattgaattaaaa:57:52
HPV14d:6374:atgccagacacttttttgttagagggggtaagacaggagatgacataccag:53:57
HPV14d:6380:gacacttttttgttagagggggtaagacaggagatgacataccagcagcac:53:58
HPV14d:6384:cttttttgttagagggggtaagacaggagatgacataccagcagcacaagt:53:58
HPV14d:6385:ttttttgttagagggggtaagacaggagatgacataccagcagcacaagtt:53:57
HPV14d:6387:ttttgttagagggggtaagacaggagatgacataccagcagcacaagttga:55:57
HPV14d:6402:taagacaggagatgacataccagcagcacaagttgatgagggtagcctaaa:55:57
HPV14d:6408:aggagatgacataccagcagcacaagttgatgagggtagcctaaagaatgt:57:55
HPV14d:6411:agatgacataccagcagcacaagttgatgagggtagcctaaagaatgttta:55:53
HPV14d:6416:acataccagcagcacaagttgatgagggtagcctaaagaatgtttattaca:55:52
HPV14d:6488:cacaaaacaatattggcaatgccatgtatttcccaactgtcagtggctcat:52:57
HPV14d:6505:aatgccatgtatttcccaactgtcagtggctcattggtatccagtgatgct:53:58
HPV14d:6515:atttcccaactgtcagtggctcattggtatccagtgatgctcaactgttca:55:57
HPV14d:6516:tttcccaactgtcagtggctcattggtatccagtgatgctcaactgttcaa:57:55
HPV14d:6525:tgtcagtggctcattggtatccagtgatgctcaactgttcaatagaccatt:57:53
HPV14d:6536:cattggtatccagtgatgctcaactgttcaatagaccattttggttacagc:55:52
HPV14d:6544:tccagtgatgctcaactgttcaatagaccattttggttacagcgcgcacaa:53:58
HPV14d:6562:ttcaatagaccattttggttacagcgcgcacaaggccacaataatggtatt:52:57
HPV14d:6564:caatagaccattttggttacagcgcgcacaaggccacaataatggtatttg:55:53
HPV14d:6849:tttagaggagtggcaattaggatttgtacctgcaccagacaatcctattca:52:57
HPV14d:6855:ggagtggcaattaggatttgtacctgcaccagacaatcctattcatgatac:55:53
HPV14d:6905:catacagatatattgagtctgcagcgactaggtgtcctgataaaaatcctc:53:53
HPV14d:6910:agatatattgagtctgcagcgactaggtgtcctgataaaaatcctcctaaa:53:53
HPV14d:6911:gatatattgagtctgcagcgactaggtgtcctgataaaaatcctcctaaag:55:52
HPV14d:6913:tatattgagtctgcagcgactaggtgtcctgataaaaatcctcctaaagaa:55:52
HPV14d:7061:tatttcaggcaggtttgcagcaatcgaccgttaacggtacaaaaacagttt:55:53
HPV14d:7083:atcgaccgttaacggtacaaaaacagtttcgactaggggatccatcaaggg:53:58
HPV14d:7088:ccgttaacggtacaaaaacagtttcgactaggggatccatcaagggtatta:53:57
HPV14d:7093:aacggtacaaaaacagtttcgactaggggatccatcaagggtattaaacga:52:57
HPV14d:7096:ggtacaaaaacagtttcgactaggggatccatcaagggtattaaacgaaaa:55:52
HPV14d:7106:cagtttcgactaggggatccatcaagggtattaaacgaaaacgcaagaatt:57:52
HPV14d:7127:tcaagggtattaaacgaaaacgcaagaattagacattatcgatttcggtgc:52:52
HPV14d:7219:cactctgactaagcaaatatgagccgcgcccgatacataaaggtgccaaat:55:58
HPV14d:7235:atatgagccgcgcccgatacataaaggtgccaaatgaggtgagttgtttgc:57:57
HPV14d:7236:tatgagccgcgcccgatacataaaggtgccaaatgaggtgagttgtttgcc:58:57
HPV14d:7245:cgcccgatacataaaggtgccaaatgaggtgagttgtttgccagaagaggt:57:58
HPV14d:7247:cccgatacataaaggtgccaaatgaggtgagttgtttgccagaagaggtca:55:58
HPV14d:7248:ccgatacataaaggtgccaaatgaggtgagttgtttgccagaagaggtcag:55:57
HPV14d:7252:tacataaaggtgccaaatgaggtgagttgtttgccagaagaggtcagagcc:53:58
HPV14d:7255:ataaaggtgccaaatgaggtgagttgtttgccagaagaggtcagagccaac:53:58
HPV14d:7263:gccaaatgaggtgagttgtttgccagaagaggtcagagccaactcaggttt:57:58
HPV14d:7339:cgcgttggatcaagctacatcgtctgaacacgcaaaagactcaaggaaatg:58:53
HPV14d:7351:agctacatcgtctgaacacgcaaaagactcaaggaaatgtaagtgtgccag:55:55
HPV14d:7358:tcgtctgaacacgcaaaagactcaaggaaatgtaagtgtgccagtctattg:55:53
HPV14d:7359:cgtctgaacacgcaaaagactcaaggaaatgtaagtgtgccagtctattgt:57:53
HPV14d:7368:acgcaaaagactcaaggaaatgtaagtgtgccagtctattgtgttcgaatt:52:55
HPV14d:7370:gcaaaagactcaaggaaatgtaagtgtgccagtctattgtgttcgaatttg:52:53
HPV14d:7376:gactcaaggaaatgtaagtgtgccagtctattgtgttcgaatttggcaaag:55:52
HPV14d:7385:aaatgtaagtgtgccagtctattgtgttcgaatttggcaaagttgaagacc:52:53
HPV15:2:agtaacttggcagaacattttcttggaagacagcaccgataacggtaagat:52:57
HPV15:5:aacttggcagaacattttcttggaagacagcaccgataacggtaagattat:52:55
HPV15:25:tggaagacagcaccgataacggtaagattatatctttgaaccgtaggcggt:57:55
HPV15:48:aagattatatctttgaaccgtaggcggttctttctgattggtttggctgat:52:55
HPV15:49:agattatatctttgaaccgtaggcggttctttctgattggtttggctgata:53:53
HPV15:58:ctttgaaccgtaggcggttctttctgattggtttggctgatagtagttaac:57:52
HPV15:62:gaaccgtaggcggttctttctgattggtttggctgatagtagttaacaaca:57:53
HPV15:63:aaccgtaggcggttctttctgattggtttggctgatagtagttaacaacaa:57:52
HPV15:188:tagagagctatatggataggccaaagcctttttctgtgcagcagcttgcag:53:58
HPV15:203:ataggccaaagcctttttctgtgcagcagcttgcagacactctgtgtatac:55:57
HPV15:206:ggccaaagcctttttctgtgcagcagcttgcagacactctgtgtatacctt:58:57
HPV15:210:aaagcctttttctgtgcagcagcttgcagacactctgtgtatacctttagt:55:55
HPV15:330:taaaggtctgcagttaatttggactgaggaagattttgtttttgcctgttg:52:52
HPV15:332:aaggtctgcagttaatttggactgaggaagattttgtttttgcctgttgtt:53:52
HPV15:355:gaggaagattttgtttttgcctgttgttctagttgtgcatttgctacagcg:52:55
HPV15:366:tgtttttgcctgttgttctagttgtgcatttgctacagcgcagtttgaatt:52:55
HPV15:421:aacttttatgaacagtcggtgtgtagttgggaaatagagatagtagaacag:52:52
HPV15:424:ttttatgaacagtcggtgtgtagttgggaaatagagatagtagaacagaag:52:52
HPV15:425:tttatgaacagtcggtgtgtagttgggaaatagagatagtagaacagaagc:53:52
HPV15:426:ttatgaacagtcggtgtgtagttgggaaatagagatagtagaacagaagcc:55:52
HPV15:434:agtcggtgtgtagttgggaaatagagatagtagaacagaagcctgttggag:55:55
HPV15:438:ggtgtgtagttgggaaatagagatagtagaacagaagcctgttggagatat:53:55
HPV15:449:gggaaatagagatagtagaacagaagcctgttggagatattattattcgct:52:53
HPV15:556:gaggagcaattccacaaggttagacgcaattggaaaggattgtgtagacat:57:53
HPV15:586:tggaaaggattgtgtagacattgtagggcgatagaatgattgggaaagaag:52:55
HPV15:587:ggaaaggattgtgtagacattgtagggcgatagaatgattgggaaagaagc:53:55
HPV15:588:gaaaggattgtgtagacattgtagggcgatagaatgattgggaaagaagct:53:55
HPV15:590:aaggattgtgtagacattgtagggcgatagaatgattgggaaagaagctac:55:52
HPV15:594:attgtgtagacattgtagggcgatagaatgattgggaaagaagctactata:53:52
HPV15:608:gtagggcgatagaatgattgggaaagaagctactataccagatatagtgct:55:53
HPV15:611:gggcgatagaatgattgggaaagaagctactataccagatatagtgcttga:55:53
HPV15:682:ccactgacctgcattgctacgaagagttaagtgaagaagagacagaggagg:58:55
HPV15:695:ttgctacgaagagttaagtgaagaagagacagaggaggagccacgatttat:52:58
HPV15:697:gctacgaagagttaagtgaagaagagacagaggaggagccacgatttattc:53:57
HPV15:701:cgaagagttaagtgaagaagagacagaggaggagccacgatttattcctta:53:57
HPV15:734:gccacgatttattccttacaagattgtagttccgtgttgcttttgtgattc:52:53
HPV15:763:ttccgtgttgcttttgtgattccaagcttcgacttatagtggttgcaactc:53:55
HPV15:768:tgttgcttttgtgattccaagcttcgacttatagtggttgcaactccattt:53:53
HPV15:778:gtgattccaagcttcgacttatagtggttgcaactccatttggaattcgct:53:57
HPV15:779:tgattccaagcttcgacttatagtggttgcaactccatttggaattcgctc:53:55
HPV15:782:ttccaagcttcgacttatagtggttgcaactccatttggaattcgctcaca:53:57
HPV15:794:acttatagtggttgcaactccatttggaattcgctcacaacaagacttatt:52:53
HPV15:795:cttatagtggttgcaactccatttggaattcgctcacaacaagacttatta:53:52
HPV15:801:gtggttgcaactccatttggaattcgctcacaacaagacttattattggaa:55:52
HPV15:855:gttaagttggtgtgtccagggtgtcgagagaagcttcgccatgtctgatga:58:58
HPV15:857:taagttggtgtgtccagggtgtcgagagaagcttcgccatgtctgatgaca:58:58
HPV15:885:aagcttcgccatgtctgatgacaaaggtacatatgatcctaaagaaggctg:55:53
HPV15:894:catgtctgatgacaaaggtacatatgatcctaaagaaggctgtagtgattg:52:53
HPV15:919:gatcctaaagaaggctgtagtgattggtttgttctagaagcagaatgctct:53:55
HPV15:920:atcctaaagaaggctgtagtgattggtttgttctagaagcagaatgctctg:53:53
HPV15:924:taaagaaggctgtagtgattggtttgttctagaagcagaatgctctgatgc:52:55
HPV15:933:ctgtagtgattggtttgttctagaagcagaatgctctgatgctagtttaga:52:55
HPV15:948:tgttctagaagcagaatgctctgatgctagtttagatggtgatttggaaaa:53:52
HPV15:1040:tagataatgaggacactgtacaggggaactcccgcgaattattatgccagc:55:57
HPV15:1074:cgaattattatgccagcaagaaagtgaggaaagcgagcaacaaatacactg:52:55
HPV15:1077:attattatgccagcaagaaagtgaggaaagcgagcaacaaatacactggct:52:57
HPV15:1085:gccagcaagaaagtgaggaaagcgagcaacaaatacactggctaaaacgaa:58:53
HPV15:1120:cactggctaaaacgaaagtatatcagttcacaagaggttttgcagcttagc:52:55
HPV15:1150:caagaggttttgcagcttagccctcgcctgcagtgtatatctatttcgcca:58:57
HPV15:1172:ctcgcctgcagtgtatatctatttcgccacagcataagtctaaaaggagat:55:55
HPV15:1440:taaaagcagcaaaacatgctgtagagactgggtactgactgtttatgctgt:52:57
HPV15:1444:agcagcaaaacatgctgtagagactgggtactgactgtttatgctgtacaa:55:55
HPV15:1445:gcagcaaaacatgctgtagagactgggtactgactgtttatgctgtacaag:57:53
HPV15:1446:cagcaaaacatgctgtagagactgggtactgactgtttatgctgtacaaga:57:53
HPV15:1451:aaacatgctgtagagactgggtactgactgtttatgctgtacaagatgagc:55:53
HPV15:1663:ataatagcagaaccaccaaagcttcgaagtacactgtcagcattattttgg:53:52
HPV15:1666:atagcagaaccaccaaagcttcgaagtacactgtcagcattattttggtat:55:52
HPV15:1760:ctgagtggataatgacacaaacaatgataaatcaccaaacagcagaagcta:52:53
HPV15:1866:agaagcagaaattgcttggcattatgcaaaattagcagatacagatgcaaa:52:52
HPV15:1878:tgcttggcattatgcaaaattagcagatacagatgcaaacgcgagagcatt:52:57
HPV15:1895:aattagcagatacagatgcaaacgcgagagcatttttacagcataacagtc:53:52
HPV15:1897:ttagcagatacagatgcaaacgcgagagcatttttacagcataacagtcag:55:52
HPV15:1910:atgcaaacgcgagagcatttttacagcataacagtcaggcaagacttgtca:53:57
HPV15:1927:tttttacagcataacagtcaggcaagacttgtcaaagactgtgcaataatg:52:52
HPV15:1932:acagcataacagtcaggcaagacttgtcaaagactgtgcaataatggttag:55:52
HPV15:1938:taacagtcaggcaagacttgtcaaagactgtgcaataatggttagacacta:53:53
HPV15:1944:tcaggcaagacttgtcaaagactgtgcaataatggttagacactatagacg:55:52
HPV15:1952:gacttgtcaaagactgtgcaataatggttagacactatagacggggagaaa:52:57
HPV15:1953:acttgtcaaagactgtgcaataatggttagacactatagacggggagaaat:52:55
HPV15:1957:gtcaaagactgtgcaataatggttagacactatagacggggagaaatgaaa:52:55
HPV15:1969:gcaataatggttagacactatagacggggagaaatgaaagaaatgtctatg:52:52
HPV15:3056:attaccagactttagatgacacatggaacaaggtggaaggaaaaattgact:52:53
HPV15:3062:agactttagatgacacatggaacaaggtggaaggaaaaattgactatcatg:52:52
HPV15:3065:ctttagatgacacatggaacaaggtggaaggaaaaattgactatcatggcg:53:53
HPV15:3069:agatgacacatggaacaaggtggaaggaaaaattgactatcatggcgcata:55:53
HPV15:3070:gatgacacatggaacaaggtggaaggaaaaattgactatcatggcgcatat:57:52
HPV15:3078:atggaacaaggtggaaggaaaaattgactatcatggcgcatattatttgga:52:53
HPV15:3087:ggtggaaggaaaaattgactatcatggcgcatattatttggaaggaactct:52:55
HPV15:3088:gtggaaggaaaaattgactatcatggcgcatattatttggaaggaactctt:52:53
HPV15:3151:atacagtttgaagttgatgcagccaggtttggcaaaactggaatctgggag:53:57
HPV15:3166:gatgcagccaggtttggcaaaactggaatctgggaggtgcatgttaatgag:58:55
HPV15:3172:gccaggtttggcaaaactggaatctgggaggtgcatgttaatgaggacact:57:58
HPV15:3173:ccaggtttggcaaaactggaatctgggaggtgcatgttaatgaggacacta:57:57
HPV15:3174:caggtttggcaaaactggaatctgggaggtgcatgttaatgaggacactat:57:55
HPV15:3176:ggtttggcaaaactggaatctgggaggtgcatgttaatgaggacactatct:57:55
HPV15:3177:gtttggcaaaactggaatctgggaggtgcatgttaatgaggacactatctt:57:53
HPV15:3189:tggaatctgggaggtgcatgttaatgaggacactatctttgctcctgttac:55:55
HPV15:3191:gaatctgggaggtgcatgttaatgaggacactatctttgctcctgttacta:55:55
HPV15:3192:aatctgggaggtgcatgttaatgaggacactatctttgctcctgttactag:55:53
HPV15:3339:aaaacggacaccaccacgaaccgaagccagacgctacaaccgaaaagaatc:58:57
HPV15:3360:cgaagccagacgctacaaccgaaaagaatctagccctacaaccaccaccac:58:58
HPV15:3412:cggaggcagaaaagacaaggacaaagacaagaagacacagcaaggcgatca:57:58
HPV15:3417:gcagaaaagacaaggacaaagacaagaagacacagcaaggcgatcaaggtc:53:58
HPV15:3684:cgtgggaagctcagttcgatcacttggtagaaaacatactgggcgacttga:58:57
HPV15:3685:gtgggaagctcagttcgatcacttggtagaaaacatactgggcgacttgaa:58:55
HPV15:3700:cgatcacttggtagaaaacatactgggcgacttgaaagattactggaagag:53:55
HPV15:3701:gatcacttggtagaaaacatactgggcgacttgaaagattactggaagagg:53:55
HPV15:3703:tcacttggtagaaaacatactgggcgacttgaaagattactggaagaggct:55:55
HPV15:3839:tagtaaaatactatagcaccacgtggtcctgggtagggggtacaagtaatg:52:58
HPV15:3844:aaatactatagcaccacgtggtcctgggtagggggtacaagtaatgataga:55:57
HPV15:3845:aatactatagcaccacgtggtcctgggtagggggtacaagtaatgatagaa:57:55
HPV15:3846:atactatagcaccacgtggtcctgggtagggggtacaagtaatgatagaat:58:53
HPV15:3864:gtcctgggtagggggtacaagtaatgatagaattggacgctcacgattgtt:58:55
HPV15:3868:tgggtagggggtacaagtaatgatagaattggacgctcacgattgttactg:55:55
HPV15:3873:agggggtacaagtaatgatagaattggacgctcacgattgttactggcatt:52:58
HPV15:3874:gggggtacaagtaatgatagaattggacgctcacgattgttactggcattc:53:57
HPV15:3877:ggtacaagtaatgatagaattggacgctcacgattgttactggcattctct:52:57
HPV15:3883:agtaatgatagaattggacgctcacgattgttactggcattctcttccaac:53:53
HPV15:3887:atgatagaattggacgctcacgattgttactggcattctcttccaacaccg:53:57
HPV15:3893:gaattggacgctcacgattgttactggcattctcttccaacaccgaaagag:55:57
HPV15:3952:atcaaaataatgaaactgccaccaggcgttgattggtcgctaggatattta:52:55
HPV15:3954:caaaataatgaaactgccaccaggcgttgattggtcgctaggatatttaga:55:53
HPV15:3957:aataatgaaactgccaccaggcgttgattggtcgctaggatatttagatga:55:53
HPV15:3961:atgaaactgccaccaggcgttgattggtcgctaggatatttagatgattta:57:52
HPV15:4071:cactatactaacattcccatggcccgtgcacgcagagtaaaacgtgcatct:57:58
HPV15:4073:ctatactaacattcccatggcccgtgcacgcagagtaaaacgtgcatctgt:57:58
HPV15:4097:tgcacgcagagtaaaacgtgcatctgtaactgacatttacagggggtgcaa:57:57
HPV15:4103:cagagtaaaacgtgcatctgtaactgacatttacagggggtgcaaacaagc:53:57
HPV15:4352:ccctggggtcacacctgaacttattggtccagcggatgtaataccaattga:58:57
HPV15:4358:ggtcacacctgaacttattggtccagcggatgtaataccaattgatacagt:57:53
HPV15:4360:tcacacctgaacttattggtccagcggatgtaataccaattgatacagtca:57:52
HPV15:4376:tggtccagcggatgtaataccaattgatacagtcacaccaattgaccccgc:55:58
HPV15:4400:tgatacagtcacaccaattgaccccgcagcacctagtattgtcacaataac:57:53
HPV15:4403:tacagtcacaccaattgaccccgcagcacctagtattgtcacaataactga:58:53
HPV15:4415:aattgaccccgcagcacctagtattgtcacaataactgacagcagcgctgt:57:58
HPV15:4427:agcacctagtattgtcacaataactgacagcagcgctgttgaccttttacc:52:58
HPV15:4431:cctagtattgtcacaataactgacagcagcgctgttgaccttttacctgaa:52:58
HPV15:4434:agtattgtcacaataactgacagcagcgctgttgaccttttacctgaattg:52:55
HPV15:4436:tattgtcacaataactgacagcagcgctgttgaccttttacctgaattgga:53:55
HPV15:4439:tgtcacaataactgacagcagcgctgttgaccttttacctgaattggagac:57:53
HPV15:4442:cacaataactgacagcagcgctgttgaccttttacctgaattggagacaat:57:53
HPV15:4459:gcgctgttgaccttttacctgaattggagacaattgcagaaatacatcctg:55:53
HPV15:4460:cgctgttgaccttttacctgaattggagacaattgcagaaatacatcctgt:55:53
HPV15:4469:ccttttacctgaattggagacaattgcagaaatacatcctgtaccaacaga:52:55
HPV15:4530:attgatactcctgttgttacaggaggtcgggattccagcgctattttagaa:53:57
HPV15:4533:gatactcctgttgttacaggaggtcgggattccagcgctattttagaagtt:57:55
HPV15:4534:atactcctgttgttacaggaggtcgggattccagcgctattttagaagttg:57:53
HPV15:4535:tactcctgttgttacaggaggtcgggattccagcgctattttagaagttgc:58:53
HPV15:4542:gttgttacaggaggtcgggattccagcgctattttagaagttgctgatccc:58:55
HPV15:4562:ttccagcgctattttagaagttgctgatcccagtcctcctgtacgaacaag:53:58
HPV15:4577:agaagttgctgatcccagtcctcctgtacgaacaagagtgtctcgcacaca:58:58
HPV15:4591:ccagtcctcctgtacgaacaagagtgtctcgcacacaatatcataacccat:58:55
HPV15:4596:cctcctgtacgaacaagagtgtctcgcacacaatatcataacccatcattt:58:52
HPV15:4653:attactgagtctacacctttgtctggcgaatctgcactagcagatcacgtt:53:58
HPV15:4655:tactgagtctacacctttgtctggcgaatctgcactagcagatcacgttat:57:55
HPV15:4661:gtctacacctttgtctggcgaatctgcactagcagatcacgttattgtttt:57:53
HPV15:4667:acctttgtctggcgaatctgcactagcagatcacgttattgtttttgaagg:57:52
HPV15:4676:tggcgaatctgcactagcagatcacgttattgtttttgaaggtagtggagg:58:52
HPV15:4682:atctgcactagcagatcacgttattgtttttgaaggtagtggaggtcaaaa:53:53
HPV15:4692:gcagatcacgttattgtttttgaaggtagtggaggtcaaaatataggcggt:52:57
HPV15:4698:cacgttattgtttttgaaggtagtggaggtcaaaatataggcggttctcgc:52:57
HPV15:4727:tcaaaatataggcggttctcgcagtgctgctttggatgcagcacaggaaag:55:58
HPV15:4730:aaatataggcggttctcgcagtgctgctttggatgcagcacaggaaagttt:57:57
HPV15:4742:ttctcgcagtgctgctttggatgcagcacaggaaagttttgaaatgcaaac:58:52
HPV15:4785:atgcaaacatggcctagtagatacagttttgaaatacaagaaggtacacca:53:52
HPV15:4815:gaaatacaagaaggtacaccaccaagatctagcactcctgttcaaagagca:53:57
HPV15:4829:tacaccaccaagatctagcactcctgttcaaagagcagtacaatccctttc:57:53
HPV15:4838:aagatctagcactcctgttcaaagagcagtacaatccctttctagtcttag:53:53
HPV15:4841:atctagcactcctgttcaaagagcagtacaatccctttctagtcttagaag:55:52
HPV15:4857:caaagagcagtacaatccctttctagtcttagaagggctttatataacaga:53:52
HPV15:4863:gcagtacaatccctttctagtcttagaagggctttatataacagacggctg:53:55
HPV15:4866:gtacaatccctttctagtcttagaagggctttatataacagacggctgact:52:57
HPV15:4867:tacaatccctttctagtcttagaagggctttatataacagacggctgactg:52:55
HPV15:4868:acaatccctttctagtcttagaagggctttatataacagacggctgactga:53:55
HPV15:4884:cttagaagggctttatataacagacggctgactgaacaagtagctgtaaca:52:57
HPV15:4885:ttagaagggctttatataacagacggctgactgaacaagtagctgtaacag:52:55
HPV15:4888:gaagggctttatataacagacggctgactgaacaagtagctgtaacagacc:55:55
HPV15:4892:ggctttatataacagacggctgactgaacaagtagctgtaacagacccttt:55:55
HPV15:4898:atataacagacggctgactgaacaagtagctgtaacagaccctttattctt:53:53
HPV15:4901:taacagacggctgactgaacaagtagctgtaacagaccctttattcttggg:55:55
HPV15:4904:cagacggctgactgaacaagtagctgtaacagaccctttattcttgggacg:58:55
HPV15:4910:gctgactgaacaagtagctgtaacagaccctttattcttgggacgaccctc:55:58
HPV15:4929:gtaacagaccctttattcttgggacgaccctcacgcttggtgcaatttcaa:55:58
HPV15:4938:cctttattcttgggacgaccctcacgcttggtgcaatttcaatttgacaat:58:52
HPV15:4942:tattcttgggacgaccctcacgcttggtgcaatttcaatttgacaatccaa:58:52
HPV15:5030:tgttgaagcatttgaagagcctccagataggcaatttctagatgtagttcg:55:52
HPV15:5034:gaagcatttgaagagcctccagataggcaatttctagatgtagttcgccta:55:55
HPV15:5035:aagcatttgaagagcctccagataggcaatttctagatgtagttcgcctag:55:53
HPV15:5048:gcctccagataggcaatttctagatgtagttcgcctaggaaggcctactta:55:58
HPV15:5051:tccagataggcaatttctagatgtagttcgcctaggaaggcctacttattc:52:57
HPV15:5055:gataggcaatttctagatgtagttcgcctaggaaggcctacttattctgaa:52:57
HPV15:5064:tttctagatgtagttcgcctaggaaggcctacttattctgaaacaccacaa:53:55
HPV15:5065:ttctagatgtagttcgcctaggaaggcctacttattctgaaacaccacaag:55:53
HPV15:5078:tcgcctaggaaggcctacttattctgaaacaccacaaggttatgtgcgtgt:57:57
HPV15:5098:attctgaaacaccacaaggttatgtgcgtgtaagtagacttggtagacggg:52:58
HPV15:5100:tctgaaacaccacaaggttatgtgcgtgtaagtagacttggtagacgggcc:55:58
HPV15:5106:acaccacaaggttatgtgcgtgtaagtagacttggtagacgggccacaatt:55:58
HPV15:5109:ccacaaggttatgtgcgtgtaagtagacttggtagacgggccacaattaga:55:58
HPV15:5114:aggttatgtgcgtgtaagtagacttggtagacgggccacaattagaaccag:53:58
HPV15:5115:ggttatgtgcgtgtaagtagacttggtagacgggccacaattagaaccaga:55:58
HPV15:5118:tatgtgcgtgtaagtagacttggtagacgggccacaattagaaccagaagt:53:58
HPV15:5121:gtgcgtgtaagtagacttggtagacgggccacaattagaaccagaagtggt:57:58
HPV15:5122:tgcgtgtaagtagacttggtagacgggccacaattagaaccagaagtggtg:57:57
HPV15:5123:gcgtgtaagtagacttggtagacgggccacaattagaaccagaagtggtgc:58:57
HPV15:5133:agacttggtagacgggccacaattagaaccagaagtggtgcacaagttggt:57:58
HPV15:5139:ggtagacgggccacaattagaaccagaagtggtgcacaagttggtgctcaa:58:58
HPV15:5142:agacgggccacaattagaaccagaagtggtgcacaagttggtgctcaagta:57:58
HPV15:5159:aaccagaagtggtgcacaagttggtgctcaagtacatttctatagggattt:57:52
HPV15:5244:ttactaggagaacattcaggtgatagtaccattgttcaggctcctatggaa:52:57
HPV15:5257:attcaggtgatagtaccattgttcaggctcctatggaaagttcatttatag:52:52
HPV15:5258:ttcaggtgatagtaccattgttcaggctcctatggaaagttcatttataga:53:52
HPV15:5327:tgattcattacatgtgggcctacaggacagtactgaagcagatgacattga:55:55
HPV15:5339:tgtgggcctacaggacagtactgaagcagatgacattgattacaattctgc:58:52
HPV15:5430:tctcatttggtgtttggcaatacacggcgcagcactacaacatatacagta:53:57
HPV15:5431:ctcatttggtgtttggcaatacacggcgcagcactacaacatatacagtac:55:55
HPV15:5433:catttggtgtttggcaatacacggcgcagcactacaacatatacagtacct:57:55
HPV15:5436:ttggtgtttggcaatacacggcgcagcactacaacatatacagtacctaga:58:53
HPV15:5453:acggcgcagcactacaacatatacagtacctagatttgaatcacctagaaa:57:52
HPV15:5460:agcactacaacatatacagtacctagatttgaatcacctagaaatactggg:52:52
HPV15:5485:gatttgaatcacctagaaatactgggttttacatacaagatgtgcatgggt:52:53
HPV15:5507:tgggttttacatacaagatgtgcatgggtataatgtagcctatccggagtc:52:57
HPV15:5508:gggttttacatacaagatgtgcatgggtataatgtagcctatccggagtcc:53:57
HPV15:5509:ggttttacatacaagatgtgcatgggtataatgtagcctatccggagtccc:53:57
HPV15:5527:tgcatgggtataatgtagcctatccggagtcccgtgatactaccgaaataa:55:57
HPV15:5528:gcatgggtataatgtagcctatccggagtcccgtgatactaccgaaataat:57:55
HPV15:5530:atgggtataatgtagcctatccggagtcccgtgatactaccgaaataatat:55:53
HPV15:5582:accacaatctgacacgccaactgtagttataaattttgaagaggcaggtgg:57:52
HPV15:5628:ggtggagactattatttacatccaagcttaaaaacacgtaaacgaaaacgc:52:52
HPV15:5694:ttttacagatgacattgtggctaccgacgacgggtaaagtatatttgccac:53:55
HPV15:5697:tacagatgacattgtggctaccgacgacgggtaaagtatatttgccaccaa:57:55
HPV15:5700:agatgacattgtggctaccgacgacgggtaaagtatatttgccaccaacac:58:53
HPV15:5707:attgtggctaccgacgacgggtaaagtatatttgccaccaacaccacctgt:58:57
HPV15:5731:agtatatttgccaccaacaccacctgtagcacgtgtacaaagcaccgatga:55:58
HPV15:5734:atatttgccaccaacaccacctgtagcacgtgtacaaagcaccgatgaata:55:57
HPV15:5747:acaccacctgtagcacgtgtacaaagcaccgatgaatatgtggagagaact:57:57
HPV15:5752:acctgtagcacgtgtacaaagcaccgatgaatatgtggagagaactaatgt:58:52
HPV15:5776:cgatgaatatgtggagagaactaatgtattttaccatgcaatgagtgaccg:52:53
HPV15:5801:gtattttaccatgcaatgagtgaccgtctgttaacagtagggcatccctac:53:57
HPV15:5805:tttaccatgcaatgagtgaccgtctgttaacagtagggcatccctactttg:55:55
HPV15:5812:tgcaatgagtgaccgtctgttaacagtagggcatccctactttgatgttag:55:55
HPV15:5816:atgagtgaccgtctgttaacagtagggcatccctactttgatgttagatct:55:55
HPV15:5817:tgagtgaccgtctgttaacagtagggcatccctactttgatgttagatctg:57:53
HPV15:5830:gttaacagtagggcatccctactttgatgttagatctgttaatggaggtag:55:52
HPV15:5833:aacagtagggcatccctactttgatgttagatctgttaatggaggtagcat:55:53
HPV15:5837:gtagggcatccctactttgatgttagatctgttaatggaggtagcatagaa:55:53
HPV15:5842:gcatccctactttgatgttagatctgttaatggaggtagcatagaagttcc:53:53
HPV15:5855:gatgttagatctgttaatggaggtagcatagaagttcctaaagtgtctgga:52:55
HPV15:5860:tagatctgttaatggaggtagcatagaagttcctaaagtgtctggaaatca:52:53
HPV15:5878:tagcatagaagttcctaaagtgtctggaaatcaatatagagcatttagggt:52:52
HPV15:5924:agggttacttttccagatcctaatagatttgcattagcagacatgtctgtc:52:53
HPV15:5989:agaaaggttggtttgggcctgtgtaggccttgaaataggtagaggacaacc:57:57
HPV15:5990:gaaaggttggtttgggcctgtgtaggccttgaaataggtagaggacaacca:58:57
HPV15:6001:ttgggcctgtgtaggccttgaaataggtagaggacaaccattaggagttgg:57:57
HPV15:6002:tgggcctgtgtaggccttgaaataggtagaggacaaccattaggagttggt:58:57
HPV15:6019:tgaaataggtagaggacaaccattaggagttggtacttcaggccatccttt:52:58
HPV15:6020:gaaataggtagaggacaaccattaggagttggtacttcaggccatccttta:53:57
HPV15:6022:aataggtagaggacaaccattaggagttggtacttcaggccatcctttatt:53:55
HPV15:6025:aggtagaggacaaccattaggagttggtacttcaggccatcctttattcaa:55:55
HPV15:6026:ggtagaggacaaccattaggagttggtacttcaggccatcctttattcaac:57:53
HPV15:6034:acaaccattaggagttggtacttcaggccatcctttattcaacaaagtaaa:53:52
HPV15:6100:cagtaattatcaaggcaactctactgatgacaggcaaaatacatcttttga:52:52
HPV15:6132:ggcaaaatacatcttttgacccaaagcaggttcaaatgtttgtagtaggct:52:55
HPV15:6136:aaatacatcttttgacccaaagcaggttcaaatgtttgtagtaggctgtgt:52:53
HPV15:6148:tgacccaaagcaggttcaaatgtttgtagtaggctgtgttccatgtttagg:53:55
HPV15:6151:cccaaagcaggttcaaatgtttgtagtaggctgtgttccatgtttaggcga:53:58
HPV15:6155:aagcaggttcaaatgtttgtagtaggctgtgttccatgtttaggcgaacac:52:57
HPV15:6158:caggttcaaatgtttgtagtaggctgtgttccatgtttaggcgaacactgg:53:57
HPV15:6160:ggttcaaatgtttgtagtaggctgtgttccatgtttaggcgaacactggga:53:58
HPV15:6167:atgtttgtagtaggctgtgttccatgtttaggcgaacactgggatagagct:53:58
HPV15:6173:gtagtaggctgtgttccatgtttaggcgaacactgggatagagctcttgtt:55:58
HPV15:6175:agtaggctgtgttccatgtttaggcgaacactgggatagagctcttgtttg:57:55
HPV15:6183:gtgttccatgtttaggcgaacactgggatagagctcttgtttgtgaatcag:57:53
HPV15:6184:tgttccatgtttaggcgaacactgggatagagctcttgtttgtgaatcaga:57:53
HPV15:6188:ccatgtttaggcgaacactgggatagagctcttgtttgtgaatcagagaga:57:55
HPV15:6190:atgtttaggcgaacactgggatagagctcttgtttgtgaatcagagagaaa:55:53
HPV15:6200:gaacactgggatagagctcttgtttgtgaatcagagagaaataatcaggcg:55:53
HPV15:6202:acactgggatagagctcttgtttgtgaatcagagagaaataatcaggcggg:55:55
HPV15:6210:atagagctcttgtttgtgaatcagagagaaataatcaggcgggaaaatgtc:52:53
HPV15:6225:gtgaatcagagagaaataatcaggcgggaaaatgtcctcctttggaactta:53:55
HPV15:6226:tgaatcagagagaaataatcaggcgggaaaatgtcctcctttggaacttaa:53:53
HPV15:6334:caaggccttatcagttactaagtcagatgtgagtctggatatagtgaatga:53:53
HPV15:6337:ggccttatcagttactaagtcagatgtgagtctggatatagtgaatgaaac:53:52
HPV15:6339:ccttatcagttactaagtcagatgtgagtctggatatagtgaatgaaactt:52:52
HPV15:6352:taagtcagatgtgagtctggatatagtgaatgaaacttgcaaatatccaga:52:52
HPV15:6412:tatggcaaatgatgtgtatggagacgcttgttttttttttgcaagacgaga:53:52
HPV15:6434:gacgcttgttttttttttgcaagacgagaacagtgctatgctagacattac:52:53
HPV15:6436:cgcttgttttttttttgcaagacgagaacagtgctatgctagacattactt:52:53
HPV15:6448:ttttgcaagacgagaacagtgctatgctagacattactttgtcagaggagg:53:55
HPV15:6473:gctagacattactttgtcagaggaggtgcagtaggtgatgctcttcctgat:55:58
HPV15:6475:tagacattactttgtcagaggaggtgcagtaggtgatgctcttcctgatgc:53:58
HPV15:6478:acattactttgtcagaggaggtgcagtaggtgatgctcttcctgatgcagc:55:58
HPV15:6482:tactttgtcagaggaggtgcagtaggtgatgctcttcctgatgcagctgtc:57:58
HPV15:6496:aggtgcagtaggtgatgctcttcctgatgcagctgtcaatcaagatcataa:58:53
HPV15:6499:tgcagtaggtgatgctcttcctgatgcagctgtcaatcaagatcataattt:57:52
HPV15:6589:agcaaattctacttactttcccacagttagtggttctttagtgacatctga:52:53
HPV15:6604:ctttcccacagttagtggttctttagtgacatctgatgctcagctgtttaa:53:55
HPV15:6613:agttagtggttctttagtgacatctgatgctcagctgtttaatagaccgtt:52:55
HPV15:6621:gttctttagtgacatctgatgctcagctgtttaatagaccgttttggttaa:53:52
HPV15:6632:acatctgatgctcagctgtttaatagaccgttttggttaagaagagctcaa:52:55
HPV15:6636:ctgatgctcagctgtttaatagaccgttttggttaagaagagctcaagggc:55:55
HPV15:6658:accgttttggttaagaagagctcaagggcataacaatggcatactttgggg:53:57
HPV15:6670:aagaagagctcaagggcataacaatggcatactttggggtaatcagatgtt:53:55
HPV15:6671:agaagagctcaagggcataacaatggcatactttggggtaatcagatgttt:55:53
HPV15:6680:caagggcataacaatggcatactttggggtaatcagatgtttattactgtt:53:52
HPV15:6922:aggtattttagaagactggcaactagggtttgttcctacaccagacaacgc:52:58
HPV15:6923:ggtattttagaagactggcaactagggtttgttcctacaccagacaacgct:53:58
HPV15:6924:gtattttagaagactggcaactagggtttgttcctacaccagacaacgctg:53:57
HPV15:6928:tttagaagactggcaactagggtttgttcctacaccagacaacgctgtaca:53:58
HPV15:6997:tgactctaaggcaactaaatgtcctgatgctgtacaaccaaaggacaaaga:53:55
HPV15:7000:ctctaaggcaactaaatgtcctgatgctgtacaaccaaaggacaaagaaga:53:55
HPV15:7014:aatgtcctgatgctgtacaaccaaaggacaaagaagacccatttggaaagt:53:55
HPV15:7021:tgatgctgtacaaccaaaggacaaagaagacccatttggaaagtatacatt:53:52
HPV15:7193:gtttctaaaggtactaaacgcaaacgtacatgaccgatttcggtcgctaat:52:57
HPV15:7199:aaaggtactaaacgcaaacgtacatgaccgatttcggtcgctaataaacaa:52:55
HPV15:7209:aacgcaaacgtacatgaccgatttcggtcgctaataaacaagtaaaccaat:55:52
HPV15:7276:tttttaccatgttcgtgactaaaccgcataggtcattgccaacaaccgcac:52:58
HPV15:7298:accgcataggtcattgccaacaaccgcacccggttaatcagatataaaatg:58:52
HPV15:7334:atcagatataaaatgcacctggtgcgattttatcaccgcttttgtggaagc:53:53
HPV16:18:taaaactaagggcgtaaccgaaatcggttgaaccgaaaccggttagtataa:53:55
HPV16:19:aaaactaagggcgtaaccgaaatcggttgaaccgaaaccggttagtataaa:55:53
HPV16:22:actaagggcgtaaccgaaatcggttgaaccgaaaccggttagtataaaagc:57:53
HPV16:70:agcagacattttatgcaccaaaagagaactgcaatgtttcaggacccacag:52:57
HPV16:96:aactgcaatgtttcaggacccacaggagcgacccagaaagttaccacagtt:57:58
HPV16:98:ctgcaatgtttcaggacccacaggagcgacccagaaagttaccacagttat:58:57
HPV16:129:cagaaagttaccacagttatgcacagagctgcaaacaactatacatgatat:53:52
HPV16:191:gtgtgtactgcaagcaacagttactgcgacgtgaggtatatgactttgctt:55:57
HPV16:193:gtgtactgcaagcaacagttactgcgacgtgaggtatatgactttgctttt:57:53
HPV16:196:tactgcaagcaacagttactgcgacgtgaggtatatgactttgcttttcgg:57:53
HPV16:198:ctgcaagcaacagttactgcgacgtgaggtatatgactttgcttttcggga:58:55
HPV16:200:gcaagcaacagttactgcgacgtgaggtatatgactttgcttttcgggatt:58:53
HPV16:201:caagcaacagttactgcgacgtgaggtatatgactttgcttttcgggattt:58:52
HPV16:207:acagttactgcgacgtgaggtatatgactttgcttttcgggatttatgcat:55:53
HPV16:234:ctttgcttttcgggatttatgcatagtatatagagatgggaatccatatgc:52:52
HPV16:385:ccgttgtgtgatttgttaattaggtgtattaactgtcaaaagccactgtgt:52:53
HPV16:407:ggtgtattaactgtcaaaagccactgtgtcctgaagaaaagcaaagacatc:53:53
HPV16:409:tgtattaactgtcaaaagccactgtgtcctgaagaaaagcaaagacatctg:52:53
HPV16:427:ccactgtgtcctgaagaaaagcaaagacatctggacaaaaagcaaagattc:55:52
HPV16:470:aaagattccataatataaggggtcggtggaccggtcgatgtatgtcttgtt:52:58
HPV16:472:agattccataatataaggggtcggtggaccggtcgatgtatgtcttgttgc:53:58
HPV16:473:gattccataatataaggggtcggtggaccggtcgatgtatgtcttgttgca:55:58
HPV16:478:cataatataaggggtcggtggaccggtcgatgtatgtcttgttgcagatca:58:55
HPV16:508:tgtatgtcttgttgcagatcatcaagaacacgtagagaaacccagctgtaa:52:57
HPV16:514:tcttgttgcagatcatcaagaacacgtagagaaacccagctgtaatcatgc:53:55
HPV16:517:tgttgcagatcatcaagaacacgtagagaaacccagctgtaatcatgcatg:53:55
HPV16:530:caagaacacgtagagaaacccagctgtaatcatgcatggagatacacctac:57:53
HPV16:542:gagaaacccagctgtaatcatgcatggagatacacctacattgcatgaata:55:53
HPV16:543:agaaacccagctgtaatcatgcatggagatacacctacattgcatgaatat:55:52
HPV16:606:caaccagagacaactgatctctactgttatgagcaattaaatgacagctca:55:52
HPV16:640:aattaaatgacagctcagaggaggaggatgaaatagatggtccagctggac:53:57
HPV16:727:ccttttgttgcaagtgtgactctacgcttcggttgtgcgtacaaagcacac:55:58
HPV16:732:tgttgcaagtgtgactctacgcttcggttgtgcgtacaaagcacacacgta:57:58
HPV16:733:gttgcaagtgtgactctacgcttcggttgtgcgtacaaagcacacacgtag:58:57
HPV16:736:gcaagtgtgactctacgcttcggttgtgcgtacaaagcacacacgtagaca:58:58
HPV16:738:aagtgtgactctacgcttcggttgtgcgtacaaagcacacacgtagacatt:57:57
HPV16:747:tctacgcttcggttgtgcgtacaaagcacacacgtagacattcgtactttg:57:55
HPV16:755:tcggttgtgcgtacaaagcacacacgtagacattcgtactttggaagacct:58:55
HPV16:758:gttgtgcgtacaaagcacacacgtagacattcgtactttggaagacctgtt:57:55
HPV16:765:gtacaaagcacacacgtagacattcgtactttggaagacctgttaatgggc:55:55
HPV16:772:gcacacacgtagacattcgtactttggaagacctgttaatgggcacactag:55:57
HPV16:776:acacgtagacattcgtactttggaagacctgttaatgggcacactaggaat:53:57
HPV16:781:tagacattcgtactttggaagacctgttaatgggcacactaggaattgtgt:53:55
HPV16:789:cgtactttggaagacctgttaatgggcacactaggaattgtgtgccccatc:55:58
HPV16:797:ggaagacctgttaatgggcacactaggaattgtgtgccccatctgttctca:57:58
HPV16:798:gaagacctgttaatgggcacactaggaattgtgtgccccatctgttctcag:57:57
HPV16:803:cctgttaatgggcacactaggaattgtgtgccccatctgttctcagaaacc:55:58
HPV16:807:ttaatgggcacactaggaattgtgtgccccatctgttctcagaaaccataa:53:57
HPV16:816:acactaggaattgtgtgccccatctgttctcagaaaccataatctaccatg:57:52
HPV16:869:tgatcctgcaggtaccaatggggaagagggtacgggatgtaatggatggtt:58:58
HPV16:871:atcctgcaggtaccaatggggaagagggtacgggatgtaatggatggtttt:58:57
HPV16:887:tggggaagagggtacgggatgtaatggatggttttatgtagaggctgtagt:58:55
HPV16:911:tggatggttttatgtagaggctgtagtggaaaaaaaaacaggggatgctat:53:53
HPV16:913:gatggttttatgtagaggctgtagtggaaaaaaaaacaggggatgctatat:53:52
HPV16:928:aggctgtagtggaaaaaaaaacaggggatgctatatcagatgacgagaacg:53:55
HPV16:929:ggctgtagtggaaaaaaaaacaggggatgctatatcagatgacgagaacga:55:55
HPV16:947:aacaggggatgctatatcagatgacgagaacgaaaatgacagtgatacagg:55:53
HPV16:953:ggatgctatatcagatgacgagaacgaaaatgacagtgatacaggtgaaga:55:53
HPV16:963:tcagatgacgagaacgaaaatgacagtgatacaggtgaagatttggtagat:53:53
HPV16:1043:acaggcagaaacagagacagcacatgcgttgtttactgcacaggaagcaaa:57:57
HPV16:1045:aggcagaaacagagacagcacatgcgttgtttactgcacaggaagcaaaac:58:53
HPV16:1048:cagaaacagagacagcacatgcgttgtttactgcacaggaagcaaaacaac:57:53
HPV16:1055:agagacagcacatgcgttgtttactgcacaggaagcaaaacaacatagaga:55:55
HPV16:1061:agcacatgcgttgtttactgcacaggaagcaaaacaacatagagatgcagt:57:53
HPV16:1064:acatgcgttgtttactgcacaggaagcaaaacaacatagagatgcagtaca:55:53
HPV16:1079:tgcacaggaagcaaaacaacatagagatgcagtacaggttctaaaacgaaa:53:53
HPV16:1082:acaggaagcaaaacaacatagagatgcagtacaggttctaaaacgaaagta:52:53
HPV16:1124:acgaaagtatttggtagtccacttagtgatattagtggatgtgtagacaat:52:52
HPV16:1235:agattatttgaaagcgaagacagcgggtatggcaatactgaagtggaaact:53:55
HPV16:1236:gattatttgaaagcgaagacagcgggtatggcaatactgaagtggaaactc:55:53
HPV16:1240:atttgaaagcgaagacagcgggtatggcaatactgaagtggaaactcagca:55:57
HPV16:1241:tttgaaagcgaagacagcgggtatggcaatactgaagtggaaactcagcag:57:55
HPV16:1249:cgaagacagcgggtatggcaatactgaagtggaaactcagcagatgttaca:58:55
HPV16:1255:cagcgggtatggcaatactgaagtggaaactcagcagatgttacaggtaga:58:55
HPV16:1276:agtggaaactcagcagatgttacaggtagaagggcgccatgagactgaaac:55:58
HPV16:1284:ctcagcagatgttacaggtagaagggcgccatgagactgaaacaccatgta:57:58
HPV16:1291:gatgttacaggtagaagggcgccatgagactgaaacaccatgtagtcagta:58:55
HPV16:1364:tgcagtcagtacagtagtggaagtgggggagagggtgttagtgaaagacac:57:58
HPV16:1365:gcagtcagtacagtagtggaagtgggggagagggtgttagtgaaagacaca:58:58
HPV16:1371:agtacagtagtggaagtgggggagagggtgttagtgaaagacacactatat:58:53
HPV16:1385:agtgggggagagggtgttagtgaaagacacactatatgccaaacaccactt:58:55
HPV16:1462:tagtaatgcaaaggcagcaatgttagcaaaatttaaagagttatacggggt:52:52
HPV16:1755:tatgtgtgtctccaatgtgtatgatgatagagcctccaaaattgcgtagta:52:55
HPV16:1759:tgtgtctccaatgtgtatgatgatagagcctccaaaattgcgtagtacagc:52:57
HPV16:1761:tgtctccaatgtgtatgatgatagagcctccaaaattgcgtagtacagcag:52:57
HPV16:1773:gtatgatgatagagcctccaaaattgcgtagtacagcagcagcattatatt:52:55
HPV16:1775:atgatgatagagcctccaaaattgcgtagtacagcagcagcattatattgg:53:53
HPV16:1778:atgatagagcctccaaaattgcgtagtacagcagcagcattatattggtat:53:53
HPV16:1933:atcacagatggtacaatgggcctacgataatgacatagtagacgatagtga:57:52
HPV16:3021:gaaaagtggacattacaagacgttagccttgaagtgtatttaactgcacca:52:55
HPV16:3026:gtggacattacaagacgttagccttgaagtgtatttaactgcaccaacagg:55:53
HPV16:3029:gacattacaagacgttagccttgaagtgtatttaactgcaccaacaggatg:53:53
HPV16:3031:cattacaagacgttagccttgaagtgtatttaactgcaccaacaggatgta:53:53
HPV16:3041:cgttagccttgaagtgtatttaactgcaccaacaggatgtataaaaaaaca:52:52
HPV16:3088:aacatggatatacagtggaagtgcagtttgatggagacatatgcaatacaa:53:52
HPV16:3092:tggatatacagtggaagtgcagtttgatggagacatatgcaatacaatgca:53:53
HPV16:3095:atatacagtggaagtgcagtttgatggagacatatgcaatacaatgcatta:52:52
HPV16:3175:aagaagcatcagtaactgtggtagagggtcaagttgactattatggtttat:53:52
HPV16:3293:aaataaagtatgggaagttcatgcgggtggtcaggtaatattatgtcctac:52:53
HPV16:3294:aataaagtatgggaagttcatgcgggtggtcaggtaatattatgtcctaca:53:53
HPV16:3296:taaagtatgggaagttcatgcgggtggtcaggtaatattatgtcctacatc:55:52
HPV16:3297:aaagtatgggaagttcatgcgggtggtcaggtaatattatgtcctacatct:57:52
HPV16:3301:tatgggaagttcatgcgggtggtcaggtaatattatgtcctacatctgtgt:58:52
HPV16:3312:catgcgggtggtcaggtaatattatgtcctacatctgtgtttagcagcaac:55:55
HPV16:3333:ttatgtcctacatctgtgtttagcagcaacgaagtatcctctcctgaaatt:52:55
HPV16:3341:tacatctgtgtttagcagcaacgaagtatcctctcctgaaattattaggca:53:53
HPV16:3353:tagcagcaacgaagtatcctctcctgaaattattaggcagcacttggccaa:57:55
HPV16:3504:tgccacaccactaagttgttgcacagagactcagtggacagtgctccaatc:57:58
HPV16:3519:ttgttgcacagagactcagtggacagtgctccaatcctcactgcatttaac:57:55
HPV16:3521:gttgcacagagactcagtggacagtgctccaatcctcactgcatttaacag:58:55
HPV16:3536:agtggacagtgctccaatcctcactgcatttaacagctcacacaaaggacg:58:55
HPV16:3546:gctccaatcctcactgcatttaacagctcacacaaaggacggattaactgt:55:57
HPV16:3557:cactgcatttaacagctcacacaaaggacggattaactgtaatagtaacac:53:52
HPV16:3558:actgcatttaacagctcacacaaaggacggattaactgtaatagtaacact:53:52
HPV16:3570:agctcacacaaaggacggattaactgtaatagtaacactacacccatagta:55:52
HPV16:3576:cacaaaggacggattaactgtaatagtaacactacacccatagtacattta:52:52
HPV16:3673:agcattgtacattgtatactgcagtgtcgtctacatggcattggacaggac:52:58
HPV16:3676:attgtacattgtatactgcagtgtcgtctacatggcattggacaggacata:52:57
HPV16:3684:ttgtatactgcagtgtcgtctacatggcattggacaggacataatgtaaaa:53:53
HPV16:3685:tgtatactgcagtgtcgtctacatggcattggacaggacataatgtaaaac:55:52
HPV16:3858:ttgatactgcatccacaacattactggcgtgctttttgctttgcttttgtg:52:55
HPV16:3859:tgatactgcatccacaacattactggcgtgctttttgctttgcttttgtgt:53:55
HPV16:3861:atactgcatccacaacattactggcgtgctttttgctttgcttttgtgtgc:55:53
HPV16:3863:actgcatccacaacattactggcgtgctttttgctttgcttttgtgtgctt:57:53
HPV16:3870:ccacaacattactggcgtgctttttgctttgcttttgtgtgcttttgtgtg:55:53
HPV16:3875:acattactggcgtgctttttgctttgcttttgtgtgcttttgtgtgtctgc:53:55
HPV16:3883:ggcgtgctttttgctttgcttttgtgtgcttttgtgtgtctgcctattaat:55:53
HPV16:3895:gctttgcttttgtgtgcttttgtgtgtctgcctattaatacgtccgctgct:53:58
HPV16:3899:tgcttttgtgtgcttttgtgtgtctgcctattaatacgtccgctgcttttg:53:55
HPV16:3911:cttttgtgtgtctgcctattaatacgtccgctgcttttgtctgtgtctaca:52:58
HPV16:3915:tgtgtgtctgcctattaatacgtccgctgcttttgtctgtgtctacataca:55:55
HPV16:3918:gtgtctgcctattaatacgtccgctgcttttgtctgtgtctacatacacat:57:53
HPV16:3924:gcctattaatacgtccgctgcttttgtctgtgtctacatacacatcattaa:55:52
HPV16:3982:ggtattactattgtggataacagcagcctctgcgtttaggtgttttattgt:52:55
HPV16:4228:cttaacaatgcgacacaaacgttctgcaaaacgcacaaaacgtgcatcggc:53:58
HPV16:4251:ctgcaaaacgcacaaaacgtgcatcggctacccaactttataaaacatgca:57:53
HPV16:4252:tgcaaaacgcacaaaacgtgcatcggctacccaactttataaaacatgcaa:57:52
HPV16:4314:catgtccacctgacattatacctaaggttgaaggcaaaactattgctgaac:53:53
HPV16:4315:atgtccacctgacattatacctaaggttgaaggcaaaactattgctgaaca:53:53
HPV16:4318:tccacctgacattatacctaaggttgaaggcaaaactattgctgaacaaat:53:52
HPV16:4474:cacagctacagatacacttgctcctgtaagaccccctttaacagtagatcc:57:55
HPV16:4478:gctacagatacacttgctcctgtaagaccccctttaacagtagatcctgtg:55:57
HPV16:4504:accccctttaacagtagatcctgtgggcccttctgatccttctatagtttc:57:55
HPV16:4505:ccccctttaacagtagatcctgtgggcccttctgatccttctatagtttct:58:55
HPV16:4513:aacagtagatcctgtgggcccttctgatccttctatagtttctttagtgga:58:52
HPV16:4576:tattgatgctggtgcaccaacatctgtaccttccattcccccagatgtatc:55:57
HPV16:4610:attcccccagatgtatcaggatttagtattactacttcaactgataccaca:53:52
HPV16:4732:atctgtattgcagcctccaacacctgcagaaactggagggcattttacact:57:57
HPV16:4837:tattgttagcacaaaccctaacacagtaactagtagcacacccataccagg:52:57
HPV16:4895:ccagtggcacgcctaggattatatagtcgcacaacacaacaggttaaagtt:57:55
HPV16:4898:gtggcacgcctaggattatatagtcgcacaacacaacaggttaaagttgta:57:53
HPV16:4911:gattatatagtcgcacaacacaacaggttaaagttgtagaccctgcttttg:52:53
HPV16:4912:attatatagtcgcacaacacaacaggttaaagttgtagaccctgcttttgt:52:53
HPV16:4924:cacaacacaacaggttaaagttgtagaccctgcttttgtaaccactcccac:52:58
HPV16:4930:acaacaggttaaagttgtagaccctgcttttgtaaccactcccactaaact:53:55
HPV16:5061:atatagctccagatcctgactttttggatatagttgctttacataggccag:52:53
HPV16:5068:tccagatcctgactttttggatatagttgctttacataggccagcattaac:52:53
HPV16:5086:ggatatagttgctttacataggccagcattaacctctaggcgtactggcat:53:58
HPV16:5099:ttacataggccagcattaacctctaggcgtactggcattaggtacagtaga:53:58
HPV16:5100:tacataggccagcattaacctctaggcgtactggcattaggtacagtagaa:55:57
HPV16:5102:cataggccagcattaacctctaggcgtactggcattaggtacagtagaatt:58:53
HPV16:5129:actggcattaggtacagtagaattggtaataaacaaacactacgtactcgt:53:52
HPV16:5153:ggtaataaacaaacactacgtactcgtagtggaaaatctataggtgctaag:52:52
HPV16:5158:taaacaaacactacgtactcgtagtggaaaatctataggtgctaaggtaca:52:53
HPV16:5159:aaacaaacactacgtactcgtagtggaaaatctataggtgctaaggtacat:53:52
HPV16:5352:ttattacagatacttctacaaccccggtaccatctgtaccctctacatctt:52:57
HPV16:5353:tattacagatacttctacaaccccggtaccatctgtaccctctacatcttt:53:55
HPV16:5362:tacttctacaaccccggtaccatctgtaccctctacatctttatcaggtta:57:53
HPV16:5440:tggtggtgcatacaatattcctttagtatcaggtcctgatatacccattaa:52:53
HPV16:5507:ccttcattaattcctatagttccagggtctccacaatatacaattattgct:52:52
HPV16:5561:gcaggtgacttttatttacatcctagttattacatgttacgaaaacgacgt:52:52
HPV16:5650:tgcctagtgaggccactgtctacttgcctcctgtcccagtatctaaggttg:58:58
HPV16:5671:acttgcctcctgtcccagtatctaaggttgtaagcacggatgaatatgttg:57:53
HPV16:5679:cctgtcccagtatctaaggttgtaagcacggatgaatatgttgcacgcaca:55:58
HPV16:5693:taaggttgtaagcacggatgaatatgttgcacgcacaaacatatattatca:52:52
HPV16:5744:tgcaggaacatccagactacttgcagttggacatccctattttcctattaa:57:52
HPV16:5861:acatttacctgaccccaataagtttggttttcctgacacctcattttataa:52:52
HPV16:5939:ctgtgtaggtgttgaggtaggtcgtggtcagccattaggtgtgggcattag:58:58
HPV16:5940:tgtgtaggtgttgaggtaggtcgtggtcagccattaggtgtgggcattagt:58:58
HPV16:5956:taggtcgtggtcagccattaggtgtgggcattagtggccatcctttattaa:58:55
HPV16:6011:attggatgacacagaaaatgctagtgcttatgcagcaaatgcaggtgtgga:52:58
HPV16:6017:tgacacagaaaatgctagtgcttatgcagcaaatgcaggtgtggataatag:52:55
HPV16:6026:aaatgctagtgcttatgcagcaaatgcaggtgtggataatagagaatgtat:52:53
HPV16:6118:gcaaaccacctataggggaacactggggcaaaggatccccatgtaccaatg:58:58
HPV16:6119:caaaccacctataggggaacactggggcaaaggatccccatgtaccaatgt:58:58
HPV16:6120:aaaccacctataggggaacactggggcaaaggatccccatgtaccaatgtt:58:57
HPV16:6125:acctataggggaacactggggcaaaggatccccatgtaccaatgttgcagt:58:58
HPV16:6143:gggcaaaggatccccatgtaccaatgttgcagtaaatccaggtgattgtcc:58:55
HPV16:6146:caaaggatccccatgtaccaatgttgcagtaaatccaggtgattgtccacc:55:57
HPV16:6149:aggatccccatgtaccaatgttgcagtaaatccaggtgattgtccaccatt:57:55
HPV16:6158:atgtaccaatgttgcagtaaatccaggtgattgtccaccattagagttaat:52:53
HPV16:6165:aatgttgcagtaaatccaggtgattgtccaccattagagttaataaacaca:52:52
HPV16:6211:acacagttattcaggatggtgatatggttcatactggctttggtgctatgg:52:57
HPV16:6212:cacagttattcaggatggtgatatggttcatactggctttggtgctatgga:53:57
HPV16:6221:tcaggatggtgatatggttcatactggctttggtgctatggactttactac:53:55
HPV16:6222:caggatggtgatatggttcatactggctttggtgctatggactttactaca:55:55
HPV16:6235:tggttcatactggctttggtgctatggactttactacattacaggctaaca:55:53
HPV16:6236:ggttcatactggctttggtgctatggactttactacattacaggctaacaa:57:52
HPV16:6253:gtgctatggactttactacattacaggctaacaaaagtgaagttccactgg:52:55
HPV16:6254:tgctatggactttactacattacaggctaacaaaagtgaagttccactgga:52:55
HPV16:6428:tggtactgttggtgaaaatgtaccagacgatttatacattaaaggctctgg:53:52
HPV16:6431:tactgttggtgaaaatgtaccagacgatttatacattaaaggctctgggtc:53:52
HPV16:6454:acgatttatacattaaaggctctgggtctactgcaaatttagccagttcaa:52:53
HPV16:6470:aggctctgggtctactgcaaatttagccagttcaaattattttcctacacc:55:52
HPV16:6563:accttattggttacaacgagcacagggccacaataatggcatttgttgggg:55:57
HPV16:6564:ccttattggttacaacgagcacagggccacaataatggcatttgttggggt:57:57
HPV16:6585:cagggccacaataatggcatttgttggggtaaccaactatttgttactgtt:55:53
HPV16:6710:taactttaaggagtacctacgacatggggaggaatatgatttacagtttat:52:52
HPV16:6817:tgaattccactattttggaggactggaattttggtctacaacctcccccag:53:57
HPV16:6881:agatacttataggtttgtaacccaggcaattgcttgtcaaaaacatacacc:52:52
HPV16:6911:tgcttgtcaaaaacatacacctccagcacctaaagaagatgatccccttaa:53:55
HPV16:7004:tgcagacctagatcagtttcctttaggacgcaaatttttactacaagcagg:53:53
HPV16:7005:gcagacctagatcagtttcctttaggacgcaaatttttactacaagcagga:55:53
HPV16:7029:ggacgcaaatttttactacaagcaggattgaaggccaaaccaaaatttaca:53:52
HPV16:7103:caccacctcatctacctctacaactgctaaacgcaaaaaacgtaagctgta:57:53
HPV16:7419:tttgtagcgccaggcccattttgtagcttcaaccgaattcggttgcatgct:57:58
HPV16:7428:ccaggcccattttgtagcttcaaccgaattcggttgcatgctttttggcac:58:55
HPV16:7434:ccattttgtagcttcaaccgaattcggttgcatgctttttggcacaaaatg:53:53
HPV16:7438:tttgtagcttcaaccgaattcggttgcatgctttttggcacaaaatgtgtt:53:53
HPV16:7519:gtttaaacttgtacgtttcctgcttgccatgcgtgccaaatccctgttttc:52:58
HPV16:7524:aacttgtacgtttcctgcttgccatgcgtgccaaatccctgttttcctgac:55:58
HPV16:7528:tgtacgtttcctgcttgccatgcgtgccaaatccctgttttcctgacctgc:58:58
HPV16:7552:tgccaaatccctgttttcctgacctgcactgcttgccaaccattccattgt:57:58
HPV16:7557:aatccctgttttcctgacctgcactgcttgccaaccattccattgtttttt:57:53
HPV16:7667:actatgcgccaacgccttacataccgctgttaggcacatatttttggcttg:58:53
HPV16:7761:ctaaggccaactaaatgtcaccctagttcatacatgaactgtgtaaaggtt:55:52
HPV16:7822:tgttcatttgtaaaactgcacatgggtgtgtgcaaaccgattttgggttac:52:55
HPV16:7824:ttcatttgtaaaactgcacatgggtgtgtgcaaaccgattttgggttacac:52:55
HPV16:7828:tttgtaaaactgcacatgggtgtgtgcaaaccgattttgggttacacattt:53:53
HPV16:7841:acatgggtgtgtgcaaaccgattttgggttacacatttacaagcaacttat:55:52
