# Supplementary material for: PathogenMIPer: a tool for the design of molecular inversion probes to detect multiple pathogens
Source: BMC Bioinformatics. 2006 Nov 14;7:500. doi: 10.1186/1471-2105-7-500 (PMC1657037; doi:10.1186/1471-2105-7-500)
Supplement: Additional File 2 — This contains all the data files used for designing probes with the software and a subdirectory containing the result files obtained. [file 1471-2105-7-500-S2.zip › Mips/test1/test1.ftr]

>HPV10:58:55:57:15
atggggtacatataaaacaaggcccgtagcatctgcagaagctatgtccat
>HPV10:61:55:58:15
gggtacatataaaacaaggcccgtagcatctgcagaagctatgtccatggg
>HPV10:84:55:58:17
tagcatctgcagaagctatgtccatgggtgcacaggaacccagaaacatat
>HPV10:85:57:57:17
agcatctgcagaagctatgtccatgggtgcacaggaacccagaaacatatt
>HPV10:86:58:55:17
gcatctgcagaagctatgtccatgggtgcacaggaacccagaaacatattg
>HPV10:88:57:57:17
atctgcagaagctatgtccatgggtgcacaggaacccagaaacatattgct
>HPV10:93:58:53:17
cagaagctatgtccatgggtgcacaggaacccagaaacatattgcttttgt
>HPV10:94:58:52:17
agaagctatgtccatgggtgcacaggaacccagaaacatattgcttttgtg
>HPV10:117:52:52:17
aggaacccagaaacatattgcttttgtgtagaaattgtggaatacctttgg
>HPV10:122:52:53:17
cccagaaacatattgcttttgtgtagaaattgtggaatacctttggaggac
>HPV10:144:52:57:17
gtagaaattgtggaatacctttggaggaccttcgcctgtgctgtatatttt
>HPV10:145:52:55:19
tagaaattgtggaatacctttggaggaccttcgcctgtgctgtatattttg
>HPV10:152:57:53:19
tgtggaatacctttggaggaccttcgcctgtgctgtatattttgcacaaaa
>HPV10:156:58:52:19
gaatacctttggaggaccttcgcctgtgctgtatattttgcacaaaacagc
>HPV10:158:58:52:19
atacctttggaggaccttcgcctgtgctgtatattttgcacaaaacagctg
>HPV10:192:58:55:21
tttgcacaaaacagctgaccgcagcggaattggcagcatttgcacttagag
>HPV10:215:57:53:21
gcggaattggcagcatttgcacttagagaattatatttggtgtggagagcg
>HPV10:217:55:55:19
ggaattggcagcatttgcacttagagaattatatttggtgtggagagcggg
>HPV10:282:58:55:15
cctgtgcacggtgtttactcctacagggcattgtacgacgcctaaaatatt
>HPV10:283:58:53:15
ctgtgcacggtgtttactcctacagggcattgtacgacgcctaaaatattg
>HPV10:289:57:55:15
acggtgtttactcctacagggcattgtacgacgcctaaaatattgggacta
>HPV10:293:55:53:15
tgtttactcctacagggcattgtacgacgcctaaaatattgggactattca
>HPV10:308:53:52:17
ggcattgtacgacgcctaaaatattgggactattcatattatgtagaaggt
>HPV10:387:53:58:17
atacacagctgatcagatgctacatgtgtcacaaaccgctggtaagggaag
>HPV10:389:55:58:19
acacagctgatcagatgctacatgtgtcacaaaccgctggtaagggaagaa
>HPV10:437:53:58:21
gaaaaagacagacatcgtaacgaacggcgacgactgcacaaaatatcaggg
>HPV10:438:53:58:21
aaaaagacagacatcgtaacgaacggcgacgactgcacaaaatatcagggt
>HPV10:460:57:58:15
acggcgacgactgcacaaaatatcagggtactggagaggtagttgtgagta
>HPV10:461:58:57:17
cggcgacgactgcacaaaatatcagggtactggagaggtagttgtgagtat
>HPV10:462:58:55:15
ggcgacgactgcacaaaatatcagggtactggagaggtagttgtgagtatt
>HPV10:467:55:57:19
cgactgcacaaaatatcagggtactggagaggtagttgtgagtattgctgg
>HPV10:468:55:57:21
gactgcacaaaatatcagggtactggagaggtagttgtgagtattgctggt
>HPV10:470:55:57:21
ctgcacaaaatatcagggtactggagaggtagttgtgagtattgctggtca
>HPV10:472:55:57:21
gcacaaaatatcagggtactggagaggtagttgtgagtattgctggtcacg
>HPV10:473:55:57:21
cacaaaatatcagggtactggagaggtagttgtgagtattgctggtcacga
>HPV10:531:55:55:17
tccgcatcccacagtaaaagatatcgaattgagtcttgcaccagaggatat
>HPV10:538:52:58:17
cccacagtaaaagatatcgaattgagtcttgcaccagaggatatccctgta
>HPV10:549:53:57:15
agatatcgaattgagtcttgcaccagaggatatccctgtatgcaatgtgca
>HPV10:552:55:53:15
tatcgaattgagtcttgcaccagaggatatccctgtatgcaatgtgcaatt
>HPV10:561:58:52:15
gagtcttgcaccagaggatatccctgtatgcaatgtgcaattagatgaaga
>HPV10:582:53:55:17
ccctgtatgcaatgtgcaattagatgaagaagattatacagatgcggtgga
>HPV10:603:52:57:17
agatgaagaagattatacagatgcggtggaaccagcacaacaagcgtatag
>HPV10:605:52:58:17
atgaagaagattatacagatgcggtggaaccagcacaacaagcgtataggg
>HPV10:606:53:58:17
tgaagaagattatacagatgcggtggaaccagcacaacaagcgtatagggt
>HPV10:621:58:55:15
agatgcggtggaaccagcacaacaagcgtatagggtggtaacagaatgtac
>HPV10:628:57:55:17
gtggaaccagcacaacaagcgtatagggtggtaacagaatgtacaaagtgt
>HPV10:629:57:53:17
tggaaccagcacaacaagcgtatagggtggtaacagaatgtacaaagtgta
>HPV10:630:58:52:17
ggaaccagcacaacaagcgtatagggtggtaacagaatgtacaaagtgtag
>HPV10:632:57:52:17
aaccagcacaacaagcgtatagggtggtaacagaatgtacaaagtgtagtt
>HPV10:639:55:52:17
acaacaagcgtatagggtggtaacagaatgtacaaagtgtagtttaccact
>HPV10:643:55:55:19
caagcgtatagggtggtaacagaatgtacaaagtgtagtttaccactgcga
>HPV10:650:52:58:19
atagggtggtaacagaatgtacaaagtgtagtttaccactgcgactggtgg
>HPV10:652:53:58:21
agggtggtaacagaatgtacaaagtgtagtttaccactgcgactggtggta
>HPV10:674:57:58:21
agtgtagtttaccactgcgactggtggtagagtgcagccacgcagatataa
>HPV10:713:57:58:15
acgcagatataagggcactggaacagctgctactaggcacattgaagctcg
>HPV10:716:57:58:17
cagatataagggcactggaacagctgctactaggcacattgaagctcgtgt
>HPV10:751:58:57:17
acattgaagctcgtgtgtcctcgctgcgtgtaacaggacatggacgataat
>HPV10:896:53:58:21
tatctagtgatgatgatgaggaggaggacgaagcaggggaagactttgtag
>HPV10:897:55:58:21
atctagtgatgatgatgaggaggaggacgaagcaggggaagactttgtaga
>HPV10:903:57:55:19
tgatgatgatgaggaggaggacgaagcaggggaagactttgtagactttat
>HPV10:906:58:53:19
tgatgatgaggaggaggacgaagcaggggaagactttgtagactttataga
>HPV10:921:58:53:19
ggacgaagcaggggaagactttgtagactttatagatgatactaggtcgct
>HPV10:930:52:58:15
aggggaagactttgtagactttatagatgatactaggtcgctaggggatgg
>HPV10:955:58:58:15
gatgatactaggtcgctaggggatggacaggaagtggcacaggaactgttc
>HPV10:986:58:58:17
aagtggcacaggaactgttccagcagcagacagctgcagatgacgatgtag
>HPV10:1014:58:53:21
gacagctgcagatgacgatgtagctgtgcagactgtaaaacgaaagtttgc
>HPV10:1016:58:53:21
cagctgcagatgacgatgtagctgtgcagactgtaaaacgaaagtttgcac
>HPV10:1070:58:55:17
gtccttatttcagccccgtgtgtgagcaagccagcatagaacatgaactaa
>HPV10:1074:57:57:17
ttatttcagccccgtgtgtgagcaagccagcatagaacatgaactaagccc
>HPV10:1179:58:58:21
gtttgagctaccggacagtggctatggccaaacacaggtggatacggaatc
>HPV10:1193:58:58:17
acagtggctatggccaaacacaggtggatacggaatcgggaccaaaacagg
>HPV10:1199:58:58:17
gctatggccaaacacaggtggatacggaatcgggaccaaaacaggtacagg
>HPV10:1200:58:58:17
ctatggccaaacacaggtggatacggaatcgggaccaaaacaggtacaggg
>HPV10:1206:58:58:17
ccaaacacaggtggatacggaatcgggaccaaaacaggtacagggcagtag
>HPV10:1207:58:58:15
caaacacaggtggatacggaatcgggaccaaaacaggtacagggcagtagt
>HPV10:1217:57:58:17
tggatacggaatcgggaccaaaacaggtacagggcagtagtgaaacgcaag
>HPV10:1253:58:58:17
gtagtgaaacgcaagatggccgacaggatgatgatgaggggagtgtggtac
>HPV10:1254:58:58:17
tagtgaaacgcaagatggccgacaggatgatgatgaggggagtgtggtaca
>HPV10:1275:58:58:19
acaggatgatgatgaggggagtgtggtacagagcacacttgacacaggcaa
>HPV10:1280:57:58:15
atgatgatgaggggagtgtggtacagagcacacttgacacaggcaaccaaa
>HPV10:1282:58:57:15
gatgatgaggggagtgtggtacagagcacacttgacacaggcaaccaaaat
>HPV10:1428:55:58:17
cttacaaagtacaagcactggcaagggagcaggtggcgtggtagaaatatt
>HPV10:1429:55:57:15
ttacaaagtacaagcactggcaagggagcaggtggcgtggtagaaatatta
>HPV10:1434:58:55:17
aagtacaagcactggcaagggagcaggtggcgtggtagaaatattaagagc
>HPV10:1456:55:55:21
gcaggtggcgtggtagaaatattaagagccagcaataagaaagcaactcta
>HPV10:1458:53:55:21
aggtggcgtggtagaaatattaagagccagcaataagaaagcaactctact
>HPV10:1601:58:57:15
gtgtgttcggggtgttttgcacagtggcagagggcataaagaccctaatac
>HPV10:1602:58:57:17
tgtgttcggggtgttttgcacagtggcagagggcataaagaccctaataca
>HPV10:1616:57:53:19
tttgcacagtggcagagggcataaagaccctaatacaaccattgtgtgatt
>HPV10:1638:52:53:19
aaagaccctaatacaaccattgtgtgattatgcacacatacaagtgctacc
>HPV10:1658:52:58:17
tgtgtgattatgcacacatacaagtgctaccatgccaatggggaatgacag
>HPV10:1666:53:57:15
tatgcacacatacaagtgctaccatgccaatggggaatgacagtgcttatg
>HPV10:1679:57:58:15
aagtgctaccatgccaatggggaatgacagtgcttatgctggtacggtaca
>HPV10:1685:57:57:17
taccatgccaatggggaatgacagtgcttatgctggtacggtacaaacgtg
>HPV10:1691:57:58:15
gccaatggggaatgacagtgcttatgctggtacggtacaaacgtgccaaaa
>HPV10:1695:57:55:17
atggggaatgacagtgcttatgctggtacggtacaaacgtgccaaaaacag
>HPV10:1699:57:57:17
ggaatgacagtgcttatgctggtacggtacaaacgtgccaaaaacagggaa
>HPV10:1700:57:55:17
gaatgacagtgcttatgctggtacggtacaaacgtgccaaaaacagggaaa
>HPV10:1708:57:58:15
gtgcttatgctggtacggtacaaacgtgccaaaaacagggaaacagtggct
>HPV10:1710:57:57:17
gcttatgctggtacggtacaaacgtgccaaaaacagggaaacagtggctaa
>HPV10:1722:57:55:17
acggtacaaacgtgccaaaaacagggaaacagtggctaaaggcttaagcac
>HPV10:1730:55:52:15
aacgtgccaaaaacagggaaacagtggctaaaggcttaagcacattattaa
>HPV10:1744:55:52:19
agggaaacagtggctaaaggcttaagcacattattaaatgtaccggaaagc
>HPV10:1829:57:58:17
gtccagcagcgttgtattggtacaagactagtatgtccagctgtagcgacg
>HPV10:1834:55:58:19
gcagcgttgtattggtacaagactagtatgtccagctgtagcgacgtgtat
>HPV10:1910:58:58:17
ggcagacaatggtgggacatgcaatggaggatgcgcagtttagcctttcag
>HPV10:1911:58:58:17
gcagacaatggtgggacatgcaatggaggatgcgcagtttagcctttcaga
>HPV10:1913:57:58:19
agacaatggtgggacatgcaatggaggatgcgcagtttagcctttcagaga
>HPV10:1914:58:57:17
gacaatggtgggacatgcaatggaggatgcgcagtttagcctttcagagat
>HPV10:1917:57:58:19
aatggtgggacatgcaatggaggatgcgcagtttagcctttcagagatggt
>HPV10:1982:55:57:21
accatgatattacagacgagagcacgctggcatacgagtatgcactgattg
>HPV10:1986:57:57:21
tgatattacagacgagagcacgctggcatacgagtatgcactgattgctga
>HPV10:3027:58:58:21
aaagtgcctatgcacacgaaccctggacattgcgggacacatcacgtgaaa
>HPV10:3064:57:55:21
cacatcacgtgaaatgtgggacactgctcctaaagggtgctggaaaaaaag
>HPV10:3073:55:57:15
tgaaatgtgggacactgctcctaaagggtgctggaaaaaaagggggataac
>HPV10:3074:57:57:15
gaaatgtgggacactgctcctaaagggtgctggaaaaaaagggggataact
>HPV10:3077:58:55:15
atgtgggacactgctcctaaagggtgctggaaaaaaagggggataactgtt
>HPV10:3090:55:53:19
ctcctaaagggtgctggaaaaaaagggggataactgttgaagtcagatatg
>HPV10:3091:55:53:19
tcctaaagggtgctggaaaaaaagggggataactgttgaagtcagatatga
>HPV10:3092:57:52:19
cctaaagggtgctggaaaaaaagggggataactgttgaagtcagatatgat
>HPV10:3100:55:55:19
gtgctggaaaaaaagggggataactgttgaagtcagatatgatggagacga
>HPV10:3103:53:53:17
ctggaaaaaaagggggataactgttgaagtcagatatgatggagacgaatc
>HPV10:3106:52:53:17
gaaaaaaagggggataactgttgaagtcagatatgatggagacgaatctaa
>HPV10:3115:53:55:17
ggggataactgttgaagtcagatatgatggagacgaatctaaagccatgtg
>HPV10:3121:52:55:17
aactgttgaagtcagatatgatggagacgaatctaaagccatgtgctatgt
>HPV10:3124:53:53:17
tgttgaagtcagatatgatggagacgaatctaaagccatgtgctatgtaca
>HPV10:3133:52:58:17
cagatatgatggagacgaatctaaagccatgtgctatgtacaatggaggga
>HPV10:3138:53:55:17
atgatggagacgaatctaaagccatgtgctatgtacaatggagggaacttt
>HPV10:3152:52:55:17
tctaaagccatgtgctatgtacaatggagggaactttatgtgcagaactat
>HPV10:3153:53:53:17
ctaaagccatgtgctatgtacaatggagggaactttatgtgcagaactata
>HPV10:3155:53:53:17
aaagccatgtgctatgtacaatggagggaactttatgtgcagaactatagt
>HPV10:3157:57:52:17
agccatgtgctatgtacaatggagggaactttatgtgcagaactatagtga
>HPV10:3171:53:55:17
tacaatggagggaactttatgtgcagaactatagtgacgatagatgggtga
>HPV10:3184:52:58:17
actttatgtgcagaactatagtgacgatagatgggtgaaggtgccaggaaa
>HPV10:3188:52:58:17
tatgtgcagaactatagtgacgatagatgggtgaaggtgccaggaaaagtc
>HPV10:3192:53:58:17
tgcagaactatagtgacgatagatgggtgaaggtgccaggaaaagtctcat
>HPV10:3193:55:57:17
gcagaactatagtgacgatagatgggtgaaggtgccaggaaaagtctcata
>HPV10:3195:53:57:17
agaactatagtgacgatagatgggtgaaggtgccaggaaaagtctcatacg
>HPV10:3198:53:58:17
actatagtgacgatagatgggtgaaggtgccaggaaaagtctcatacgagg
>HPV10:3199:55:58:17
ctatagtgacgatagatgggtgaaggtgccaggaaaagtctcatacgaggg
>HPV10:3201:55:58:17
atagtgacgatagatgggtgaaggtgccaggaaaagtctcatacgagggtc
>HPV10:3309:55:58:17
gtgtatatggggaaacaggcaaatgggaggtacatgtgggaggcaaagtaa
>HPV10:3310:55:57:15
tgtatatggggaaacaggcaaatgggaggtacatgtgggaggcaaagtaat
>HPV10:3312:55:55:15
tatatggggaaacaggcaaatgggaggtacatgtgggaggcaaagtaattc
>HPV10:3313:57:55:15
atatggggaaacaggcaaatgggaggtacatgtgggaggcaaagtaattca
>HPV10:3321:55:55:19
aaacaggcaaatgggaggtacatgtgggaggcaaagtaattcaccatgatg
>HPV10:3322:57:55:19
aacaggcaaatgggaggtacatgtgggaggcaaagtaattcaccatgatgc
>HPV10:3323:58:55:19
acaggcaaatgggaggtacatgtgggaggcaaagtaattcaccatgatgca
>HPV10:3325:58:53:19
aggcaaatgggaggtacatgtgggaggcaaagtaattcaccatgatgcatt
>HPV10:3331:58:53:17
atgggaggtacatgtgggaggcaaagtaattcaccatgatgcatttgaccc
>HPV10:3343:55:55:15
tgtgggaggcaaagtaattcaccatgatgcatttgaccctgtatctagcac
>HPV10:3346:55:57:15
gggaggcaaagtaattcaccatgatgcatttgaccctgtatctagcacacg
>HPV10:3365:53:58:17
catgatgcatttgaccctgtatctagcacacgagaaatatccactcctgga
>HPV10:3371:57:57:17
gcatttgaccctgtatctagcacacgagaaatatccactcctggacctgtg
>HPV10:3373:55:57:17
atttgaccctgtatctagcacacgagaaatatccactcctggacctgtgtg
>HPV10:3711:52:57:15
gatatagattacaccacggaaaaaggaaactatactcacggtcatcctcca
>HPV10:3740:57:57:15
ctatactcacggtcatcctccacatggaggtggtcttgtgagtcagaaaac
>HPV10:3741:57:57:15
tatactcacggtcatcctccacatggaggtggtcttgtgagtcagaaaacc
>HPV10:3743:58:57:15
tactcacggtcatcctccacatggaggtggtcttgtgagtcagaaaaccag
>HPV10:3752:58:58:15
tcatcctccacatggaggtggtcttgtgagtcagaaaaccaggcagcgttt
>HPV10:3754:58:58:15
atcctccacatggaggtggtcttgtgagtcagaaaaccaggcagcgtttgt
>HPV10:3760:58:58:15
cacatggaggtggtcttgtgagtcagaaaaccaggcagcgtttgtaacgct
>HPV10:3768:57:57:15
ggtggtcttgtgagtcagaaaaccaggcagcgtttgtaacgctttggtata
>HPV10:3769:57:55:15
gtggtcttgtgagtcagaaaaccaggcagcgtttgtaacgctttggtatac
>HPV10:3772:57:55:15
gtcttgtgagtcagaaaaccaggcagcgtttgtaacgctttggtataccag
>HPV10:3774:58:55:15
cttgtgagtcagaaaaccaggcagcgtttgtaacgctttggtataccagcg
>HPV10:3783:57:57:17
cagaaaaccaggcagcgtttgtaacgctttggtataccagcgatacacagc
>HPV10:3788:57:58:15
aaccaggcagcgtttgtaacgctttggtataccagcgatacacagcgtact
>HPV10:3797:55:55:15
gcgtttgtaacgctttggtataccagcgatacacagcgtactgaatttctt
>HPV10:3799:55:52:13
gtttgtaacgctttggtataccagcgatacacagcgtactgaatttcttaa
>HPV10:3844:53:53:17
tcttaatgttgtaaaggttccccctggcatacaagtgattttggggtatat
>HPV10:3845:55:52:17
cttaatgttgtaaaggttccccctggcatacaagtgattttggggtatatg
>HPV10:3964:52:58:15
ttttacttgtgtcgactacattgctgggctttttttgtgctgctgctgtgt
>HPV10:3965:53:57:15
tttacttgtgtcgactacattgctgggctttttttgtgctgctgctgtgtt
>HPV10:3966:55:55:17
ttacttgtgtcgactacattgctgggctttttttgtgctgctgctgtgttt
>HPV10:3977:53:58:17
gactacattgctgggctttttttgtgctgctgctgtgtttgttttggctgt
>HPV10:3986:58:55:19
gctgggctttttttgtgctgctgctgtgtttgttttggctgtgtgtgcttc
>HPV10:4101:52:53:17
acaaattgtgacacgtattgtacaggtcaacacataggtctcacaatgtat
>HPV10:4112:53:52:15
cacgtattgtacaggtcaacacataggtctcacaatgtatcctcttatatt
>HPV10:4152:52:53:15
cctcttatattaagagatcacactggtgaccatcctgtattgttgtttgag
>HPV10:4180:55:57:15
accatcctgtattgttgtttgagccgggggacgtgtatttactactgtgtg
>HPV10:4181:57:57:15
ccatcctgtattgttgtttgagccgggggacgtgtatttactactgtgtgt
>HPV10:4182:57:55:15
catcctgtattgttgtttgagccgggggacgtgtatttactactgtgtgta
>HPV10:4183:57:53:15
atcctgtattgttgtttgagccgggggacgtgtatttactactgtgtgtaa
>HPV10:4184:58:52:15
tcctgtattgttgtttgagccgggggacgtgtatttactactgtgtgtaat
>HPV10:4287:52:57:15
taacataatatgtggtagcctgtacggatcccacatagggggttgtatatc
>HPV10:4288:53:57:15
aacataatatgtggtagcctgtacggatcccacatagggggttgtatatca
>HPV10:4299:58:53:15
tggtagcctgtacggatcccacatagggggttgtatatcatatgttgttgt
>HPV10:4338:52:55:17
atatgttgttgttgtgtgtaccctagtgtgctattgtggcaccattctttt
>HPV10:4340:53:53:17
atgttgttgttgtgtgtaccctagtgtgctattgtggcaccattctttttc
>HPV10:4513:55:58:17
ccagatgttattcccaaagtagagggcaccaccttggcagatcgcattttg
>HPV10:4543:57:58:15
accttggcagatcgcattttgcagtggggtagccttggtgtatatttgggg
>HPV10:4544:58:58:15
ccttggcagatcgcattttgcagtggggtagccttggtgtatatttggggg
>HPV10:4545:58:58:15
cttggcagatcgcattttgcagtggggtagccttggtgtatatttgggggg
>HPV10:4546:58:58:15
ttggcagatcgcattttgcagtggggtagccttggtgtatatttggggggc
>HPV10:4557:58:58:15
cattttgcagtggggtagccttggtgtatatttggggggcctaggcattgg
>HPV10:4638:55:57:15
gtatgttcctatcagtacacgacctggcactgttgtggatgttagtgttcc
>HPV10:4639:55:57:15
tatgttcctatcagtacacgacctggcactgttgtggatgttagtgttcct
>HPV10:4644:58:57:17
tcctatcagtacacgacctggcactgttgtggatgttagtgttcctgccag
>HPV10:4669:57:58:15
gttgtggatgttagtgttcctgccaggcctcctgttgttattgagcctgta
>HPV10:4670:57:57:15
ttgtggatgttagtgttcctgccaggcctcctgttgttattgagcctgtag
>HPV10:4731:52:53:15
tccttccattgtaaatttgttggaggactccagcattattaattcagggtc
>HPV10:4752:53:57:15
ggaggactccagcattattaattcagggtccaccatacctacattttctgg
>HPV10:4753:53:57:15
gaggactccagcattattaattcagggtccaccatacctacattttctggt
>HPV10:4783:52:57:17
accatacctacattttctggtactagtggctttgaagttacatcctctgcc
>HPV10:4785:52:57:17
catacctacattttctggtactagtggctttgaagttacatcctctgccac
>HPV10:4786:52:57:17
atacctacattttctggtactagtggctttgaagttacatcctctgccaca
>HPV10:4791:52:57:15
tacattttctggtactagtggctttgaagttacatcctctgccacaaccac
>HPV10:4901:55:57:13
ttacaaatcctgcattcacagagccgtcccttgtagaagttccacagagtg
>HPV10:4911:58:57:17
tgcattcacagagccgtcccttgtagaagttccacagagtggtgaggtttc
>HPV10:4922:58:58:15
agccgtcccttgtagaagttccacagagtggtgaggtttcgggacacatac
>HPV10:4924:58:58:15
ccgtcccttgtagaagttccacagagtggtgaggtttcgggacacatactt
>HPV10:4926:57:57:15
gtcccttgtagaagttccacagagtggtgaggtttcgggacacatacttat
>HPV10:4927:57:55:15
tcccttgtagaagttccacagagtggtgaggtttcgggacacatacttata
>HPV10:4929:57:53:15
ccttgtagaagttccacagagtggtgaggtttcgggacacatacttataag
>HPV10:4931:55:55:15
ttgtagaagttccacagagtggtgaggtttcgggacacatacttataagca
>HPV10:4932:57:53:15
tgtagaagttccacagagtggtgaggtttcgggacacatacttataagcac
>HPV10:4937:57:55:15
aagttccacagagtggtgaggtttcgggacacatacttataagcacaccta
>HPV10:4938:58:53:15
agttccacagagtggtgaggtttcgggacacatacttataagcacacctac
>HPV10:4965:52:58:15
acacatacttataagcacacctacagctggcacccatggatatgaggaaat
>HPV10:4968:53:57:19
catacttataagcacacctacagctggcacccatggatatgaggaaatacc
>HPV10:4969:53:57:19
atacttataagcacacctacagctggcacccatggatatgaggaaataccc
>HPV10:4983:58:57:17
acctacagctggcacccatggatatgaggaaatacccatggacacgtttgc
>HPV10:4985:58:57:17
ctacagctggcacccatggatatgaggaaatacccatggacacgtttgctt
>HPV10:4986:58:55:17
tacagctggcacccatggatatgaggaaatacccatggacacgtttgcttc
>HPV10:5105:55:58:15
gcttatatagcagggctaacacacaggtcaaggtgtccgatcctgcatttc
>HPV10:5106:55:58:15
cttatatagcagggctaacacacaggtcaaggtgtccgatcctgcatttct
>HPV10:5112:58:58:15
tagcagggctaacacacaggtcaaggtgtccgatcctgcatttctgtcacg
>HPV10:5132:57:57:13
tcaaggtgtccgatcctgcatttctgtcacgtccttcctccttgttaacat
>HPV10:5137:58:53:15
gtgtccgatcctgcatttctgtcacgtccttcctccttgttaacatttgac
>HPV10:5169:52:55:19
ctccttgttaacatttgacaatcctgtgtttgaaccggaggatgaaacaat
>HPV10:5181:53:52:17
atttgacaatcctgtgtttgaaccggaggatgaaacaatcatattcgaacg
>HPV10:5183:55:52:17
ttgacaatcctgtgtttgaaccggaggatgaaacaatcatattcgaacgtc
>HPV10:5257:57:58:15
gaccctgatttccttgacattgtgcgtctgcatcgccctgcattaacatct
>HPV10:5394:53:58:17
ttactatcaggaccttagccctatagccccaatcgaggacattgaaatgga
>HPV10:5405:58:52:15
accttagccctatagccccaatcgaggacattgaaatggaacctttacttg
>HPV10:5412:58:55:15
ccctatagccccaatcgaggacattgaaatggaacctttacttgctccagc
>HPV10:5418:57:58:13
agccccaatcgaggacattgaaatggaacctttacttgctccagctgcctc
>HPV10:5436:53:55:15
tgaaatggaacctttacttgctccagctgcctctgacactatttatgacat
>HPV10:5439:55:52:17
aatggaacctttacttgctccagctgcctctgacactatttatgacatttt
>HPV10:5487:52:53:15
ttttgctgatgttgatgatggtgatgttgcttttacagagggatatcgtag
>HPV10:5499:52:57:15
tgatgatggtgatgttgcttttacagagggatatcgtagtaccacacagtc
>HPV10:5501:52:58:15
atgatggtgatgttgcttttacagagggatatcgtagtaccacacagtcca
>HPV10:5502:53:57:15
tgatggtgatgttgcttttacagagggatatcgtagtaccacacagtccag
>HPV10:5503:55:57:15
gatggtgatgttgcttttacagagggatatcgtagtaccacacagtccagg
>HPV10:5509:53:58:15
gatgttgcttttacagagggatatcgtagtaccacacagtccaggggatat
>HPV10:5512:53:57:15
gttgcttttacagagggatatcgtagtaccacacagtccaggggatataat
>HPV10:5522:57:57:17
cagagggatatcgtagtaccacacagtccaggggatataataccacttccc
>HPV10:5528:57:55:17
gatatcgtagtaccacacagtccaggggatataataccacttcccctttgt
>HPV10:5529:57:53:15
atatcgtagtaccacacagtccaggggatataataccacttcccctttgtc
>HPV10:5530:58:53:15
tatcgtagtaccacacagtccaggggatataataccacttcccctttgtct
>HPV10:5577:52:52:15
gtcttctacactttccactaagtatggaaatgtaacaattccctttgtgtc
>HPV10:5607:53:53:19
tgtaacaattccctttgtgtctcctgttgatgtaactttacatactgggcc
>HPV10:5634:53:53:17
tgatgtaactttacatactgggcctgatattgtactacctacttcagcaca
>HPV10:5712:53:58:15
tgacaccacccattatgtgtacatagatggcggggatttctatctttggcc
>HPV10:5716:53:58:15
accacccattatgtgtacatagatggcggggatttctatctttggcctgtt
>HPV10:5718:55:55:15
cacccattatgtgtacatagatggcggggatttctatctttggcctgttac
>HPV10:5719:55:55:15
acccattatgtgtacatagatggcggggatttctatctttggcctgttacc
>HPV10:5720:57:55:15
cccattatgtgtacatagatggcggggatttctatctttggcctgttacct
>HPV10:5721:57:53:15
ccattatgtgtacatagatggcggggatttctatctttggcctgttacctt
>HPV10:5735:55:58:15
tagatggcggggatttctatctttggcctgttacctttcacttctcccgac
>HPV10:5739:58:57:15
tggcggggatttctatctttggcctgttacctttcacttctcccgacatcg
>HPV10:5764:57:55:17
gttacctttcacttctcccgacatcgtcgccgtaaacgtgtctcatatttt
>HPV10:5767:58:52:21
acctttcacttctcccgacatcgtcgccgtaaacgtgtctcatattttttt
>HPV10:5807:52:58:19
catatttttttgcagatggcactctggcgctctagtgacaacttggtgtac
>HPV10:5808:52:58:19
atatttttttgcagatggcactctggcgctctagtgacaacttggtgtacc
>HPV10:5810:55:57:19
atttttttgcagatggcactctggcgctctagtgacaacttggtgtacctg
>HPV10:5908:52:58:15
acgcaccaacatttactattatgcaggcacttcacggttgcttactgtagg
>HPV10:5918:52:57:15
atttactattatgcaggcacttcacggttgcttactgtaggccatccatat
>HPV10:5919:53:55:15
tttactattatgcaggcacttcacggttgcttactgtaggccatccatatt
>HPV10:5922:55:53:15
actattatgcaggcacttcacggttgcttactgtaggccatccatattttc
>HPV10:5929:58:53:15
tgcaggcacttcacggttgcttactgtaggccatccatattttcctatacc
>HPV10:5932:57:53:15
aggcacttcacggttgcttactgtaggccatccatattttcctatacctaa
>HPV10:5933:58:52:15
ggcacttcacggttgcttactgtaggccatccatattttcctatacctaag
>HPV10:5958:52:52:17
gccatccatattttcctatacctaagtcaagtaacaataaggtagatgtcc
>HPV10:5988:53:53:15
gtaacaataaggtagatgtccccaaggtatctgcatttcaatatagggtgt
>HPV10:5989:53:52:17
taacaataaggtagatgtccccaaggtatctgcatttcaatatagggtgtt
>HPV10:5995:55:55:15
taaggtagatgtccccaaggtatctgcatttcaatatagggtgtttcgggt
>HPV10:6019:53:58:17
tgcatttcaatatagggtgtttcgggtgcggttgcctgaccctaataagtt
>HPV10:6023:55:57:17
tttcaatatagggtgtttcgggtgcggttgcctgaccctaataagtttgga
>HPV10:6024:57:55:17
ttcaatatagggtgtttcgggtgcggttgcctgaccctaataagtttggac
>HPV10:6027:57:57:17
aatatagggtgtttcgggtgcggttgcctgaccctaataagtttggactgc
>HPV10:6171:52:53:15
tcagtggacaccctctatataataagctagaggacacagaaaactctaata
>HPV10:6175:52:52:17
tggacaccctctatataataagctagaggacacagaaaactctaatatagc
>HPV10:6219:55:53:17
atatagcacatgggccaattggtcaggattcacgggacaatatttctgttg
>HPV10:6220:57:53:17
tatagcacatgggccaattggtcaggattcacgggacaatatttctgttga
>HPV10:6409:57:58:19
tggtgatatggtggacactggctatggggccatggactttactgctttaca
>HPV10:6410:58:57:19
ggtgatatggtggacactggctatggggccatggactttactgctttacaa
>HPV10:6411:58:55:19
gtgatatggtggacactggctatggggccatggactttactgctttacaat
>HPV10:6412:58:53:19
tgatatggtggacactggctatggggccatggactttactgctttacaatt
>HPV10:6467:52:52:17
aagtctgacgtgcctatagatatttgccaatctacttgtaaatatccagat
>HPV10:6642:57:58:17
tcatattaaagagcaacggtggggggcgagacgttggtagtgctgtgtata
>HPV10:6644:58:57:15
atattaaagagcaacggtggggggcgagacgttggtagtgctgtgtatagc
>HPV10:6739:58:58:15
taataagccatattggctgcggcgggcccaggggcacaacaatggtatatg
>HPV10:6764:58:55:15
gcccaggggcacaacaatggtatatgctgggctaaccaattgtttgttact
>HPV10:6767:57:53:15
caggggcacaacaatggtatatgctgggctaaccaattgtttgttactgtg
>HPV10:6768:57:53:15
aggggcacaacaatggtatatgctgggctaaccaattgtttgttactgtgg
>HPV10:6769:58:53:17
ggggcacaacaatggtatatgctgggctaaccaattgtttgttactgtggt
>HPV10:6780:53:55:17
atggtatatgctgggctaaccaattgtttgttactgtggtagacacgactc
>HPV10:6880:52:55:15
tacgtatgacgccaccaaatttaaagaatatttgaggcacggagaggaata
>HPV10:6937:52:55:15
gcagttcatttttcagttgtgtaaggtaacattgaccccggatattatggc
>HPV10:6951:55:55:15
agttgtgtaaggtaacattgaccccggatattatggcctatttgcacacca
>HPV10:6952:57:53:15
gttgtgtaaggtaacattgaccccggatattatggcctatttgcacaccat
>HPV10:6960:53:55:17
aggtaacattgaccccggatattatggcctatttgcacaccatgaatagta
>HPV10:6961:55:53:17
ggtaacattgaccccggatattatggcctatttgcacaccatgaatagtag
>HPV10:6978:52:52:17
atattatggcctatttgcacaccatgaatagtagtttattggaggattgga
>HPV10:6983:53:52:15
atggcctatttgcacaccatgaatagtagtttattggaggattggaacttt
>HPV10:6986:53:53:15
gcctatttgcacaccatgaatagtagtttattggaggattggaactttggg
>HPV10:6994:52:53:17
gcacaccatgaatagtagtttattggaggattggaactttgggttaacttt
>HPV10:6997:52:53:17
caccatgaatagtagtttattggaggattggaactttgggttaactttgcc
>HPV10:7011:53:58:15
gtttattggaggattggaactttgggttaactttgccaccgtccactagct
>HPV10:7026:57:57:17
ggaactttgggttaactttgccaccgtccactagcttggaggacacatata
>HPV10:7034:58:52:15
gggttaactttgccaccgtccactagcttggaggacacatatagatttttg
>HPV10:7038:57:53:15
taactttgccaccgtccactagcttggaggacacatatagatttttgtcct
>HPV10:7039:58:52:15
aactttgccaccgtccactagcttggaggacacatatagatttttgtcctc
>HPV10:7059:52:57:15
gcttggaggacacatatagatttttgtcctcttcagccattacttgtcaga
>HPV10:7102:58:57:17
ttgtcagaaagatacaccccccaccgagaagcaggatccctatgcaaaact
>HPV10:7107:58:55:17
agaaagatacaccccccaccgagaagcaggatccctatgcaaaacttaact
>HPV10:7138:52:52:15
tccctatgcaaaacttaacttttgggacgtagatcttaaggataggttttc
>HPV10:7141:52:53:15
ctatgcaaaacttaacttttgggacgtagatcttaaggataggttttccct
>HPV10:7144:52:55:17
tgcaaaacttaacttttgggacgtagatcttaaggataggttttccctgga
>HPV10:7153:52:58:13
taacttttgggacgtagatcttaaggataggttttccctggacctgtctca
>HPV10:7157:52:58:15
ttttgggacgtagatcttaaggataggttttccctggacctgtctcagttt
>HPV10:7173:55:58:13
ttaaggataggttttccctggacctgtctcagtttcccctgggacgaaaat
>HPV10:7355:52:52:17
atgtgcatatttgtgtatgtggttggctgttaataggtgtttgtaatgtct
>HPV10:7365:52:52:19
ttgtgtatgtggttggctgttaataggtgtttgtaatgtctatgtatgtgt
>HPV10:7500:52:55:17
atttgtgtaattgctgttcctgtgagtaagtaaggttgttctaggtcagga
>HPV10:7504:53:57:17
gtgtaattgctgttcctgtgagtaagtaaggttgttctaggtcaggagacc
>HPV10:7508:52:58:15
aattgctgttcctgtgagtaagtaaggttgttctaggtcaggagaccgatt
>HPV10:7512:55:58:15
gctgttcctgtgagtaagtaaggttgttctaggtcaggagaccgatttcgg
>HPV10:7518:53:58:17
cctgtgagtaagtaaggttgttctaggtcaggagaccgatttcggtacaag
>HPV10:7519:53:58:17
ctgtgagtaagtaaggttgttctaggtcaggagaccgatttcggtacaaga
>HPV10:7523:53:58:19
gagtaagtaaggttgttctaggtcaggagaccgatttcggtacaagatggc
>HPV10:7524:53:58:19
agtaagtaaggttgttctaggtcaggagaccgatttcggtacaagatggcc
>HPV10:7579:57:57:15
ttccaggtgtgcacaccaccaattagtcatgctgatctatatcctgcgacc
>HPV10:7601:53:58:15
ttagtcatgctgatctatatcctgcgacctgccctgtcacgccattttttt
>HPV10:7606:57:58:15
catgctgatctatatcctgcgacctgccctgtcacgccatttttttggcta
>HPV10:7611:58:53:15
tgatctatatcctgcgacctgccctgtcacgccatttttttggctaagatt
>HPV10:7681:52:58:15
gtttattgctgtatcatgctttctggcacggcaaactgtctccattgcaaa
>HPV10:7685:55:53:15
attgctgtatcatgctttctggcacggcaaactgtctccattgcaaattta
>HPV10:7686:57:52:15
ttgctgtatcatgctttctggcacggcaaactgtctccattgcaaatttaa
>HPV10:7693:57:52:15
atcatgctttctggcacggcaaactgtctccattgcaaatttaacagcttc
>HPV10:7702:58:57:15
tctggcacggcaaactgtctccattgcaaatttaacagcttctgggcacca
>HPV10:7720:52:53:17
ctccattgcaaatttaacagcttctgggcaccaacttattatgactacttt
>HPV10:7721:52:52:17
tccattgcaaatttaacagcttctgggcaccaacttattatgactactttc
>HPV10:7722:53:52:17
ccattgcaaatttaacagcttctgggcaccaacttattatgactactttca
>HPV10:7767:52:57:15
ctttcacataattactgttctggctgcgttttctaggttgccttgccaata
>HPV10:7769:53:53:17
ttcacataattactgttctggctgcgttttctaggttgccttgccaataaa
>HPV10:7777:53:55:17
attactgttctggctgcgttttctaggttgccttgccaataaaatgtgctt
>HPV10:7778:55:53:17
ttactgttctggctgcgttttctaggttgccttgccaataaaatgtgcttc
>HPV10:7781:57:55:17
ctgttctggctgcgttttctaggttgccttgccaataaaatgtgcttccaa
>HPV10:7786:58:52:15
ctggctgcgttttctaggttgccttgccaataaaatgtgcttccaaatctc
>HPV10:7799:53:57:15
ctaggttgccttgccaataaaatgtgcttccaaatctccaccaagacacac
>HPV10:7832:57:57:15
atctccaccaagacacacctaatccggtcgctgcttgctttctagctttaa
>HPV10:7833:58:55:15
tctccaccaagacacacctaatccggtcgctgcttgctttctagctttaat
>HPV10:7851:57:52:17
taatccggtcgctgcttgctttctagctttaattaatgcagttgctacacg
>HPV11:633:57:53:19
tgaggtggacaaggtggacaaacaagacgcacaacctttaacacaacatta
>HPV11:636:58:53:17
ggtggacaaggtggacaaacaagacgcacaacctttaacacaacattacca
>HPV11:1678:52:53:17
aagtaaataagagcagatgtaccgtggcacgtacattaggtacgttattaa
>HPV11:1679:53:52:17
agtaaataagagcagatgtaccgtggcacgtacattaggtacgttattaaa
>HPV11:1760:53:58:17
tcctaaaatacaaagtggcgtacgagccctgtattggtttaggacaggcat
>HPV11:1771:58:53:15
aaagtggcgtacgagccctgtattggtttaggacaggcatttcaaatgcaa
>HPV11:1776:58:55:15
ggcgtacgagccctgtattggtttaggacaggcatttcaaatgcaagtaca
>HPV11:1777:58:53:15
gcgtacgagccctgtattggtttaggacaggcatttcaaatgcaagtacag
>HPV11:1781:57:52:15
acgagccctgtattggtttaggacaggcatttcaaatgcaagtacagttat
>HPV11:3002:53:58:15
tacaggacaccagttatgaaatgtggctaacaccacccaaacggtgcttta
>HPV11:3019:57:52:15
gaaatgtggctaacaccacccaaacggtgctttaaaaaacagggaaatact
>HPV11:3060:52:55:21
gggaaatactgtggaggtaaaatttgatggctgtgaagacaatgtaatgga
>HPV11:3067:53:52:19
actgtggaggtaaaatttgatggctgtgaagacaatgtaatggagtatgtg
>HPV11:3069:53:53:17
tgtggaggtaaaatttgatggctgtgaagacaatgtaatggagtatgtggt
>HPV11:3072:53:52:15
ggaggtaaaatttgatggctgtgaagacaatgtaatggagtatgtggtatg
>HPV11:3084:53:52:17
tgatggctgtgaagacaatgtaatggagtatgtggtatggacacatatata
>HPV11:3086:53:52:17
atggctgtgaagacaatgtaatggagtatgtggtatggacacatatatacc
>HPV11:3090:52:55:19
ctgtgaagacaatgtaatggagtatgtggtatggacacatatatacctgca
>HPV11:3093:52:55:19
tgaagacaatgtaatggagtatgtggtatggacacatatatacctgcagga
>HPV11:3097:52:55:17
gacaatgtaatggagtatgtggtatggacacatatatacctgcaggacaac
>HPV11:3098:52:55:17
acaatgtaatggagtatgtggtatggacacatatatacctgcaggacaacg
>HPV11:3113:52:57:17
atgtggtatggacacatatatacctgcaggacaacgactcatgggtaaaag
>HPV11:3116:53:55:17
tggtatggacacatatatacctgcaggacaacgactcatgggtaaaagtaa
>HPV11:3117:55:53:17
ggtatggacacatatatacctgcaggacaacgactcatgggtaaaagtaac
>HPV11:3123:55:52:17
gacacatatatacctgcaggacaacgactcatgggtaaaagtaactagttc
>HPV11:3130:55:53:17
atatacctgcaggacaacgactcatgggtaaaagtaactagttccgtagat
>HPV11:3131:57:52:17
tatacctgcaggacaacgactcatgggtaaaagtaactagttccgtagatg
>HPV11:3132:58:52:17
atacctgcaggacaacgactcatgggtaaaagtaactagttccgtagatgc
>HPV11:3138:57:57:17
gcaggacaacgactcatgggtaaaagtaactagttccgtagatgccaaggg
>HPV11:3145:52:57:15
aacgactcatgggtaaaagtaactagttccgtagatgccaagggcatatat
>HPV11:3150:53:52:17
ctcatgggtaaaagtaactagttccgtagatgccaagggcatatattatac
>HPV11:3153:52:52:17
atgggtaaaagtaactagttccgtagatgccaagggcatatattatacatg
>HPV11:3156:52:53:17
ggtaaaagtaactagttccgtagatgccaagggcatatattatacatgtgg
>HPV11:3161:53:52:17
aagtaactagttccgtagatgccaagggcatatattatacatgtggacaat
>HPV11:3453:58:58:15
gtccactaacaacaccctgtgtgtggccaacatcagatccgtggacagtac
>HPV11:3463:58:55:15
aacaccctgtgtgtggccaacatcagatccgtggacagtacaatcaacaac
>HPV11:3470:58:55:17
tgtgtgtggccaacatcagatccgtggacagtacaatcaacaacatcgtca
>HPV11:3492:55:55:15
cgtggacagtacaatcaacaacatcgtcactgacaattacaacaagcacca
>HPV11:3498:53:52:17
cagtacaatcaacaacatcgtcactgacaattacaacaagcaccaaagaag
>HPV11:3512:52:57:21
acatcgtcactgacaattacaacaagcaccaaagaaggaacaactgtcaca
>HPV11:3520:52:58:15
actgacaattacaacaagcaccaaagaaggaacaactgtcacagtgcagct
>HPV11:3523:52:58:15
gacaattacaacaagcaccaaagaaggaacaactgtcacagtgcagctacg
>HPV11:3524:52:58:15
acaattacaacaagcaccaaagaaggaacaactgtcacagtgcagctacgc
>HPV11:3532:53:58:15
aacaagcaccaaagaaggaacaactgtcacagtgcagctacgcctatagtg
>HPV11:3538:55:58:15
caccaaagaaggaacaactgtcacagtgcagctacgcctatagtgcaactg
>HPV11:3548:58:57:17
ggaacaactgtcacagtgcagctacgcctatagtgcaactgcaaggtgatt
>HPV11:3555:58:55:15
ctgtcacagtgcagctacgcctatagtgcaactgcaaggtgattccaattg
>HPV11:3657:55:58:15
attagcatcttcaacgtggcattgggcctcacctgaggcaccacataaaaa
>HPV11:3690:52:52:17
tgaggcaccacataaaaatgcaattgtaacattaacatatagcagtgagga
>HPV11:3851:53:57:15
gtgtacataacatacgtgtatggaggtagtgcctgtacaaattgctgcagc
>HPV11:3854:52:57:15
tacataacatacgtgtatggaggtagtgcctgtacaaattgctgcagcaac
>HPV11:3856:53:57:15
cataacatacgtgtatggaggtagtgcctgtacaaattgctgcagcaacaa
>HPV11:3869:53:55:15
tatggaggtagtgcctgtacaaattgctgcagcaacaactacaacattgat
>HPV11:3875:57:52:17
ggtagtgcctgtacaaattgctgcagcaacaactacaacattgatattgcc
>HPV11:4123:52:52:17
acattgtgcaaacgcaacaataatggtgatgttaacctgtcacttaaatga
>HPV11:4128:53:52:17
gtgcaaacgcaacaataatggtgatgttaacctgtcacttaaatgatggtg
>HPV11:4136:52:52:15
gcaacaataatggtgatgttaacctgtcacttaaatgatggtgatacatgg
>HPV11:4147:52:53:17
ggtgatgttaacctgtcacttaaatgatggtgatacatggttgtttctgtg
>HPV11:4161:52:53:21
gtcacttaaatgatggtgatacatggttgtttctgtggttgtttactgcat
>HPV11:4170:52:52:17
atgatggtgatacatggttgtttctgtggttgtttactgcatttgttgtag
>HPV11:4172:53:53:17
gatggtgatacatggttgtttctgtggttgtttactgcatttgttgtagct
>HPV11:4176:53:52:19
gtgatacatggttgtttctgtggttgtttactgcatttgttgtagctgtac
>HPV11:4183:52:53:17
atggttgtttctgtggttgtttactgcatttgttgtagctgtacttggatt
>HPV11:4204:52:53:17
tactgcatttgttgtagctgtacttggattgttgttactacattacagggc
>HPV11:4205:53:53:17
actgcatttgttgtagctgtacttggattgttgttactacattacagggct
>HPV11:4288:52:52:17
gtgtaaatcaaaccgcaatactactgtggattatgtgtatatgtcacatgg
>HPV11:4290:52:52:17
gtaaatcaaaccgcaatactactgtggattatgtgtatatgtcacatggtg
>HPV11:4291:52:52:19
taaatcaaaccgcaatactactgtggattatgtgtatatgtcacatggtga
>HPV11:4322:52:52:17
gtgtatatgtcacatggtgataatggagattatgtgtacatgaactagagt
>HPV11:4413:57:58:19
ataatgaaacctagggcacgcagacgtaaacgtgcgtcagccacacaacta
>HPV11:4419:58:57:19
aaacctagggcacgcagacgtaaacgtgcgtcagccacacaactatatcaa
>HPV11:4460:53:57:15
actatatcaaacatgcaaggccactggtacatgtcccccagatgtaattcc
>HPV11:4461:55:57:15
ctatatcaaacatgcaaggccactggtacatgtcccccagatgtaattcct
>HPV11:4467:57:55:15
caaacatgcaaggccactggtacatgtcccccagatgtaattcctaaagtt
>HPV11:4712:55:53:15
cgatccctccattgtgtccttaattgaggagtctgctattattaatgctgg
>HPV11:4714:53:53:15
atccctccattgtgtccttaattgaggagtctgctattattaatgctggtg
>HPV11:4715:55:53:15
tccctccattgtgtccttaattgaggagtctgctattattaatgctggtgc
>HPV11:4717:55:53:15
cctccattgtgtccttaattgaggagtctgctattattaatgctggtgcac
>HPV11:4721:53:55:17
cattgtgtccttaattgaggagtctgctattattaatgctggtgcacctga
>HPV11:4790:53:53:15
gggtggctttactataacatcatctgaatcgactacacctgctattttaga
>HPV11:4814:52:53:17
tgaatcgactacacctgctattttagatgtgtctgttaccaatcacactac
>HPV11:4817:52:55:17
atcgactacacctgctattttagatgtgtctgttaccaatcacactaccac
>HPV11:4845:53:53:17
tctgttaccaatcacactaccactagtgtgtttcaaaatcccctgtttaca
>HPV11:4847:53:53:17
tgttaccaatcacactaccactagtgtgtttcaaaatcccctgtttacaga
>HPV11:4849:53:52:15
ttaccaatcacactaccactagtgtgtttcaaaatcccctgtttacagaac
>HPV11:4864:55:53:19
ccactagtgtgtttcaaaatcccctgtttacagaaccgtctgtaatacagc
>HPV11:4904:58:55:17
tgtaatacagccccaaccacctgtggaggccagtggtcacatacttatatc
>HPV11:4906:58:55:17
taatacagccccaaccacctgtggaggccagtggtcacatacttatatctg
>HPV11:4931:55:57:17
ggccagtggtcacatacttatatctgccccaacaataacatcccaacatgt
>HPV11:4973:53:53:15
ccaacatgtagaagacattccactagacacttttgttgtatcctctagtga
>HPV11:4982:52:55:17
agaagacattccactagacacttttgttgtatcctctagtgatagtggacc
>HPV11:4985:52:55:17
agacattccactagacacttttgttgtatcctctagtgatagtggacctac
>HPV11:4997:52:57:17
agacacttttgttgtatcctctagtgatagtggacctacatccagtactcc
>HPV11:5004:52:58:19
tttgttgtatcctctagtgatagtggacctacatccagtactcctcttcct
>HPV11:5016:55:58:15
tctagtgatagtggacctacatccagtactcctcttcctcgtgcttttcct
>HPV11:5125:58:53:17
cgtttttgtccacgccacagcgattggtaacttatgacaaccctgtctatg
>HPV11:5126:58:53:17
gtttttgtccacgccacagcgattggtaacttatgacaaccctgtctatga
>HPV11:5135:57:57:17
cacgccacagcgattggtaacttatgacaaccctgtctatgaaggagaaga
>HPV11:5144:55:52:17
gcgattggtaacttatgacaaccctgtctatgaaggagaagatgtaagttt
>HPV11:5198:52:53:15
atttacccatgagtctatccacaatgcacctgatgaagcatttatggatat
>HPV11:5259:57:58:17
catagaccagctataacgtccagacggggtcttgtgcgttttagtcgcatt
>HPV11:5260:57:57:15
atagaccagctataacgtccagacggggtcttgtgcgttttagtcgcattg
>HPV11:5261:58:57:15
tagaccagctataacgtccagacggggtcttgtgcgttttagtcgcattgg
>HPV11:5267:58:58:13
agctataacgtccagacggggtcttgtgcgttttagtcgcattgggcaacg
>HPV11:5328:55:55:15
tacacacgcagtggacaacatataggtgcccgcatacattattttcaggac
>HPV11:5330:57:55:15
cacacgcagtggacaacatataggtgcccgcatacattattttcaggacat
>HPV11:5350:53:55:15
taggtgcccgcatacattattttcaggacatttcaccagttacacaagctg
>HPV11:5351:55:55:15
aggtgcccgcatacattattttcaggacatttcaccagttacacaagctgc
>HPV11:5372:53:58:15
tcaggacatttcaccagttacacaagctgcagaggaaatagaactgcaccc
>HPV11:5380:55:57:15
tttcaccagttacacaagctgcagaggaaatagaactgcaccctctagtgg
>HPV11:5381:57:57:15
ttcaccagttacacaagctgcagaggaaatagaactgcaccctctagtggc
>HPV11:5402:55:57:17
agaggaaatagaactgcaccctctagtggctgcagaaaatgacacgtttga
>HPV11:5405:57:53:17
ggaaatagaactgcaccctctagtggctgcagaaaatgacacgtttgatat
>HPV11:5417:58:52:17
gcaccctctagtggctgcagaaaatgacacgtttgatatttatgctgaacc
>HPV11:5485:55:53:15
accctgtccaacattctgttacacagtcttatcttacctccacacctaata
>HPV11:5526:53:58:19
acacctaataccctttcacaatcgtggggtaataccacagtcccattgtca
>HPV11:5527:55:57:19
cacctaataccctttcacaatcgtggggtaataccacagtcccattgtcaa
>HPV11:5528:55:55:19
acctaataccctttcacaatcgtggggtaataccacagtcccattgtcaat
>HPV11:5540:55:57:15
ttcacaatcgtggggtaataccacagtcccattgtcaatccctagtgactg
>HPV11:5548:58:57:15
cgtggggtaataccacagtcccattgtcaatccctagtgactggtttgtgc
>HPV11:5570:53:58:17
attgtcaatccctagtgactggtttgtgcagtctgggcctgacataacttt
>HPV11:5575:57:57:15
caatccctagtgactggtttgtgcagtctgggcctgacataacttttccta
>HPV11:5612:52:57:17
cataacttttcctactgcatctatgggaacaccctttagtcctgtaactcc
>HPV11:5613:52:57:17
ataacttttcctactgcatctatgggaacaccctttagtcctgtaactcct
>HPV11:5625:55:57:15
actgcatctatgggaacaccctttagtcctgtaactcctgctttacctaca
>HPV11:5630:55:58:13
atctatgggaacaccctttagtcctgtaactcctgctttacctacaggccc
>HPV11:5651:55:55:15
tcctgtaactcctgctttacctacaggccctgtttttattacaggttctga
>HPV11:5652:57:53:15
cctgtaactcctgctttacctacaggccctgtttttattacaggttctgac
>HPV11:5874:58:53:15
tgccagcagttctagactccttgctgtgggacatccatattactctatcaa
>HPV11:5876:58:52:15
ccagcagttctagactccttgctgtgggacatccatattactctatcaaaa
>HPV11:5981:55:55:21
aggtagtgttgccagatcctaacaagtttgcattacctgattcatccctgt
>HPV11:5994:52:57:15
agatcctaacaagtttgcattacctgattcatccctgtttgaccccactac
>HPV11:6005:53:57:15
agtttgcattacctgattcatccctgtttgaccccactacacagcgtttag
>HPV11:6009:53:57:15
tgcattacctgattcatccctgtttgaccccactacacagcgtttagtatg
>HPV11:6137:52:57:17
atgatgatgtagaaaatagtggtgggtatggtggtaatcctggtcaggata
>HPV11:6141:52:55:19
tgatgtagaaaatagtggtgggtatggtggtaatcctggtcaggataatag
>HPV11:6142:53:55:19
gatgtagaaaatagtggtgggtatggtggtaatcctggtcaggataatagg
>HPV11:6144:53:57:19
tgtagaaaatagtggtgggtatggtggtaatcctggtcaggataatagggt
>HPV11:6145:55:55:19
gtagaaaatagtggtgggtatggtggtaatcctggtcaggataatagggtt
>HPV11:6174:53:52:17
tcctggtcaggataatagggttaatgtaggtatggattataaacaaaccca
>HPV11:6177:52:53:17
tggtcaggataatagggttaatgtaggtatggattataaacaaacccagct
>HPV11:6178:53:52:17
ggtcaggataatagggttaatgtaggtatggattataaacaaacccagcta
>HPV11:6217:58:58:15
caaacccagctatgtatggtgggctgtgctccaccgttaggtgaacattgg
>HPV11:6241:57:55:19
tgtgctccaccgttaggtgaacattggggtaagggtacacaatgttcaaat
>HPV11:6242:58:53:19
gtgctccaccgttaggtgaacattggggtaagggtacacaatgttcaaata
>HPV11:6248:57:53:17
caccgttaggtgaacattggggtaagggtacacaatgttcaaatacctctg
>HPV11:6249:57:53:17
accgttaggtgaacattggggtaagggtacacaatgttcaaatacctctgt
>HPV11:6250:58:52:17
ccgttaggtgaacattggggtaagggtacacaatgttcaaatacctctgta
>HPV11:6259:55:52:17
gaacattggggtaagggtacacaatgttcaaatacctctgtacaaaatggt
>HPV11:6299:58:52:19
tacaaaatggtgactgccccccgttggaacttattaccagtgttatacagg
>HPV11:6313:58:57:13
tgccccccgttggaacttattaccagtgttatacaggatggggacatggtt
>HPV11:6390:52:53:15
tgcagacttacaaaccaataaatcggatgttccccttgatatttgtggaac
>HPV11:6411:53:53:15
atcggatgttccccttgatatttgtggaactgtctgcaaatatcctgatta
>HPV11:6412:55:52:15
tcggatgttccccttgatatttgtggaactgtctgcaaatatcctgattat
>HPV11:6417:53:52:15
tgttccccttgatatttgtggaactgtctgcaaatatcctgattatttgca
>HPV11:6432:53:55:17
ttgtggaactgtctgcaaatatcctgattatttgcaaatggctgcagaccc
>HPV11:6453:53:53:19
tcctgattatttgcaaatggctgcagacccttatggtgataggttgttttt
>HPV11:6572:57:53:13
tgcctgatgacctgttggtaaaagggggtaataacagatcatctgtagcta
>HPV11:6574:58:52:15
cctgatgacctgttggtaaaagggggtaataacagatcatctgtagctagt
>HPV11:6632:53:53:17
atgtacatacacctagtggctcattggtgtcttcagaggctcaattattta
>HPV11:6633:55:52:17
tgtacatacacctagtggctcattggtgtcttcagaggctcaattatttaa
>HPV11:6686:53:55:15
aaccatattggcttcaaaaggctcagggacataacaatggtatttgctggg
>HPV11:6706:53:57:15
gctcagggacataacaatggtatttgctggggaaaccacttgtttgttact
>HPV11:6709:53:55:15
cagggacataacaatggtatttgctggggaaaccacttgtttgttactgtg
>HPV11:6710:53:55:15
agggacataacaatggtatttgctggggaaaccacttgtttgttactgtgg
>HPV11:6711:55:55:15
gggacataacaatggtatttgctggggaaaccacttgtttgttactgtggt
>HPV11:6831:52:52:17
agattataaggaatacatgcgccatgtggaggagtttgatttacagtttat
>HPV11:6891:52:53:17
gtgtagcattacattatctgcagaagtcatggcctatatacacacaatgaa
>HPV11:6896:52:53:15
gcattacattatctgcagaagtcatggcctatatacacacaatgaatcctt
>HPV11:6914:52:57:19
aagtcatggcctatatacacacaatgaatccttctgttttggaggactgga
>HPV11:6946:55:57:17
tctgttttggaggactggaactttggtttatcgcctccaccaaatggtaca
>HPV11:6966:55:53:17
ctttggtttatcgcctccaccaaatggtacactggaggatacttatagata
>HPV11:6967:55:52:15
tttggtttatcgcctccaccaaatggtacactggaggatacttatagatat
>HPV11:6974:57:52:15
tatcgcctccaccaaatggtacactggaggatacttatagatatgtacagt
>HPV11:7015:55:55:15
tatgtacagtcacaggccattacctgtcagaaacccacacctgaaaaagaa
>HPV11:7162:53:57:13
ttattgcaaagtggatatcgaggacggacgtctgctcgtacaggtataaag
>HPV11:7163:55:57:13
tattgcaaagtggatatcgaggacggacgtctgctcgtacaggtataaagc
>HPV11:7166:58:58:13
tgcaaagtggatatcgaggacggacgtctgctcgtacaggtataaagcgcc
>HPV11:7466:53:57:19
tattatgtgtgtcctgttacacccagtgactaagttgtgttttgcacgcgc
>HPV11:7468:55:58:17
ttatgtgtgtcctgttacacccagtgactaagttgtgttttgcacgcgccg
>HPV11:7477:55:58:15
tcctgttacacccagtgactaagttgtgttttgcacgcgccgtttgtgttg
>HPV11:7488:55:57:15
ccagtgactaagttgtgttttgcacgcgccgtttgtgttgccttcatatta
>HPV11:7490:55:53:15
agtgactaagttgtgttttgcacgcgccgtttgtgttgccttcatattata
>HPV11:7648:53:57:17
actaatcccatatgttgtgtgccaaggtacatattgccctgccaagtatct
>HPV11:7649:55:55:17
ctaatcccatatgttgtgtgccaaggtacatattgccctgccaagtatctt
>HPV11:7658:52:58:15
tatgttgtgtgccaaggtacatattgccctgccaagtatcttgccaacaac
>HPV11:7663:57:57:15
tgtgtgccaaggtacatattgccctgccaagtatcttgccaacaacacacc
>HPV11:7668:58:58:17
gccaaggtacatattgccctgccaagtatcttgccaacaacacacctggcc
>HPV11:7695:58:58:17
atcttgccaacaacacacctggccagggcgcggtattgcatgactaatgta
>HPV11:7735:52:53:15
tgactaatgtacaataaacctgtcggtttgtacaatgttgtggattgcagc
>HPV11:7746:52:55:17
caataaacctgtcggtttgtacaatgttgtggattgcagccaaaggttaaa
>HPV11:7751:53:55:17
aacctgtcggtttgtacaatgttgtggattgcagccaaaggttaaaagcat
>HPV11:7752:55:53:17
acctgtcggtttgtacaatgttgtggattgcagccaaaggttaaaagcatt
>HPV11:7759:53:53:15
ggtttgtacaatgttgtggattgcagccaaaggttaaaagcatttttggct
>HPV11:7765:53:52:15
tacaatgttgtggattgcagccaaaggttaaaagcatttttggcttctagc
>HPV11:7766:55:52:15
acaatgttgtggattgcagccaaaggttaaaagcatttttggcttctagct
>HPV11:7867:58:58:15
aacctaaggtcacacacctgcaaccggtttcggttacccacaccctacata
>HPV12:5:58:52:17
ccaggtgcggtacgatttcccaatagcacattatactagattgttgttgcc
>HPV12:161:52:58:17
gtataaggcttggttcttttgcaatgtgattgggacaaatggcacagcagg
>HPV12:215:57:57:21
atcagcagacagtgacagacagtacgcctgagctgcccacaactattaaag
>HPV12:221:58:53:21
agacagtgacagacagtacgcctgagctgcccacaactattaaagagttag
>HPV12:321:52:52:21
ttgcggaaagttcttagattttctggaagtgtgtgattttgacaaaaagca
>HPV12:324:52:53:21
cggaaagttcttagattttctggaagtgtgtgattttgacaaaaagcagct
>HPV12:459:52:52:17
ttatcaacaaacagtgctaggtagagatatagagcttgctactggaaaatc
>HPV12:465:52:52:17
acaaacagtgctaggtagagatatagagcttgctactggaaaatctatatt
>HPV12:607:55:55:17
gttagagacaggtggaagggaatttgcagacagtgcaagcatttgtatctg
>HPV12:610:57:53:17
agagacaggtggaagggaatttgcagacagtgcaagcatttgtatctgaat
>HPV12:632:55:53:15
gcagacagtgcaagcatttgtatctgaataatgatcggtaaagaggtcacc
>HPV12:658:53:53:21
aataatgatcggtaaagaggtcaccgtgcaagattttaccttggagcttag
>HPV12:660:55:53:21
taatgatcggtaaagaggtcaccgtgcaagattttaccttggagcttagtg
>HPV12:664:58:55:17
gatcggtaaagaggtcaccgtgcaagattttaccttggagcttagtgagct
>HPV12:687:52:58:15
aagattttaccttggagcttagtgagctgcagcctgaagtgttaccagttg
>HPV12:690:53:58:15
attttaccttggagcttagtgagctgcagcctgaagtgttaccagttgacc
>HPV12:702:58:55:21
agcttagtgagctgcagcctgaagtgttaccagttgacctgctttgtgaag
>HPV12:712:58:55:21
gctgcagcctgaagtgttaccagttgacctgctttgtgaagaggaattacc
>HPV12:717:57:53:17
agcctgaagtgttaccagttgacctgctttgtgaagaggaattaccaaacg
>HPV12:722:55:55:17
gaagtgttaccagttgacctgctttgtgaagaggaattaccaaacgagcag
>HPV12:727:55:55:17
gttaccagttgacctgctttgtgaagaggaattaccaaacgagcaggaaac
>HPV12:729:55:57:19
taccagttgacctgctttgtgaagaggaattaccaaacgagcaggaaacgg
>HPV12:730:57:57:21
accagttgacctgctttgtgaagaggaattaccaaacgagcaggaaacgga
>HPV12:748:55:58:19
tgaagaggaattaccaaacgagcaggaaacggaggaggagtcagatatcga
>HPV12:754:57:58:19
ggaattaccaaacgagcaggaaacggaggaggagtcagatatcgacaggac
>HPV12:756:55:58:17
aattaccaaacgagcaggaaacggaggaggagtcagatatcgacaggactg
>HPV12:772:58:52:13
ggaaacggaggaggagtcagatatcgacaggactgtattcaaaatcattgc
>HPV12:776:58:53:13
acggaggaggagtcagatatcgacaggactgtattcaaaatcattgcaccg
>HPV12:781:58:53:13
ggaggagtcagatatcgacaggactgtattcaaaatcattgcaccgtgtgg
>HPV12:812:57:58:15
aaaatcattgcaccgtgtggctgcagctcctgtgaggtcaaccttcgtatt
>HPV12:841:53:55:21
ctgtgaggtcaaccttcgtatttttgtcaacgcaactgatactggcattag
>HPV12:847:53:58:17
ggtcaaccttcgtatttttgtcaacgcaactgatactggcattaggaccct
>HPV12:1385:58:53:15
gggaggatcaggggccatagatattgattatctgtcattgctgcgtagtag
>HPV12:1393:53:53:13
caggggccatagatattgattatctgtcattgctgcgtagtagcaatatta
>HPV12:1404:52:52:17
gatattgattatctgtcattgctgcgtagtagcaatattaaagccacgtta
>HPV12:1959:55:58:19
tatgccaagcttgcaccagaagatagcaatgcagtagcatggctagcacat
>HPV12:1964:55:57:19
caagcttgcaccagaagatagcaatgcagtagcatggctagcacataatca
>HPV12:1970:55:55:19
tgcaccagaagatagcaatgcagtagcatggctagcacataatcaacaagc
>HPV12:1974:55:53:21
ccagaagatagcaatgcagtagcatggctagcacataatcaacaagctaaa
>HPV12:1975:55:52:21
cagaagatagcaatgcagtagcatggctagcacataatcaacaagctaaat
>HPV12:3054:57:53:17
tccagtgcctgtggaggtcatttatgataaggagccagaaaatgcaaatgt
>HPV12:3059:53:53:17
tgcctgtggaggtcatttatgataaggagccagaaaatgcaaatgtgtata
>HPV12:3060:55:52:17
gcctgtggaggtcatttatgataaggagccagaaaatgcaaatgtgtatac
>HPV12:3062:53:52:17
ctgtggaggtcatttatgataaggagccagaaaatgcaaatgtgtatacaa
>HPV12:3078:52:52:17
tgataaggagccagaaaatgcaaatgtgtatacaatgtggaagtatgtgta
>HPV12:3117:52:53:17
gaagtatgtgtattatatggacccagaggatgtatggcataaaaccacaag
>HPV12:3120:53:53:17
gtatgtgtattatatggacccagaggatgtatggcataaaaccacaagtgg
>HPV12:3123:53:55:17
tgtgtattatatggacccagaggatgtatggcataaaaccacaagtggtgt
>HPV12:3127:52:53:17
tattatatggacccagaggatgtatggcataaaaccacaagtggtgtaaat
>HPV12:3128:53:52:17
attatatggacccagaggatgtatggcataaaaccacaagtggtgtaaatc
>HPV12:3142:53:55:15
gaggatgtatggcataaaaccacaagtggtgtaaatcagacgggcatttac
>HPV12:3144:53:55:15
ggatgtatggcataaaaccacaagtggtgtaaatcagacgggcatttacta
>HPV12:3145:53:53:15
gatgtatggcataaaaccacaagtggtgtaaatcagacgggcatttactat
>HPV12:3147:53:52:15
tgtatggcataaaaccacaagtggtgtaaatcagacgggcatttactattt
>HPV12:3158:53:53:17
aaaccacaagtggtgtaaatcagacgggcatttactatttacatggagact
>HPV12:3159:55:52:17
aaccacaagtggtgtaaatcagacgggcatttactatttacatggagactt
>HPV12:3224:53:52:19
tactttttgctgatggtgcacgaatgtatagtaaaactggacaatgggaag
>HPV12:3229:53:52:19
tttgctgatggtgcacgaatgtatagtaaaactggacaatgggaagttaag
>HPV12:3237:52:52:19
tggtgcacgaatgtatagtaaaactggacaatgggaagttaaggttaataa
>HPV12:3254:52:52:15
gtaaaactggacaatgggaagttaaggttaataaggaaactgtgtttgctc
>HPV12:3456:58:58:21
accatctagcagaacaaggcgacaggaaacgcagcaaaggcgatcaaggtc
>HPV12:3697:58:58:19
tccagatcatcctcctccaacaccagaaaacggtcacaacggggagaaaga
>HPV12:4122:52:53:17
tcagagaaaggattttgatgagactgtgaaatatccgaagggagttgaaac
>HPV12:4124:52:53:17
agagaaaggattttgatgagactgtgaaatatccgaagggagttgaaactg
>HPV12:4136:52:57:13
ttgatgagactgtgaaatatccgaagggagttgaaactgcatatggcaact
>HPV12:4137:53:55:13
tgatgagactgtgaaatatccgaagggagttgaaactgcatatggcaactt
>HPV12:4138:55:53:13
gatgagactgtgaaatatccgaagggagttgaaactgcatatggcaactta
>HPV12:4140:55:53:15
tgagactgtgaaatatccgaagggagttgaaactgcatatggcaacttaga
>HPV12:4143:55:53:15
gactgtgaaatatccgaagggagttgaaactgcatatggcaacttagacag
>HPV12:4149:53:55:15
gaaatatccgaagggagttgaaactgcatatggcaacttagacagcctata
>HPV12:4156:57:52:15
ccgaagggagttgaaactgcatatggcaacttagacagcctataacataac
>HPV12:4529:57:55:17
ggttgtaaggccttcacttgttcctgaatctgtgggtccagcagatatatt
>HPV12:4535:55:55:15
aaggccttcacttgttcctgaatctgtgggtccagcagatatattaccaat
>HPV12:4537:57:53:17
ggccttcacttgttcctgaatctgtgggtccagcagatatattaccaatag
>HPV12:4538:57:53:17
gccttcacttgttcctgaatctgtgggtccagcagatatattaccaataga
>HPV12:4613:55:55:17
tgcttcctcggtagttccattaactgaatcctcagcaactgatctacttcc
>HPV12:4622:53:57:19
ggtagttccattaactgaatcctcagcaactgatctacttccaggagaagt
>HPV12:4640:55:55:15
atcctcagcaactgatctacttccaggagaagttgagacaatagctgagat
>HPV12:4641:57:53:15
tcctcagcaactgatctacttccaggagaagttgagacaatagctgagatt
>HPV12:4643:57:52:15
ctcagcaactgatctacttccaggagaagttgagacaatagctgagattaa
>HPV12:4646:55:52:17
agcaactgatctacttccaggagaagttgagacaatagctgagattaatcc
>HPV12:4649:53:53:17
aactgatctacttccaggagaagttgagacaatagctgagattaatcctgt
>HPV12:4651:55:52:17
ctgatctacttccaggagaagttgagacaatagctgagattaatcctgttt
>HPV12:4658:53:55:17
acttccaggagaagttgagacaatagctgagattaatcctgtttcagaggg
>HPV12:4661:55:57:17
tccaggagaagttgagacaatagctgagattaatcctgtttcagagggccc
>HPV12:4663:55:57:17
caggagaagttgagacaatagctgagattaatcctgtttcagagggcccta
>HPV12:4673:52:57:19
tgagacaatagctgagattaatcctgtttcagagggccctacgattgattc
>HPV12:4681:52:58:15
tagctgagattaatcctgtttcagagggccctacgattgattcacctgttg
>HPV12:4683:55:57:15
gctgagattaatcctgtttcagagggccctacgattgattcacctgttgtg
>HPV12:4690:57:53:17
ttaatcctgtttcagagggccctacgattgattcacctgttgtgacaacaa
>HPV12:4694:58:55:17
tcctgtttcagagggccctacgattgattcacctgttgtgacaacaagcag
>HPV12:4703:58:58:15
agagggccctacgattgattcacctgttgtgacaacaagcagaggctccag
>HPV12:4719:55:57:19
gattcacctgttgtgacaacaagcagaggctccagtgcaatattggaagtt
>HPV12:4728:58:55:17
gttgtgacaacaagcagaggctccagtgcaatattggaagttgcaccagac
>HPV12:4730:58:57:17
tgtgacaacaagcagaggctccagtgcaatattggaagttgcaccagaccc
>HPV12:4739:57:58:19
aagcagaggctccagtgcaatattggaagttgcaccagaccctatacctcc
>HPV12:4742:57:58:19
cagaggctccagtgcaatattggaagttgcaccagaccctatacctccaac
>HPV12:4751:55:57:19
cagtgcaatattggaagttgcaccagaccctatacctccaacacgtgttag
>HPV12:4835:52:57:17
tcaaattataacagagtccacacctgctcaaggtgaaacatctttggcaga
>HPV12:4841:55:57:17
tataacagagtccacacctgctcaaggtgaaacatctttggcagaccacat
>HPV12:4842:57:55:15
ataacagagtccacacctgctcaaggtgaaacatctttggcagaccacatc
>HPV12:4844:58:57:15
aacagagtccacacctgctcaaggtgaaacatctttggcagaccacatcct
>HPV12:4901:55:52:19
atctggctcaggaggtcaaactataggtagtgacataacagacattattga
>HPV12:5052:55:55:15
cgtagaggagtgtccctaacaaatagaaggctagtacaacaagtgcaagtt
>HPV12:5055:53:55:15
agaggagtgtccctaacaaatagaaggctagtacaacaagtgcaagttgat
>HPV12:5056:55:53:15
gaggagtgtccctaacaaatagaaggctagtacaacaagtgcaagttgata
>HPV12:5060:53:52:17
agtgtccctaacaaatagaaggctagtacaacaagtgcaagttgataatcc
>HPV12:5192:52:58:19
tgaacaggacttagaaacatttgaggagccacctgatagggatttccttga
>HPV12:5261:55:57:15
acctcaatactctacaacacctgctggatatgttagggtcagtaggctagg
>HPV12:5262:57:57:15
cctcaatactctacaacacctgctggatatgttagggtcagtaggctaggc
>HPV12:5426:55:55:19
ccaacattcaggtgatgcaaccatagtgcaaggcactgttgaaagtacatt
>HPV12:5432:55:53:19
ttcaggtgatgcaaccatagtgcaaggcactgttgaaagtacatttgtaga
>HPV12:5433:57:52:19
tcaggtgatgcaaccatagtgcaaggcactgttgaaagtacatttgtagat
>HPV12:5445:55:52:15
accatagtgcaaggcactgttgaaagtacatttgtagatatggacatagcg
>HPV12:5470:52:52:17
gtacatttgtagatatggacatagcggaagatcctttgtctgaaagtattg
>HPV12:5471:52:52:17
tacatttgtagatatggacatagcggaagatcctttgtctgaaagtattga
>HPV12:5474:52:53:17
atttgtagatatggacatagcggaagatcctttgtctgaaagtattgaggc
>HPV12:5486:57:53:17
ggacatagcggaagatcctttgtctgaaagtattgaggctcattctgatga
>HPV12:5495:52:55:17
ggaagatcctttgtctgaaagtattgaggctcattctgatgacctattact
>HPV12:5522:53:57:19
ggctcattctgatgacctattacttgatgaagctgtggaggattttagcgg
>HPV12:5531:52:57:15
tgatgacctattacttgatgaagctgtggaggattttagcgggtcacaatt
>HPV12:5544:53:53:17
cttgatgaagctgtggaggattttagcgggtcacaattagttattggaaac
>HPV12:5546:55:52:17
tgatgaagctgtggaggattttagcgggtcacaattagttattggaaacag
>HPV12:5547:57:52:17
gatgaagctgtggaggattttagcgggtcacaattagttattggaaacaga
>HPV12:5571:52:57:17
gggtcacaattagttattggaaacagacgcagcacaacatcatacactgtg
>HPV12:5594:57:57:15
cagacgcagcacaacatcatacactgtgccccgttttgaaactacaaggag
>HPV12:5596:57:58:17
gacgcagcacaacatcatacactgtgccccgttttgaaactacaaggagca
>HPV12:5601:58:53:17
agcacaacatcatacactgtgccccgttttgaaactacaaggagcagttct
>HPV12:5616:55:53:15
actgtgccccgttttgaaactacaaggagcagttcttattatgtgcaagat
>HPV12:5617:57:52:15
ctgtgccccgttttgaaactacaaggagcagttcttattatgtgcaagata
>HPV12:5619:57:52:17
gtgccccgttttgaaactacaaggagcagttcttattatgtgcaagataca
>HPV12:5639:52:52:17
aaggagcagttcttattatgtgcaagatacacaaggttattatgtggctta
>HPV12:5684:52:53:19
ggcttatcctgaacatagaaatactgcagaaatcatttatccaacaccaga
>HPV12:5773:52:58:15
gtgacttttatttacatcctagcctgcggaggcgcaagcgtaaaagaaaat
>HPV12:5775:53:55:15
gacttttatttacatcctagcctgcggaggcgcaagcgtaaaagaaaatat
>HPV12:5776:53:53:15
acttttatttacatcctagcctgcggaggcgcaagcgtaaaagaaaatatt
>HPV12:5778:53:52:15
ttttatttacatcctagcctgcggaggcgcaagcgtaaaagaaaatatttg
>HPV12:5779:55:52:15
tttatttacatcctagcctgcggaggcgcaagcgtaaaagaaaatatttgt
>HPV12:5803:52:55:17
ggcgcaagcgtaaaagaaaatatttgtgatttacttgcagatggctgtgtg
>HPV12:5929:52:57:19
tcaaaggactaacatctactatcacgccaatactgacagactactcactgt
>HPV12:5938:52:57:19
taacatctactatcacgccaatactgacagactactcactgtaggacatcc
>HPV12:5942:53:55:17
atctactatcacgccaatactgacagactactcactgtaggacatccatat
>HPV12:6032:53:55:17
cctaaagtgtcaggaaatcaacacagagtatttcgcctcaaattgccagat
>HPV12:6034:52:55:17
taaagtgtcaggaaatcaacacagagtatttcgcctcaaattgccagatcc
>HPV12:6041:52:57:19
tcaggaaatcaacacagagtatttcgcctcaaattgccagatccaaacaga
>HPV12:6051:52:53:19
aacacagagtatttcgcctcaaattgccagatccaaacagatttgctttag
>HPV12:6065:57:53:15
cgcctcaaattgccagatccaaacagatttgctttagctgacatgtctgta
>HPV12:6076:53:53:15
gccagatccaaacagatttgctttagctgacatgtctgtatataatcctga
>HPV12:6149:55:58:15
tgcagaggattggaaataagtaggggtcagcctttaggcgttggaagtact
>HPV12:6153:55:58:15
gaggattggaaataagtaggggtcagcctttaggcgttggaagtactggac
>HPV12:6233:52:55:15
gaaaactcaaataactatgccacaggcagtaaggatgatagacagaacaca
>HPV12:6236:53:53:15
aactcaaataactatgccacaggcagtaaggatgatagacagaacacatca
>HPV12:6241:53:52:17
aaataactatgccacaggcagtaaggatgatagacagaacacatcatttga
>HPV12:6244:55:52:17
taactatgccacaggcagtaaggatgatagacagaacacatcatttgatcc
>HPV12:6248:55:52:17
tatgccacaggcagtaaggatgatagacagaacacatcatttgatcctaaa
>HPV12:6312:55:58:17
ttatagtgggctgtacaccttgtgtgggagaacactgggagaaagccttac
>HPV12:6313:57:58:17
tatagtgggctgtacaccttgtgtgggagaacactgggagaaagccttacc
>HPV12:6314:58:58:17
atagtgggctgtacaccttgtgtgggagaacactgggagaaagccttaccc
>HPV12:6371:55:57:15
gatgcaccagctgaaaatggtgtttgccctcccatagagttaaagaacact
>HPV12:6479:52:53:19
ttgcaacaaaacagatctgatgtcagccttgacatagtgaatgaaacttgc
>HPV12:6610:55:55:17
tgccagacatttctttgtgagaggaggtaaaacaggtgatgacattcctga
>HPV12:6619:52:57:19
tttctttgtgagaggaggtaaaacaggtgatgacattcctgacgcacaaat
>HPV12:6620:53:55:19
ttctttgtgagaggaggtaaaacaggtgatgacattcctgacgcacaaatt
>HPV12:6622:55:55:17
ctttgtgagaggaggtaaaacaggtgatgacattcctgacgcacaaattga
>HPV12:6625:55:55:17
tgtgagaggaggtaaaacaggtgatgacattcctgacgcacaaattgatga
>HPV12:6634:53:53:17
aggtaaaacaggtgatgacattcctgacgcacaaattgatgatggcaatat
>HPV12:6637:53:52:15
taaaacaggtgatgacattcctgacgcacaaattgatgatggcaatatgaa
>HPV12:6690:53:52:15
atcagtattacattcctggagctcaggatcaatctcaaaaggatataggta
>HPV12:6713:52:53:15
caggatcaatctcaaaaggatataggtaatgcgatgtatttcccaactgta
>HPV12:6723:52:55:15
ctcaaaaggatataggtaatgcgatgtatttcccaactgtaagtggctcat
>HPV12:6736:53:53:17
aggtaatgcgatgtatttcccaactgtaagtggctcattagtttctagtga
>HPV12:6740:52:55:17
aatgcgatgtatttcccaactgtaagtggctcattagtttctagtgatgct
>HPV12:6742:53:55:19
tgcgatgtatttcccaactgtaagtggctcattagtttctagtgatgctca
>HPV12:6768:53:55:15
gctcattagtttctagtgatgctcagttgtttaataggcccttctggcttc
>HPV12:6788:55:57:15
gctcagttgtttaataggcccttctggcttcaaagagcacagggtcataat
>HPV12:6789:55:55:15
ctcagttgtttaataggcccttctggcttcaaagagcacagggtcataata
>HPV12:6818:53:57:17
caaagagcacagggtcataataatggcatcctgtgggctaatcagatgttt
>HPV12:6827:55:55:17
cagggtcataataatggcatcctgtgggctaatcagatgtttgtcacagtt
>HPV12:6828:55:53:17
agggtcataataatggcatcctgtgggctaatcagatgtttgtcacagttg
>HPV12:6829:57:53:17
gggtcataataatggcatcctgtgggctaatcagatgtttgtcacagttgt
>HPV12:6840:57:52:15
atggcatcctgtgggctaatcagatgtttgtcacagttgtagacaatacac
>HPV12:6850:55:53:19
gtgggctaatcagatgtttgtcacagttgtagacaatacacgaaacaccaa
>HPV12:7026:52:52:19
gtaaagttcctttaaaggcagaagtgttagcacagataaatgcaatgaact
>HPV12:7086:58:55:19
tggaggactggcaattaggcttcgtgccaactcctgacaatcctattcatg
>HPV12:7096:58:52:17
gcaattaggcttcgtgccaactcctgacaatcctattcatgacacatacag
>HPV12:7111:55:52:15
gccaactcctgacaatcctattcatgacacatacagatatatcgaatctct
>HPV12:7145:52:55:17
agatatatcgaatctctggctactaggtgccctgataaaaatcctccaaaa
>HPV12:7146:53:53:15
gatatatcgaatctctggctactaggtgccctgataaaaatcctccaaaag
>HPV12:7189:55:53:15
tccaaaagaaaagccggacccttatgatggcttaagtttttggactgtaga
>HPV12:7192:53:52:15
aaaagaaaagccggacccttatgatggcttaagtttttggactgtagatat
>HPV12:7205:52:55:17
gacccttatgatggcttaagtttttggactgtagatatgactgagagactt
>HPV12:7224:52:55:15
gtttttggactgtagatatgactgagagactttctttagacctggatcagt
>HPV12:7226:52:53:15
ttttggactgtagatatgactgagagactttctttagacctggatcagtat
>HPV12:7266:57:58:21
tggatcagtattccttagggcgcaagttcttattccaggctggcctccaac
>HPV12:7296:58:53:15
tattccaggctggcctccaacaaacgaccgttaacggtacaacaaaatcat
>HPV12:7344:52:55:17
catcaagctatagaagttccataagggggaccaaaagaaaacgcaaaaact
>HPV12:7345:52:53:17
atcaagctatagaagttccataagggggaccaaaagaaaacgcaaaaacta
>HPV12:7346:53:52:17
tcaagctatagaagttccataagggggaccaaaagaaaacgcaaaaactaa
>HPV12:7485:58:57:17
aaacagaccgcgcccggtacataaaggtgagttggtgccaaattagtctca
>HPV12:7505:52:55:15
ataaaggtgagttggtgccaaattagtctcactttgttgccagaacatacc
>HPV12:7515:53:58:17
gttggtgccaaattagtctcactttgttgccagaacataccgtgttcgtcc
>HPV12:7531:55:57:15
tctcactttgttgccagaacataccgtgttcgtcctaacatgctcggatta
>HPV12:7533:55:57:13
tcactttgttgccagaacataccgtgttcgtcctaacatgctcggattagg
>HPV12:7537:55:58:15
tttgttgccagaacataccgtgttcgtcctaacatgctcggattaggtcga
>HPV12:7565:58:57:15
ctaacatgctcggattaggtcgaccgccaaaggacctttggtttgccaaat
>HPV12:7584:58:57:15
tcgaccgccaaaggacctttggtttgccaaatagcttacagcagctcagtt
>HPV12:7602:53:58:15
ttggtttgccaaatagcttacagcagctcagttctggcacatttgtggacc
>HPV12:7607:55:57:15
ttgccaaatagcttacagcagctcagttctggcacatttgtggaccgataa
>HPV12:7613:55:57:15
aatagcttacagcagctcagttctggcacatttgtggaccgataacggtaa
>HPV13:327:57:53:21
ccagtttaggcattttgacttcgcgggatttgctgtaacagttgaagaaga
>HPV13:328:57:52:21
cagtttaggcattttgacttcgcgggatttgctgtaacagttgaagaagac
>HPV13:333:55:53:21
taggcattttgacttcgcgggatttgctgtaacagttgaagaagacacaaa
>HPV13:336:57:53:19
gcattttgacttcgcgggatttgctgtaacagttgaagaagacacaaagca
>HPV13:342:57:53:19
tgacttcgcgggatttgctgtaacagttgaagaagacacaaagcagtcaat
>HPV13:375:52:55:21
agacacaaagcagtcaattttggatgtgctaattcgctgctatttatgcca
>HPV13:666:52:55:21
acgcaacatagcacactattacaatgctaccaaatactaacgtcctgtagt
>HPV13:1120:57:55:19
tcccctaggacatgttgaacagtcagtggactgtgatataagtcctcgatt
>HPV13:1123:57:55:19
cctaggacatgttgaacagtcagtggactgtgatataagtcctcgattgga
>HPV13:1127:57:57:19
ggacatgttgaacagtcagtggactgtgatataagtcctcgattggacgct
>HPV13:1129:55:55:19
acatgttgaacagtcagtggactgtgatataagtcctcgattggacgctat
>HPV13:1136:53:53:17
gaacagtcagtggactgtgatataagtcctcgattggacgctataaaatta
>HPV13:1386:58:55:17
agatagaagagcacacagggaccacgcgggtgttagaactccttaaatgta
>HPV13:1683:52:55:21
taaataaaagtagatgcacagtggcgcgaacactggcaacctttcttaata
>HPV13:1685:55:52:21
aataaaagtagatgcacagtggcgcgaacactggcaacctttcttaatatt
>HPV13:3004:52:57:19
tacaagatacaagtcgtgaaatgtggctaacacccccaaaacgctgtttta
>HPV13:3021:57:53:15
gaaatgtggctaacacccccaaaacgctgttttaagaaacagggacaaact
>HPV13:3024:58:52:15
atgtggctaacacccccaaaacgctgttttaagaaacagggacaaactgtg
>HPV13:3031:53:55:15
taacacccccaaaacgctgttttaagaaacagggacaaactgtggaagtaa
>HPV13:3038:53:52:21
cccaaaacgctgttttaagaaacagggacaaactgtggaagtaaaatatga
>HPV13:3062:52:52:17
gggacaaactgtggaagtaaaatatgactgtaatacagacaatagaatgga
>HPV13:3097:52:52:15
cagacaatagaatggattatgtgtcgtggacatacatatatgtgtttgaca
>HPV13:3115:52:52:15
atgtgtcgtggacatacatatatgtgtttgacacagataaatggacaaagg
>HPV13:3119:52:53:15
gtcgtggacatacatatatgtgtttgacacagataaatggacaaaggtgaa
>HPV13:3146:52:52:19
cacagataaatggacaaaggtgaaaggaatggtagattataaagggttgta
>HPV13:3241:53:53:15
aggaggctaaaaaatatggggaaacgttacaatgggaagtatgtattggca
>HPV13:3251:52:55:15
aaaatatggggaaacgttacaatgggaagtatgtattggcagcacagtcat
>HPV13:3449:58:58:17
acaacgaggaccttcacgtcccattggaaacccccagaacacacaaagcat
>HPV13:3471:55:57:19
attggaaacccccagaacacacaaagcattgtgtgtgtcacagactacgac
>HPV13:3494:55:58:19
aagcattgtgtgtgtcacagactacgacaccctggacagtgcaaacaacaa
>HPV13:3556:52:57:19
accattacaacaataacaaaggacgggacaacagttactgtgcagctacac
>HPV13:3557:53:57:21
ccattacaacaataacaaaggacgggacaacagttactgtgcagctacacc
>HPV13:3687:52:55:17
ttgttagcatcatctacatggcattggaccgcccctaataattcacaaaaa
>HPV13:3688:53:53:17
tgttagcatcatctacatggcattggaccgcccctaataattcacaaaaac
>HPV13:3692:57:52:21
agcatcatctacatggcattggaccgcccctaataattcacaaaaacatgc
>HPV13:3716:52:53:15
cgcccctaataattcacaaaaacatgcactggtaaccttaacctatgtaaa
>HPV13:3926:55:53:19
atgttagtacacaggcaaccagcaagtcattactgccacttgtaattgcac
>HPV13:3935:57:55:19
cacaggcaaccagcaagtcattactgccacttgtaattgcacttacagtgt
>HPV13:3942:55:53:19
aaccagcaagtcattactgccacttgtaattgcacttacagtgtgtgtagt
>HPV13:3948:52:55:17
caagtcattactgccacttgtaattgcacttacagtgtgtgtagttagcat
>HPV13:4116:55:52:21
aaccctgtctctttgctttcttcctgcgttgtgtgtacaccaatatatttt
>HPV13:4411:52:55:15
ctatatcaaacttgtaaggcttctggaacatgtcctcctgatgttatacca
>HPV13:4417:53:55:13
caaacttgtaaggcttctggaacatgtcctcctgatgttataccaaaggtt
>HPV13:4440:53:52:17
atgtcctcctgatgttataccaaaggttgaacaaaacactcttgcagataa
>HPV13:4458:52:52:15
accaaaggttgaacaaaacactcttgcagataaaatattaaagtggggcag
>HPV13:4629:52:57:19
tcctcctattgttgttgatactgttgggcctacagacccttctattgtatc
>HPV13:4630:53:57:19
cctcctattgttgttgatactgttgggcctacagacccttctattgtatct
>HPV13:4631:53:55:19
ctcctattgttgttgatactgttgggcctacagacccttctattgtatctt
>HPV13:4650:57:53:17
tgttgggcctacagacccttctattgtatctttggtagaggaatcagctat
>HPV13:4755:58:52:15
caccacatctcaatcagccactccagcaatattggatgtgtctgttacaac
>HPV13:4764:55:52:17
tcaatcagccactccagcaatattggatgtgtctgttacaacacaaaacac
>HPV13:4767:55:52:15
atcagccactccagcaatattggatgtgtctgttacaacacaaaacactac
>HPV13:4877:55:52:15
cttctattgaaagtggtgcacacgtgtttatatcgccatctactatttccc
>HPV13:4886:53:55:17
aaagtggtgcacacgtgtttatatcgccatctactatttcccctcattcta
>HPV13:5023:58:57:17
cgtccacgtctaggcctttacagtagggccttacatcaagtacaggttact
>HPV13:5024:58:55:17
gtccacgtctaggcctttacagtagggccttacatcaagtacaggttactg
>HPV13:5066:53:58:15
aggttactgatcctgcctttttatcgtcgccccaacgccttataacctttg
>HPV13:5091:58:53:15
gtcgccccaacgccttataacctttgataaccctacatatgaaggtgaaga
>HPV13:5151:53:58:15
gcagtttgcacacaataccattcatgaaccccctgatgaggcatttatgga
>HPV13:5252:57:57:21
ggtttagtagaattggtcagagggggtctatgtatactcgaagcggcaagc
>HPV13:5266:58:58:19
ggtcagagggggtctatgtatactcgaagcggcaagcatataggtggaagg
>HPV13:5272:58:58:19
agggggtctatgtatactcgaagcggcaagcatataggtggaagggtccat
>HPV13:5276:57:57:21
ggtctatgtatactcgaagcggcaagcatataggtggaagggtccatttct
>HPV13:5364:55:58:15
aatagaattacacccccttgtggctgctgcacaggatcacagtggtttgtt
>HPV13:5421:58:58:15
ttatgcagaacctgaccctgaccctgtggctgtaaacacctctgggtcatt
>HPV13:5447:57:58:17
tggctgtaaacacctctgggtcattgtcttctgcctccacaccatttgcac
>HPV13:5454:55:57:15
aaacacctctgggtcattgtcttctgcctccacaccatttgcacaatcttc
>HPV13:5490:52:58:17
atttgcacaatcttctttgtcttccgccccatggggtaatactactgttcc
>HPV13:5497:57:55:19
caatcttctttgtcttccgccccatggggtaatactactgttcctctttca
>HPV13:5498:57:53:19
aatcttctttgtcttccgccccatggggtaatactactgttcctctttcac
>HPV13:5499:58:53:19
atcttctttgtcttccgccccatggggtaatactactgttcctctttcact
>HPV13:5511:58:55:15
ttccgccccatggggtaatactactgttcctctttcactaccaggtgatat
>HPV13:5529:53:53:15
tactactgttcctctttcactaccaggtgatatatttatacagcctggtcc
>HPV13:5532:55:53:17
tactgttcctctttcactaccaggtgatatatttatacagcctggtcctga
>HPV13:5550:52:57:19
accaggtgatatatttatacagcctggtcctgacataacattcccaactgc
>HPV13:5551:53:57:17
ccaggtgatatatttatacagcctggtcctgacataacattcccaactgca
>HPV13:5556:52:55:15
tgatatatttatacagcctggtcctgacataacattcccaactgcacctac
>HPV13:5583:55:55:17
cataacattcccaactgcacctacagtaacgccttataatcctgttacgcc
>HPV13:5588:57:57:17
cattcccaactgcacctacagtaacgccttataatcctgttacgcctgctt
>HPV13:5606:53:58:15
cagtaacgccttataatcctgttacgcctgctttacctacaggtcctgttt
>HPV13:5610:55:53:17
aacgccttataatcctgttacgcctgctttacctacaggtcctgtttttat
>HPV13:5622:57:53:15
tcctgttacgcctgctttacctacaggtcctgtttttattactgcttctgg
>HPV13:5623:58:53:15
cctgttacgcctgctttacctacaggtcctgtttttattactgcttctgga
>HPV13:5686:53:53:21
cctacatggtattttacacgcaaacgccgtaaacgtgtttccttgtttttt
>HPV13:5758:57:52:17
caacaaactatatgtgcctcctcccgcccctgtatcaaaagtaattactac
>HPV13:5961:53:53:19
tacctgaccctaataaatttgccctgcctgacacatctatatttgactcaa
>HPV13:6003:53:58:17
ttgactcaactagtcaacgcttagtgtgggcctgtacaggtttagaggttg
>HPV13:6007:57:57:19
ctcaactagtcaacgcttagtgtgggcctgtacaggtttagaggttggtag
>HPV13:6046:58:55:19
agaggttggtaggggtcaacccttaggtgttggtattagtggtcatccatt
>HPV13:6147:53:55:15
ctggtcaggataatagggttaatgtggccatggactataaacaaacacagt
>HPV13:6148:53:53:15
tggtcaggataatagggttaatgtggccatggactataaacaaacacagtt
>HPV13:6215:58:58:15
gcacctcctttaggtgaacattggggacagggcaagcaatgtactggtgta
>HPV13:6219:57:55:15
ctcctttaggtgaacattggggacagggcaagcaatgtactggtgtaaatg
>HPV13:6220:57:55:15
tcctttaggtgaacattggggacagggcaagcaatgtactggtgtaaatgt
>HPV13:6221:58:53:15
cctttaggtgaacattggggacagggcaagcaatgtactggtgtaaatgta
>HPV13:6225:58:52:15
taggtgaacattggggacagggcaagcaatgtactggtgtaaatgtacaac
>HPV13:6230:58:55:17
gaacattggggacagggcaagcaatgtactggtgtaaatgtacaacctgga
>HPV13:6235:58:53:17
ttggggacagggcaagcaatgtactggtgtaaatgtacaacctggagattg
>HPV13:6253:52:53:19
atgtactggtgtaaatgtacaacctggagattgccctcctttagaattaat
>HPV13:6254:53:52:19
tgtactggtgtaaatgtacaacctggagattgccctcctttagaattaatt
>HPV13:6309:55:55:15
gtgtaattcaggatggtgacatggtggatacaggatttggagccatgaatt
>HPV13:6317:58:55:15
caggatggtgacatggtggatacaggatttggagccatgaattttgcggaa
>HPV13:6322:55:57:17
tggtgacatggtggatacaggatttggagccatgaattttgcggaattgca
>HPV13:6323:57:55:17
ggtgacatggtggatacaggatttggagccatgaattttgcggaattgcaa
>HPV13:6325:55:53:19
tgacatggtggatacaggatttggagccatgaattttgcggaattgcaatc
>HPV13:6384:57:53:15
ctgatgtgccactagacatatgcacgtccacatgcaaatatcctgactatt
>HPV13:6403:55:55:13
atgcacgtccacatgcaaatatcctgactatttacaaatggctgcggatcc
>HPV13:6423:53:52:15
atcctgactatttacaaatggctgcggatccttatggagacagattatttt
>HPV13:6499:55:58:15
tgcaaggcatttctttaacagggcaggctctgttggtgaacaaatcccagc
>HPV13:6500:57:58:15
gcaaggcatttctttaacagggcaggctctgttggtgaacaaatcccagca
>HPV13:6505:57:55:15
gcatttctttaacagggcaggctctgttggtgaacaaatcccagcagaatt
>HPV13:6511:58:52:15
ctttaacagggcaggctctgttggtgaacaaatcccagcagaattatatgt
>HPV13:6648:53:53:17
aaccttattggttacaaaaggcccagggacacaataatggtatatgttggg
>HPV13:6649:55:53:17
accttattggttacaaaaggcccagggacacaataatggtatatgttgggg
>HPV13:6650:57:53:19
ccttattggttacaaaaggcccagggacacaataatggtatatgttggggc
>HPV13:6671:52:55:15
cagggacacaataatggtatatgttggggcaatcacttgtttgttactgta
>HPV13:6672:52:53:15
agggacacaataatggtatatgttggggcaatcacttgtttgttactgtag
>HPV13:6757:55:52:19
tgcagccactacatcatctctttcagacacatataaggccacagaatataa
>HPV13:6915:53:58:15
caattctagaagactggaactttgggctatctccccctcctaatggaacat
>HPV13:6981:53:53:17
gatatgtacaatctcaggccataacgtgtcaaaagcctacacctgataaag
>HPV13:6983:53:53:17
tatgtacaatctcaggccataacgtgtcaaaagcctacacctgataaagaa
>HPV13:6990:53:53:19
aatctcaggccataacgtgtcaaaagcctacacctgataaagaaaaacagg
>HPV13:7006:53:58:21
gtgtcaaaagcctacacctgataaagaaaaacaggatccgtatgcgggtct
>HPV13:7020:53:57:19
cacctgataaagaaaaacaggatccgtatgcgggtcttagtttttgggagg
>HPV13:7026:52:53:19
ataaagaaaaacaggatccgtatgcgggtcttagtttttgggaggttaatc
>HPV13:7027:53:53:19
taaagaaaaacaggatccgtatgcgggtcttagtttttgggaggttaatct
>HPV13:7028:55:52:19
aaagaaaaacaggatccgtatgcgggtcttagtttttgggaggttaatctt
>HPV13:7034:57:52:17
aaacaggatccgtatgcgggtcttagtttttgggaggttaatcttaaggaa
>HPV13:7131:53:57:15
tattacaaacaggcgttcagtctaggtcccctattcgtgtaggtaggaaac
>HPV13:7144:58:57:15
cgttcagtctaggtcccctattcgtgtaggtaggaaacgtgctgcatctac
>HPV13:7148:58:57:15
cagtctaggtcccctattcgtgtaggtaggaaacgtgctgcatctacatct
>HPV13:7151:57:57:17
tctaggtcccctattcgtgtaggtaggaaacgtgctgcatctacatctact
>HPV13:7152:58:55:15
ctaggtcccctattcgtgtaggtaggaaacgtgctgcatctacatctactg
>HPV13:7157:57:58:15
tcccctattcgtgtaggtaggaaacgtgctgcatctacatctactgccaca
>HPV13:7159:57:58:17
ccctattcgtgtaggtaggaaacgtgctgcatctacatctactgccacacc
>HPV13:7162:55:57:13
tattcgtgtaggtaggaaacgtgctgcatctacatctactgccacacctac
>HPV13:7177:55:55:15
gaaacgtgctgcatctacatctactgccacacctactacacgtaaaaaagc
>HPV13:7367:52:55:17
caataaatctaatctgtggtgtcctgttccaccctatgagtaagtggtatg
>HPV13:7379:58:55:17
tctgtggtgtcctgttccaccctatgagtaagtggtatgttgtgtctcgtg
>HPV13:7381:58:55:17
tgtggtgtcctgttccaccctatgagtaagtggtatgttgtgtctcgtgtg
>HPV13:7385:57:58:15
gtgtcctgttccaccctatgagtaagtggtatgttgtgtctcgtgtggtgt
>HPV13:7387:57:57:15
gtcctgttccaccctatgagtaagtggtatgttgtgtctcgtgtggtgttt
>HPV13:7388:57:55:15
tcctgttccaccctatgagtaagtggtatgttgtgtctcgtgtggtgtttt
>HPV13:7392:55:55:15
gttccaccctatgagtaagtggtatgttgtgtctcgtgtggtgttttgtat
>HPV13:7500:52:55:21
atattaagtgcaaccgatttcggttgctattgtttctgcgaccgatttgtt
>HPV13:7514:55:58:17
cgatttcggttgctattgtttctgcgaccgatttgttgcagcacgctgttt
>HPV13:7523:53:53:17
ttgctattgtttctgcgaccgatttgttgcagcacgctgtttatataatct
>HPV13:7526:53:52:17
ctattgtttctgcgaccgatttgttgcagcacgctgtttatataatcttac
>HPV13:7529:55:52:17
ttgtttctgcgaccgatttgttgcagcacgctgtttatataatcttaccta
>HPV13:7557:52:58:13
cgctgtttatataatcttacctaccgcctgccaaaattatccaccgcttgc
>HPV13:7561:52:57:13
gtttatataatcttacctaccgcctgccaaaattatccaccgcttgccaaa
>HPV13:7577:58:58:15
ctaccgcctgccaaaattatccaccgcttgccaaaatcacccacacacctg
>HPV13:7603:58:58:17
cttgccaaaatcacccacacacctggcgttgctagggcgcggttatatata
>HPV13:7608:58:53:17
caaaatcacccacacacctggcgttgctagggcgcggttatatatatttac
>HPV13:7725:52:55:19
tttttgtacttactagccaatgcctgaaaggttttttggctaccagcacta
>HPV13:7729:53:55:19
tgtacttactagccaatgcctgaaaggttttttggctaccagcactacatt
>HPV13:7730:55:53:19
gtacttactagccaatgcctgaaaggttttttggctaccagcactacattt
>HPV13:7738:53:53:19
tagccaatgcctgaaaggttttttggctaccagcactacatttttgtacag
>HPV14d:172:52:58:17
gaaaaaacagagaatgcagactcatggcgacaactgactcttcaacagaca
>HPV14d:182:57:57:17
agaatgcagactcatggcgacaactgactcttcaacagacagtgcagatga
>HPV14d:206:55:55:17
tgactcttcaacagacagtgcagatgaaggtccttctcctaagagtaacta
>HPV14d:209:55:53:19
ctcttcaacagacagtgcagatgaaggtccttctcctaagagtaactattg
>HPV14d:210:55:53:19
tcttcaacagacagtgcagatgaaggtccttctcctaagagtaactattgt
>HPV14d:223:57:52:17
gtgcagatgaaggtccttctcctaagagtaactattgtgatagcacagaaa
>HPV14d:225:57:52:19
gcagatgaaggtccttctcctaagagtaactattgtgatagcacagaaacc
>HPV14d:234:53:53:17
ggtccttctcctaagagtaactattgtgatagcacagaaaccaaatcttct
>HPV14d:236:52:52:15
tccttctcctaagagtaactattgtgatagcacagaaaccaaatcttcttt
>HPV14d:623:53:53:17
gcttcgcatctttataactgctacagaatttgctcttagaaccttccagaa
>HPV14d:646:53:53:17
cagaatttgctcttagaaccttccagaacctgttatttgaacaactgcagc
>HPV14d:652:55:53:15
ttgctcttagaaccttccagaacctgttatttgaacaactgcagctgttgt
>HPV14d:1143:58:52:21
tcagccggttgctgaggcacaaataggaacagtagacattcattatacaga
>HPV14d:1623:52:52:17
aactattgttggccatcaaagtacagaagcaaatgcatttgatatgtctgt
>HPV14d:1747:57:58:19
ccagaagatagtaatgctgtggcctggcttgcccataataatcaggccagg
>HPV14d:1748:57:58:19
cagaagatagtaatgctgtggcctggcttgcccataataatcaggccaggt
>HPV14d:3377:58:53:15
cggtaccgatcaagatccagatccagacaaaaagaagtgtccagaatcaca
>HPV14d:3385:52:57:15
atcaagatccagatccagacaaaaagaagtgtccagaatcacaaccaccac
>HPV14d:3388:52:58:17
aagatccagatccagacaaaaagaagtgtccagaatcacaaccaccaccag
>HPV14d:3390:53:58:17
gatccagatccagacaaaaagaagtgtccagaatcacaaccaccaccagag
>HPV14d:3635:52:58:17
agttcaagaaatacaggaagacttggaaggttactggacgaagctctcgat
>HPV14d:3847:52:52:15
ctttttctcctttaaccagagaagagattttgatcagactgttaagtaccc
>HPV14d:3883:57:57:21
gactgttaagtacccgaaaggagtggaccggtcgtttggctcatttgatag
>HPV14d:3887:58:57:21
gttaagtacccgaaaggagtggaccggtcgtttggctcatttgatagccta
>HPV14d:3908:57:53:19
gaccggtcgtttggctcatttgatagcctataacacccctaacatactaac
>HPV14d:4314:53:58:19
tggtccatcagatattatacctgtggacaccttagatccagtggagcctac
>HPV14d:4329:55:58:15
tatacctgtggacaccttagatccagtggagcctacgacctcttctattgt
>HPV14d:4331:57:57:15
tacctgtggacaccttagatccagtggagcctacgacctcttctattgttc
>HPV14d:4332:58:57:15
acctgtggacaccttagatccagtggagcctacgacctcttctattgttcc
>HPV14d:4340:58:57:15
acaccttagatccagtggagcctacgacctcttctattgttccactcacgg
>HPV14d:4364:57:58:17
cgacctcttctattgttccactcacggattccacaggaccagaccttttgc
>HPV14d:4365:57:58:15
gacctcttctattgttccactcacggattccacaggaccagaccttttgcc
>HPV14d:4465:57:57:17
cctactgacactcctgtcacaactagtacaggaggctccagtgctatatta
>HPV14d:4471:57:55:17
gacactcctgtcacaactagtacaggaggctccagtgctatattagaagta
>HPV14d:4473:57:55:15
cactcctgtcacaactagtacaggaggctccagtgctatattagaagtagc
>HPV14d:4474:57:55:15
actcctgtcacaactagtacaggaggctccagtgctatattagaagtagca
>HPV14d:4575:52:58:15
taatccctcctttcaagtaattaccgaatccacccctaccacaggtgaaag
>HPV14d:4593:57:52:19
aattaccgaatccacccctaccacaggtgaaagttcattagcagacaatat
>HPV14d:4611:53:52:17
taccacaggtgaaagttcattagcagacaatatattggttacctctggttc
>HPV14d:4632:52:58:15
agcagacaatatattggttacctctggttctgggggacaaactattggagg
>HPV14d:4633:53:58:17
gcagacaatatattggttacctctggttctgggggacaaactattggaggc
>HPV14d:4640:53:58:13
atatattggttacctctggttctgggggacaaactattggaggcgctacac
>HPV14d:4641:55:58:15
tatattggttacctctggttctgggggacaaactattggaggcgctacacc
>HPV14d:4642:57:58:15
atattggttacctctggttctgggggacaaactattggaggcgctacacct
>HPV14d:4656:57:57:15
tggttctgggggacaaactattggaggcgctacacctgaacttatagaact
>HPV14d:4657:58:55:15
ggttctgggggacaaactattggaggcgctacacctgaacttatagaactt
>HPV14d:4659:58:53:17
ttctgggggacaaactattggaggcgctacacctgaacttatagaacttca
>HPV14d:4677:57:52:15
tggaggcgctacacctgaacttatagaacttcaagagttaccatctagata
>HPV14d:4735:57:53:21
gaaatcgaagaaccaacaccccctagaagaactagtaccccattacaaagg
>HPV14d:4744:57:55:17
gaaccaacaccccctagaagaactagtaccccattacaaaggatacagaca
>HPV14d:4759:52:55:17
agaagaactagtaccccattacaaaggatacagacagctataagaaggagg
>HPV14d:4770:53:58:17
taccccattacaaaggatacagacagctataagaaggaggggtgggcttac
>HPV14d:4784:55:58:17
ggatacagacagctataagaaggaggggtgggcttacaaataggcgcttag
>HPV14d:4785:55:58:17
gatacagacagctataagaaggaggggtgggcttacaaataggcgcttagt
>HPV14d:4786:55:57:17
atacagacagctataagaaggaggggtgggcttacaaataggcgcttagtc
>HPV14d:4788:57:58:19
acagacagctataagaaggaggggtgggcttacaaataggcgcttagtcca
>HPV14d:4789:58:57:19
cagacagctataagaaggaggggtgggcttacaaataggcgcttagtccaa
>HPV14d:4790:58:55:19
agacagctataagaaggaggggtgggcttacaaataggcgcttagtccaac
>HPV14d:4801:57:57:15
agaaggaggggtgggcttacaaataggcgcttagtccaacaagtttctgta
>HPV14d:4802:58:55:15
gaaggaggggtgggcttacaaataggcgcttagtccaacaagtttctgtag
>HPV14d:4874:53:53:17
gaccatctagactagtgcaatttcagtttgataatccagcatttgaggagg
>HPV14d:4979:52:57:17
gagattttctagatgttcaaaggctgggtaggccccaatattcagaaactc
>HPV14d:4980:52:57:17
agattttctagatgttcaaaggctgggtaggccccaatattcagaaactcc
>HPV14d:4984:53:58:15
tttctagatgttcaaaggctgggtaggccccaatattcagaaactccagca
>HPV14d:4985:55:57:15
ttctagatgttcaaaggctgggtaggccccaatattcagaaactccagcag
>HPV14d:5010:57:58:15
gccccaatattcagaaactccagcagggtatctccgagttagtcgtcttgg
>HPV14d:5064:58:57:19
aaggcggactatacgcactcgttctggagcacaaattgggtctcaagttca
>HPV14d:5076:57:52:21
acgcactcgttctggagcacaaattgggtctcaagttcatttttatagaga
>HPV14d:5238:52:52:17
tgtagatgaaaatccactttctgaggattttagtgcacattctgatgactt
>HPV14d:5259:52:52:21
tgaggattttagtgcacattctgatgacttgcttttagatgaagctaatga
>HPV14d:5307:52:57:15
tgaagactttagtggctctcaattagttgtgggtaatcgacgctcaacatc
>HPV14d:5310:52:57:15
agactttagtggctctcaattagttgtgggtaatcgacgctcaacatcttc
>HPV14d:5312:52:57:15
actttagtggctctcaattagttgtgggtaatcgacgctcaacatcttcat
>HPV14d:5313:53:55:15
ctttagtggctctcaattagttgtgggtaatcgacgctcaacatcttcata
>HPV14d:5314:53:53:15
tttagtggctctcaattagttgtgggtaatcgacgctcaacatcttcatat
>HPV14d:5320:55:55:15
ggctctcaattagttgtgggtaatcgacgctcaacatcttcatataccgtc
>HPV14d:5323:53:57:15
tctcaattagttgtgggtaatcgacgctcaacatcttcatataccgtccct
>HPV14d:5343:55:55:15
tcgacgctcaacatcttcatataccgtccctcgttttgaaacaaccagatc
>HPV14d:5350:55:55:15
tcaacatcttcatataccgtccctcgttttgaaacaaccagatctgggtca
>HPV14d:5365:57:55:15
accgtccctcgttttgaaacaaccagatctgggtcatattatgcacaggat
>HPV14d:5421:52:52:15
aggttattatgtagcttatcctgaggatagggacattagcatggatattat
>HPV14d:5434:55:53:15
gcttatcctgaggatagggacattagcatggatattatttatcctacccca
>HPV14d:5438:55:53:17
atcctgaggatagggacattagcatggatattatttatcctaccccagagt
>HPV14d:5460:52:53:15
catggatattatttatcctaccccagagttgcctgttgtcattattcacac
>HPV14d:5462:52:53:17
tggatattatttatcctaccccagagttgcctgttgtcattattcacacat
>HPV14d:5592:53:57:17
tcttttacagatggcagtttggcaagcagctagtggtaaggtttaccttcc
>HPV14d:5599:58:57:17
cagatggcagtttggcaagcagctagtggtaaggtttaccttccaccatct
>HPV14d:5601:58:55:17
gatggcagtttggcaagcagctagtggtaaggtttaccttccaccatctac
>HPV14d:5602:58:55:17
atggcagtttggcaagcagctagtggtaaggtttaccttccaccatctaca
>HPV14d:5606:57:57:17
cagtttggcaagcagctagtggtaaggtttaccttccaccatctacaccag
>HPV14d:5638:58:57:15
cttccaccatctacaccagttgccagggtccaaagtacggacgaatatgtg
>HPV14d:5639:58:57:15
ttccaccatctacaccagttgccagggtccaaagtacggacgaatatgtgc
>HPV14d:5647:58:57:15
tctacaccagttgccagggtccaaagtacggacgaatatgtgcaaaggact
>HPV14d:5763:52:52:17
tgacgtgcaaagtgctaagataaaagtaccaaaagtatctggaaatcaaca
>HPV14d:5879:52:57:17
atccagataaagaaagactggtttgggcatgcagaggtatagaaataggca
>HPV14d:5880:53:55:17
tccagataaagaaagactggtttgggcatgcagaggtatagaaataggcag
>HPV14d:5889:57:55:19
agaaagactggtttgggcatgcagaggtatagaaataggcagaggacaacc
>HPV14d:5890:58:55:19
gaaagactggtttgggcatgcagaggtatagaaataggcagaggacaacct
>HPV14d:5895:57:55:19
actggtttgggcatgcagaggtatagaaataggcagaggacaacctttagg
>HPV14d:6006:55:52:15
atacaggcaacaagctaactccactgatgacagacaaaatgtgtcatttga
>HPV14d:6021:52:55:17
taactccactgatgacagacaaaatgtgtcatttgatcctaagcaactgca
>HPV14d:6023:53:53:17
actccactgatgacagacaaaatgtgtcatttgatcctaagcaactgcaaa
>HPV14d:6094:58:57:15
ccttgcatgggggaacattgggatagggccttgccatgtgtagaagataaa
>HPV14d:6095:58:55:15
cttgcatgggggaacattgggatagggccttgccatgtgtagaagataaac
>HPV14d:6106:58:58:17
gaacattgggatagggccttgccatgtgtagaagataaaccaccccctggt
>HPV14d:6129:55:53:19
atgtgtagaagataaaccaccccctggttcttgccctccaattgaattaaa
>HPV14d:6130:57:52:19
tgtgtagaagataaaccaccccctggttcttgccctccaattgaattaaaa
>HPV14d:6374:53:57:15
atgccagacacttttttgttagagggggtaagacaggagatgacataccag
>HPV14d:6380:53:58:15
gacacttttttgttagagggggtaagacaggagatgacataccagcagcac
>HPV14d:6384:53:58:15
cttttttgttagagggggtaagacaggagatgacataccagcagcacaagt
>HPV14d:6385:53:57:15
ttttttgttagagggggtaagacaggagatgacataccagcagcacaagtt
>HPV14d:6387:55:57:17
ttttgttagagggggtaagacaggagatgacataccagcagcacaagttga
>HPV14d:6402:55:57:15
taagacaggagatgacataccagcagcacaagttgatgagggtagcctaaa
>HPV14d:6408:57:55:17
aggagatgacataccagcagcacaagttgatgagggtagcctaaagaatgt
>HPV14d:6411:55:53:15
agatgacataccagcagcacaagttgatgagggtagcctaaagaatgttta
>HPV14d:6416:55:52:15
acataccagcagcacaagttgatgagggtagcctaaagaatgtttattaca
>HPV14d:6488:52:57:15
cacaaaacaatattggcaatgccatgtatttcccaactgtcagtggctcat
>HPV14d:6505:53:58:17
aatgccatgtatttcccaactgtcagtggctcattggtatccagtgatgct
>HPV14d:6515:55:57:21
atttcccaactgtcagtggctcattggtatccagtgatgctcaactgttca
>HPV14d:6562:52:57:19
ttcaatagaccattttggttacagcgcgcacaaggccacaataatggtatt
>HPV14d:6564:55:53:21
caatagaccattttggttacagcgcgcacaaggccacaataatggtatttg
>HPV14d:6849:52:57:15
tttagaggagtggcaattaggatttgtacctgcaccagacaatcctattca
>HPV14d:6855:55:53:15
ggagtggcaattaggatttgtacctgcaccagacaatcctattcatgatac
>HPV14d:6905:53:53:17
catacagatatattgagtctgcagcgactaggtgtcctgataaaaatcctc
>HPV14d:6910:53:53:17
agatatattgagtctgcagcgactaggtgtcctgataaaaatcctcctaaa
>HPV14d:6911:55:52:15
gatatattgagtctgcagcgactaggtgtcctgataaaaatcctcctaaag
>HPV14d:6913:55:52:15
tatattgagtctgcagcgactaggtgtcctgataaaaatcctcctaaagaa
>HPV14d:7061:55:53:15
tatttcaggcaggtttgcagcaatcgaccgttaacggtacaaaaacagttt
>HPV14d:7083:53:58:17
atcgaccgttaacggtacaaaaacagtttcgactaggggatccatcaaggg
>HPV14d:7088:53:57:17
ccgttaacggtacaaaaacagtttcgactaggggatccatcaagggtatta
>HPV14d:7093:52:57:21
aacggtacaaaaacagtttcgactaggggatccatcaagggtattaaacga
>HPV14d:7096:55:52:19
ggtacaaaaacagtttcgactaggggatccatcaagggtattaaacgaaaa
>HPV14d:7106:57:52:17
cagtttcgactaggggatccatcaagggtattaaacgaaaacgcaagaatt
>HPV14d:7127:52:52:17
tcaagggtattaaacgaaaacgcaagaattagacattatcgatttcggtgc
>HPV14d:7219:55:58:15
cactctgactaagcaaatatgagccgcgcccgatacataaaggtgccaaat
>HPV14d:7235:57:57:15
atatgagccgcgcccgatacataaaggtgccaaatgaggtgagttgtttgc
>HPV14d:7236:58:57:15
tatgagccgcgcccgatacataaaggtgccaaatgaggtgagttgtttgcc
>HPV14d:7245:57:58:17
cgcccgatacataaaggtgccaaatgaggtgagttgtttgccagaagaggt
>HPV14d:7247:55:58:17
cccgatacataaaggtgccaaatgaggtgagttgtttgccagaagaggtca
>HPV14d:7248:55:57:17
ccgatacataaaggtgccaaatgaggtgagttgtttgccagaagaggtcag
>HPV14d:7252:53:58:15
tacataaaggtgccaaatgaggtgagttgtttgccagaagaggtcagagcc
>HPV14d:7255:53:58:15
ataaaggtgccaaatgaggtgagttgtttgccagaagaggtcagagccaac
>HPV14d:7263:57:58:15
gccaaatgaggtgagttgtttgccagaagaggtcagagccaactcaggttt
>HPV14d:7339:58:53:15
cgcgttggatcaagctacatcgtctgaacacgcaaaagactcaaggaaatg
>HPV14d:7351:55:55:17
agctacatcgtctgaacacgcaaaagactcaaggaaatgtaagtgtgccag
>HPV14d:7358:55:53:15
tcgtctgaacacgcaaaagactcaaggaaatgtaagtgtgccagtctattg
>HPV14d:7359:57:53:15
cgtctgaacacgcaaaagactcaaggaaatgtaagtgtgccagtctattgt
>HPV14d:7368:52:55:15
acgcaaaagactcaaggaaatgtaagtgtgccagtctattgtgttcgaatt
>HPV14d:7370:52:53:15
gcaaaagactcaaggaaatgtaagtgtgccagtctattgtgttcgaatttg
>HPV14d:7376:55:52:15
gactcaaggaaatgtaagtgtgccagtctattgtgttcgaatttggcaaag
>HPV14d:7385:52:53:15
aaatgtaagtgtgccagtctattgtgttcgaatttggcaaagttgaagacc
>HPV15:2:52:57:15
agtaacttggcagaacattttcttggaagacagcaccgataacggtaagat
>HPV15:5:52:55:15
aacttggcagaacattttcttggaagacagcaccgataacggtaagattat
>HPV15:25:57:55:15
tggaagacagcaccgataacggtaagattatatctttgaaccgtaggcggt
>HPV15:48:52:55:17
aagattatatctttgaaccgtaggcggttctttctgattggtttggctgat
>HPV15:49:53:53:15
agattatatctttgaaccgtaggcggttctttctgattggtttggctgata
>HPV15:58:57:52:15
ctttgaaccgtaggcggttctttctgattggtttggctgatagtagttaac
>HPV15:62:57:53:17
gaaccgtaggcggttctttctgattggtttggctgatagtagttaacaaca
>HPV15:63:57:52:17
aaccgtaggcggttctttctgattggtttggctgatagtagttaacaacaa
>HPV15:188:53:58:15
tagagagctatatggataggccaaagcctttttctgtgcagcagcttgcag
>HPV15:203:55:57:17
ataggccaaagcctttttctgtgcagcagcttgcagacactctgtgtatac
>HPV15:206:58:57:17
ggccaaagcctttttctgtgcagcagcttgcagacactctgtgtatacctt
>HPV15:210:55:55:19
aaagcctttttctgtgcagcagcttgcagacactctgtgtatacctttagt
>HPV15:330:52:52:15
taaaggtctgcagttaatttggactgaggaagattttgtttttgcctgttg
>HPV15:332:53:52:17
aaggtctgcagttaatttggactgaggaagattttgtttttgcctgttgtt
>HPV15:421:52:52:21
aacttttatgaacagtcggtgtgtagttgggaaatagagatagtagaacag
>HPV15:424:52:52:21
ttttatgaacagtcggtgtgtagttgggaaatagagatagtagaacagaag
>HPV15:425:53:52:21
tttatgaacagtcggtgtgtagttgggaaatagagatagtagaacagaagc
>HPV15:426:55:52:19
ttatgaacagtcggtgtgtagttgggaaatagagatagtagaacagaagcc
>HPV15:434:55:55:21
agtcggtgtgtagttgggaaatagagatagtagaacagaagcctgttggag
>HPV15:438:53:55:19
ggtgtgtagttgggaaatagagatagtagaacagaagcctgttggagatat
>HPV15:449:52:53:19
gggaaatagagatagtagaacagaagcctgttggagatattattattcgct
>HPV15:586:52:55:19
tggaaaggattgtgtagacattgtagggcgatagaatgattgggaaagaag
>HPV15:587:53:55:19
ggaaaggattgtgtagacattgtagggcgatagaatgattgggaaagaagc
>HPV15:588:53:55:19
gaaaggattgtgtagacattgtagggcgatagaatgattgggaaagaagct
>HPV15:590:55:52:19
aaggattgtgtagacattgtagggcgatagaatgattgggaaagaagctac
>HPV15:594:53:52:19
attgtgtagacattgtagggcgatagaatgattgggaaagaagctactata
>HPV15:608:55:53:17
gtagggcgatagaatgattgggaaagaagctactataccagatatagtgct
>HPV15:611:55:53:19
gggcgatagaatgattgggaaagaagctactataccagatatagtgcttga
>HPV15:682:58:55:21
ccactgacctgcattgctacgaagagttaagtgaagaagagacagaggagg
>HPV15:695:52:58:17
ttgctacgaagagttaagtgaagaagagacagaggaggagccacgatttat
>HPV15:697:53:57:19
gctacgaagagttaagtgaagaagagacagaggaggagccacgatttattc
>HPV15:701:53:57:19
cgaagagttaagtgaagaagagacagaggaggagccacgatttattcctta
>HPV15:763:53:55:19
ttccgtgttgcttttgtgattccaagcttcgacttatagtggttgcaactc
>HPV15:768:53:53:19
tgttgcttttgtgattccaagcttcgacttatagtggttgcaactccattt
>HPV15:778:53:57:19
gtgattccaagcttcgacttatagtggttgcaactccatttggaattcgct
>HPV15:779:53:55:19
tgattccaagcttcgacttatagtggttgcaactccatttggaattcgctc
>HPV15:782:53:57:17
ttccaagcttcgacttatagtggttgcaactccatttggaattcgctcaca
>HPV15:794:52:53:17
acttatagtggttgcaactccatttggaattcgctcacaacaagacttatt
>HPV15:795:53:52:17
cttatagtggttgcaactccatttggaattcgctcacaacaagacttatta
>HPV15:801:55:52:19
gtggttgcaactccatttggaattcgctcacaacaagacttattattggaa
>HPV15:855:58:58:19
gttaagttggtgtgtccagggtgtcgagagaagcttcgccatgtctgatga
>HPV15:857:58:58:19
taagttggtgtgtccagggtgtcgagagaagcttcgccatgtctgatgaca
>HPV15:885:55:53:17
aagcttcgccatgtctgatgacaaaggtacatatgatcctaaagaaggctg
>HPV15:894:52:53:19
catgtctgatgacaaaggtacatatgatcctaaagaaggctgtagtgattg
>HPV15:948:53:52:21
tgttctagaagcagaatgctctgatgctagtttagatggtgatttggaaaa
>HPV15:1150:58:57:15
caagaggttttgcagcttagccctcgcctgcagtgtatatctatttcgcca
>HPV15:1172:55:55:17
ctcgcctgcagtgtatatctatttcgccacagcataagtctaaaaggagat
>HPV15:1760:52:53:21
ctgagtggataatgacacaaacaatgataaatcaccaaacagcagaagcta
>HPV15:1866:52:52:19
agaagcagaaattgcttggcattatgcaaaattagcagatacagatgcaaa
>HPV15:1878:52:57:17
tgcttggcattatgcaaaattagcagatacagatgcaaacgcgagagcatt
>HPV15:1895:53:52:21
aattagcagatacagatgcaaacgcgagagcatttttacagcataacagtc
>HPV15:1897:55:52:21
ttagcagatacagatgcaaacgcgagagcatttttacagcataacagtcag
>HPV15:1910:53:57:17
atgcaaacgcgagagcatttttacagcataacagtcaggcaagacttgtca
>HPV15:3056:52:53:15
attaccagactttagatgacacatggaacaaggtggaaggaaaaattgact
>HPV15:3062:52:52:15
agactttagatgacacatggaacaaggtggaaggaaaaattgactatcatg
>HPV15:3065:53:53:15
ctttagatgacacatggaacaaggtggaaggaaaaattgactatcatggcg
>HPV15:3069:55:53:15
agatgacacatggaacaaggtggaaggaaaaattgactatcatggcgcata
>HPV15:3070:57:52:15
gatgacacatggaacaaggtggaaggaaaaattgactatcatggcgcatat
>HPV15:3078:52:53:17
atggaacaaggtggaaggaaaaattgactatcatggcgcatattatttgga
>HPV15:3087:52:55:15
ggtggaaggaaaaattgactatcatggcgcatattatttggaaggaactct
>HPV15:3088:52:53:15
gtggaaggaaaaattgactatcatggcgcatattatttggaaggaactctt
>HPV15:3172:57:58:15
gccaggtttggcaaaactggaatctgggaggtgcatgttaatgaggacact
>HPV15:3173:57:57:15
ccaggtttggcaaaactggaatctgggaggtgcatgttaatgaggacacta
>HPV15:3174:57:55:15
caggtttggcaaaactggaatctgggaggtgcatgttaatgaggacactat
>HPV15:3176:57:55:15
ggtttggcaaaactggaatctgggaggtgcatgttaatgaggacactatct
>HPV15:3177:57:53:15
gtttggcaaaactggaatctgggaggtgcatgttaatgaggacactatctt
>HPV15:3339:58:57:15
aaaacggacaccaccacgaaccgaagccagacgctacaaccgaaaagaatc
>HPV15:3360:58:58:15
cgaagccagacgctacaaccgaaaagaatctagccctacaaccaccaccac
>HPV15:3412:57:58:19
cggaggcagaaaagacaaggacaaagacaagaagacacagcaaggcgatca
>HPV15:3417:53:58:19
gcagaaaagacaaggacaaagacaagaagacacagcaaggcgatcaaggtc
>HPV15:3684:58:57:15
cgtgggaagctcagttcgatcacttggtagaaaacatactgggcgacttga
>HPV15:3685:58:55:15
gtgggaagctcagttcgatcacttggtagaaaacatactgggcgacttgaa
>HPV15:3700:53:55:15
cgatcacttggtagaaaacatactgggcgacttgaaagattactggaagag
>HPV15:3701:53:55:15
gatcacttggtagaaaacatactgggcgacttgaaagattactggaagagg
>HPV15:3703:55:55:15
tcacttggtagaaaacatactgggcgacttgaaagattactggaagaggct
>HPV15:3839:52:58:15
tagtaaaatactatagcaccacgtggtcctgggtagggggtacaagtaatg
>HPV15:3844:55:57:19
aaatactatagcaccacgtggtcctgggtagggggtacaagtaatgataga
>HPV15:3845:57:55:17
aatactatagcaccacgtggtcctgggtagggggtacaagtaatgatagaa
>HPV15:3846:58:53:17
atactatagcaccacgtggtcctgggtagggggtacaagtaatgatagaat
>HPV15:3864:58:55:19
gtcctgggtagggggtacaagtaatgatagaattggacgctcacgattgtt
>HPV15:3868:55:55:19
tgggtagggggtacaagtaatgatagaattggacgctcacgattgttactg
>HPV15:3873:52:58:19
agggggtacaagtaatgatagaattggacgctcacgattgttactggcatt
>HPV15:3874:53:57:19
gggggtacaagtaatgatagaattggacgctcacgattgttactggcattc
>HPV15:3877:52:57:21
ggtacaagtaatgatagaattggacgctcacgattgttactggcattctct
>HPV15:3883:53:53:17
agtaatgatagaattggacgctcacgattgttactggcattctcttccaac
>HPV15:3887:53:57:17
atgatagaattggacgctcacgattgttactggcattctcttccaacaccg
>HPV15:3893:55:57:15
gaattggacgctcacgattgttactggcattctcttccaacaccgaaagag
>HPV15:3952:52:55:17
atcaaaataatgaaactgccaccaggcgttgattggtcgctaggatattta
>HPV15:3954:55:53:17
caaaataatgaaactgccaccaggcgttgattggtcgctaggatatttaga
>HPV15:3957:55:53:19
aataatgaaactgccaccaggcgttgattggtcgctaggatatttagatga
>HPV15:3961:57:52:19
atgaaactgccaccaggcgttgattggtcgctaggatatttagatgattta
>HPV15:4071:57:58:15
cactatactaacattcccatggcccgtgcacgcagagtaaaacgtgcatct
>HPV15:4073:57:58:15
ctatactaacattcccatggcccgtgcacgcagagtaaaacgtgcatctgt
>HPV15:4097:57:57:15
tgcacgcagagtaaaacgtgcatctgtaactgacatttacagggggtgcaa
>HPV15:4103:53:57:17
cagagtaaaacgtgcatctgtaactgacatttacagggggtgcaaacaagc
>HPV15:4352:58:57:15
ccctggggtcacacctgaacttattggtccagcggatgtaataccaattga
>HPV15:4358:57:53:17
ggtcacacctgaacttattggtccagcggatgtaataccaattgatacagt
>HPV15:4360:57:52:15
tcacacctgaacttattggtccagcggatgtaataccaattgatacagtca
>HPV15:4376:55:58:15
tggtccagcggatgtaataccaattgatacagtcacaccaattgaccccgc
>HPV15:4400:57:53:13
tgatacagtcacaccaattgaccccgcagcacctagtattgtcacaataac
>HPV15:4403:58:53:15
tacagtcacaccaattgaccccgcagcacctagtattgtcacaataactga
>HPV15:4415:57:58:15
aattgaccccgcagcacctagtattgtcacaataactgacagcagcgctgt
>HPV15:4427:52:58:15
agcacctagtattgtcacaataactgacagcagcgctgttgaccttttacc
>HPV15:4431:52:58:15
cctagtattgtcacaataactgacagcagcgctgttgaccttttacctgaa
>HPV15:4434:52:55:17
agtattgtcacaataactgacagcagcgctgttgaccttttacctgaattg
>HPV15:4436:53:55:17
tattgtcacaataactgacagcagcgctgttgaccttttacctgaattgga
>HPV15:4439:57:53:15
tgtcacaataactgacagcagcgctgttgaccttttacctgaattggagac
>HPV15:4442:57:53:15
cacaataactgacagcagcgctgttgaccttttacctgaattggagacaat
>HPV15:4459:55:53:13
gcgctgttgaccttttacctgaattggagacaattgcagaaatacatcctg
>HPV15:4460:55:53:13
cgctgttgaccttttacctgaattggagacaattgcagaaatacatcctgt
>HPV15:4469:52:55:15
ccttttacctgaattggagacaattgcagaaatacatcctgtaccaacaga
>HPV15:4530:53:57:13
attgatactcctgttgttacaggaggtcgggattccagcgctattttagaa
>HPV15:4533:57:55:15
gatactcctgttgttacaggaggtcgggattccagcgctattttagaagtt
>HPV15:4534:57:53:15
atactcctgttgttacaggaggtcgggattccagcgctattttagaagttg
>HPV15:4535:58:53:15
tactcctgttgttacaggaggtcgggattccagcgctattttagaagttgc
>HPV15:4542:58:55:15
gttgttacaggaggtcgggattccagcgctattttagaagttgctgatccc
>HPV15:4562:53:58:17
ttccagcgctattttagaagttgctgatcccagtcctcctgtacgaacaag
>HPV15:4577:58:58:19
agaagttgctgatcccagtcctcctgtacgaacaagagtgtctcgcacaca
>HPV15:4653:53:58:15
attactgagtctacacctttgtctggcgaatctgcactagcagatcacgtt
>HPV15:4655:57:55:15
tactgagtctacacctttgtctggcgaatctgcactagcagatcacgttat
>HPV15:4661:57:53:17
gtctacacctttgtctggcgaatctgcactagcagatcacgttattgtttt
>HPV15:4667:57:52:17
acctttgtctggcgaatctgcactagcagatcacgttattgtttttgaagg
>HPV15:4676:58:52:15
tggcgaatctgcactagcagatcacgttattgtttttgaaggtagtggagg
>HPV15:4682:53:53:15
atctgcactagcagatcacgttattgtttttgaaggtagtggaggtcaaaa
>HPV15:4692:52:57:15
gcagatcacgttattgtttttgaaggtagtggaggtcaaaatataggcggt
>HPV15:4698:52:57:15
cacgttattgtttttgaaggtagtggaggtcaaaatataggcggttctcgc
>HPV15:4727:55:58:15
tcaaaatataggcggttctcgcagtgctgctttggatgcagcacaggaaag
>HPV15:4730:57:57:15
aaatataggcggttctcgcagtgctgctttggatgcagcacaggaaagttt
>HPV15:4742:58:52:15
ttctcgcagtgctgctttggatgcagcacaggaaagttttgaaatgcaaac
>HPV15:4785:53:52:17
atgcaaacatggcctagtagatacagttttgaaatacaagaaggtacacca
>HPV15:4815:53:57:17
gaaatacaagaaggtacaccaccaagatctagcactcctgttcaaagagca
>HPV15:4829:57:53:15
tacaccaccaagatctagcactcctgttcaaagagcagtacaatccctttc
>HPV15:4838:53:53:15
aagatctagcactcctgttcaaagagcagtacaatccctttctagtcttag
>HPV15:4841:55:52:17
atctagcactcctgttcaaagagcagtacaatccctttctagtcttagaag
>HPV15:4857:53:52:15
caaagagcagtacaatccctttctagtcttagaagggctttatataacaga
>HPV15:4863:53:55:15
gcagtacaatccctttctagtcttagaagggctttatataacagacggctg
>HPV15:4866:52:57:17
gtacaatccctttctagtcttagaagggctttatataacagacggctgact
>HPV15:4867:52:55:17
tacaatccctttctagtcttagaagggctttatataacagacggctgactg
>HPV15:4868:53:55:17
acaatccctttctagtcttagaagggctttatataacagacggctgactga
>HPV15:4884:52:57:15
cttagaagggctttatataacagacggctgactgaacaagtagctgtaaca
>HPV15:4885:52:55:15
ttagaagggctttatataacagacggctgactgaacaagtagctgtaacag
>HPV15:4888:55:55:17
gaagggctttatataacagacggctgactgaacaagtagctgtaacagacc
>HPV15:4892:55:55:17
ggctttatataacagacggctgactgaacaagtagctgtaacagacccttt
>HPV15:4898:53:53:17
atataacagacggctgactgaacaagtagctgtaacagaccctttattctt
>HPV15:4901:55:55:17
taacagacggctgactgaacaagtagctgtaacagaccctttattcttggg
>HPV15:4904:58:55:17
cagacggctgactgaacaagtagctgtaacagaccctttattcttgggacg
>HPV15:4910:55:58:17
gctgactgaacaagtagctgtaacagaccctttattcttgggacgaccctc
>HPV15:4929:55:58:15
gtaacagaccctttattcttgggacgaccctcacgcttggtgcaatttcaa
>HPV15:4938:58:52:15
cctttattcttgggacgaccctcacgcttggtgcaatttcaatttgacaat
>HPV15:4942:58:52:17
tattcttgggacgaccctcacgcttggtgcaatttcaatttgacaatccaa
>HPV15:5030:55:52:17
tgttgaagcatttgaagagcctccagataggcaatttctagatgtagttcg
>HPV15:5034:55:55:15
gaagcatttgaagagcctccagataggcaatttctagatgtagttcgccta
>HPV15:5035:55:53:15
aagcatttgaagagcctccagataggcaatttctagatgtagttcgcctag
>HPV15:5048:55:58:15
gcctccagataggcaatttctagatgtagttcgcctaggaaggcctactta
>HPV15:5051:52:57:15
tccagataggcaatttctagatgtagttcgcctaggaaggcctacttattc
>HPV15:5055:52:57:15
gataggcaatttctagatgtagttcgcctaggaaggcctacttattctgaa
>HPV15:5064:53:55:15
tttctagatgtagttcgcctaggaaggcctacttattctgaaacaccacaa
>HPV15:5065:55:53:15
ttctagatgtagttcgcctaggaaggcctacttattctgaaacaccacaag
>HPV15:5078:57:57:17
tcgcctaggaaggcctacttattctgaaacaccacaaggttatgtgcgtgt
>HPV15:5098:52:58:19
attctgaaacaccacaaggttatgtgcgtgtaagtagacttggtagacggg
>HPV15:5100:55:58:19
tctgaaacaccacaaggttatgtgcgtgtaagtagacttggtagacgggcc
>HPV15:5106:55:58:15
acaccacaaggttatgtgcgtgtaagtagacttggtagacgggccacaatt
>HPV15:5109:55:58:17
ccacaaggttatgtgcgtgtaagtagacttggtagacgggccacaattaga
>HPV15:5114:53:58:17
aggttatgtgcgtgtaagtagacttggtagacgggccacaattagaaccag
>HPV15:5115:55:58:17
ggttatgtgcgtgtaagtagacttggtagacgggccacaattagaaccaga
>HPV15:5118:53:58:17
tatgtgcgtgtaagtagacttggtagacgggccacaattagaaccagaagt
>HPV15:5121:57:58:17
gtgcgtgtaagtagacttggtagacgggccacaattagaaccagaagtggt
>HPV15:5122:57:57:17
tgcgtgtaagtagacttggtagacgggccacaattagaaccagaagtggtg
>HPV15:5123:58:57:17
gcgtgtaagtagacttggtagacgggccacaattagaaccagaagtggtgc
>HPV15:5133:57:58:17
agacttggtagacgggccacaattagaaccagaagtggtgcacaagttggt
>HPV15:5139:58:58:17
ggtagacgggccacaattagaaccagaagtggtgcacaagttggtgctcaa
>HPV15:5142:57:58:17
agacgggccacaattagaaccagaagtggtgcacaagttggtgctcaagta
>HPV15:5159:57:52:15
aaccagaagtggtgcacaagttggtgctcaagtacatttctatagggattt
>HPV15:5244:52:57:17
ttactaggagaacattcaggtgatagtaccattgttcaggctcctatggaa
>HPV15:5257:52:52:15
attcaggtgatagtaccattgttcaggctcctatggaaagttcatttatag
>HPV15:5258:53:52:15
ttcaggtgatagtaccattgttcaggctcctatggaaagttcatttataga
>HPV15:5327:55:55:19
tgattcattacatgtgggcctacaggacagtactgaagcagatgacattga
>HPV15:5339:58:52:17
tgtgggcctacaggacagtactgaagcagatgacattgattacaattctgc
>HPV15:5430:53:57:15
tctcatttggtgtttggcaatacacggcgcagcactacaacatatacagta
>HPV15:5431:55:55:15
ctcatttggtgtttggcaatacacggcgcagcactacaacatatacagtac
>HPV15:5433:57:55:15
catttggtgtttggcaatacacggcgcagcactacaacatatacagtacct
>HPV15:5436:58:53:17
ttggtgtttggcaatacacggcgcagcactacaacatatacagtacctaga
>HPV15:5453:57:52:15
acggcgcagcactacaacatatacagtacctagatttgaatcacctagaaa
>HPV15:5460:52:52:15
agcactacaacatatacagtacctagatttgaatcacctagaaatactggg
>HPV15:5485:52:53:17
gatttgaatcacctagaaatactgggttttacatacaagatgtgcatgggt
>HPV15:5507:52:57:21
tgggttttacatacaagatgtgcatgggtataatgtagcctatccggagtc
>HPV15:5508:53:57:21
gggttttacatacaagatgtgcatgggtataatgtagcctatccggagtcc
>HPV15:5509:53:57:21
ggttttacatacaagatgtgcatgggtataatgtagcctatccggagtccc
>HPV15:5527:55:57:17
tgcatgggtataatgtagcctatccggagtcccgtgatactaccgaaataa
>HPV15:5528:57:55:17
gcatgggtataatgtagcctatccggagtcccgtgatactaccgaaataat
>HPV15:5530:55:53:17
atgggtataatgtagcctatccggagtcccgtgatactaccgaaataatat
>HPV15:5582:57:52:15
accacaatctgacacgccaactgtagttataaattttgaagaggcaggtgg
>HPV15:5628:52:52:17
ggtggagactattatttacatccaagcttaaaaacacgtaaacgaaaacgc
>HPV15:5694:53:55:17
ttttacagatgacattgtggctaccgacgacgggtaaagtatatttgccac
>HPV15:5697:57:55:19
tacagatgacattgtggctaccgacgacgggtaaagtatatttgccaccaa
>HPV15:5700:58:53:19
agatgacattgtggctaccgacgacgggtaaagtatatttgccaccaacac
>HPV15:5707:58:57:17
attgtggctaccgacgacgggtaaagtatatttgccaccaacaccacctgt
>HPV15:5731:55:58:15
agtatatttgccaccaacaccacctgtagcacgtgtacaaagcaccgatga
>HPV15:5734:55:57:15
atatttgccaccaacaccacctgtagcacgtgtacaaagcaccgatgaata
>HPV15:5747:57:57:17
acaccacctgtagcacgtgtacaaagcaccgatgaatatgtggagagaact
>HPV15:5752:58:52:15
acctgtagcacgtgtacaaagcaccgatgaatatgtggagagaactaatgt
>HPV15:5812:55:55:17
tgcaatgagtgaccgtctgttaacagtagggcatccctactttgatgttag
>HPV15:5816:55:55:17
atgagtgaccgtctgttaacagtagggcatccctactttgatgttagatct
>HPV15:5817:57:53:17
tgagtgaccgtctgttaacagtagggcatccctactttgatgttagatctg
>HPV15:5830:55:52:17
gttaacagtagggcatccctactttgatgttagatctgttaatggaggtag
>HPV15:5833:55:53:19
aacagtagggcatccctactttgatgttagatctgttaatggaggtagcat
>HPV15:5837:55:53:17
gtagggcatccctactttgatgttagatctgttaatggaggtagcatagaa
>HPV15:5842:53:53:19
gcatccctactttgatgttagatctgttaatggaggtagcatagaagttcc
>HPV15:5855:52:55:17
gatgttagatctgttaatggaggtagcatagaagttcctaaagtgtctgga
>HPV15:5860:52:53:15
tagatctgttaatggaggtagcatagaagttcctaaagtgtctggaaatca
>HPV15:5878:52:52:19
tagcatagaagttcctaaagtgtctggaaatcaatatagagcatttagggt
>HPV15:6100:52:52:19
cagtaattatcaaggcaactctactgatgacaggcaaaatacatcttttga
>HPV15:6132:52:55:17
ggcaaaatacatcttttgacccaaagcaggttcaaatgtttgtagtaggct
>HPV15:6136:52:53:17
aaatacatcttttgacccaaagcaggttcaaatgtttgtagtaggctgtgt
>HPV15:6148:53:55:15
tgacccaaagcaggttcaaatgtttgtagtaggctgtgttccatgtttagg
>HPV15:6151:53:58:15
cccaaagcaggttcaaatgtttgtagtaggctgtgttccatgtttaggcga
>HPV15:6155:52:57:15
aagcaggttcaaatgtttgtagtaggctgtgttccatgtttaggcgaacac
>HPV15:6158:53:57:15
caggttcaaatgtttgtagtaggctgtgttccatgtttaggcgaacactgg
>HPV15:6160:53:58:15
ggttcaaatgtttgtagtaggctgtgttccatgtttaggcgaacactggga
>HPV15:6167:53:58:15
atgtttgtagtaggctgtgttccatgtttaggcgaacactgggatagagct
>HPV15:6173:55:58:15
gtagtaggctgtgttccatgtttaggcgaacactgggatagagctcttgtt
>HPV15:6175:57:55:15
agtaggctgtgttccatgtttaggcgaacactgggatagagctcttgtttg
>HPV15:6183:57:53:15
gtgttccatgtttaggcgaacactgggatagagctcttgtttgtgaatcag
>HPV15:6184:57:53:15
tgttccatgtttaggcgaacactgggatagagctcttgtttgtgaatcaga
>HPV15:6188:57:55:13
ccatgtttaggcgaacactgggatagagctcttgtttgtgaatcagagaga
>HPV15:6190:55:53:13
atgtttaggcgaacactgggatagagctcttgtttgtgaatcagagagaaa
>HPV15:6200:55:53:17
gaacactgggatagagctcttgtttgtgaatcagagagaaataatcaggcg
>HPV15:6202:55:55:17
acactgggatagagctcttgtttgtgaatcagagagaaataatcaggcggg
>HPV15:6210:52:53:15
atagagctcttgtttgtgaatcagagagaaataatcaggcgggaaaatgtc
>HPV15:6225:53:55:15
gtgaatcagagagaaataatcaggcgggaaaatgtcctcctttggaactta
>HPV15:6226:53:53:15
tgaatcagagagaaataatcaggcgggaaaatgtcctcctttggaacttaa
>HPV15:6334:53:53:17
caaggccttatcagttactaagtcagatgtgagtctggatatagtgaatga
>HPV15:6337:53:52:17
ggccttatcagttactaagtcagatgtgagtctggatatagtgaatgaaac
>HPV15:6339:52:52:15
ccttatcagttactaagtcagatgtgagtctggatatagtgaatgaaactt
>HPV15:6352:52:52:17
taagtcagatgtgagtctggatatagtgaatgaaacttgcaaatatccaga
>HPV15:6412:53:52:17
tatggcaaatgatgtgtatggagacgcttgttttttttttgcaagacgaga
>HPV15:6434:52:53:17
gacgcttgttttttttttgcaagacgagaacagtgctatgctagacattac
>HPV15:6436:52:53:17
cgcttgttttttttttgcaagacgagaacagtgctatgctagacattactt
>HPV15:6448:53:55:15
ttttgcaagacgagaacagtgctatgctagacattactttgtcagaggagg
>HPV15:6473:55:58:19
gctagacattactttgtcagaggaggtgcagtaggtgatgctcttcctgat
>HPV15:6475:53:58:19
tagacattactttgtcagaggaggtgcagtaggtgatgctcttcctgatgc
>HPV15:6478:55:58:19
acattactttgtcagaggaggtgcagtaggtgatgctcttcctgatgcagc
>HPV15:6482:57:58:19
tactttgtcagaggaggtgcagtaggtgatgctcttcctgatgcagctgtc
>HPV15:6496:58:53:17
aggtgcagtaggtgatgctcttcctgatgcagctgtcaatcaagatcataa
>HPV15:6499:57:52:17
tgcagtaggtgatgctcttcctgatgcagctgtcaatcaagatcataattt
>HPV15:6589:52:53:15
agcaaattctacttactttcccacagttagtggttctttagtgacatctga
>HPV15:6604:53:55:17
ctttcccacagttagtggttctttagtgacatctgatgctcagctgtttaa
>HPV15:6613:52:55:15
agttagtggttctttagtgacatctgatgctcagctgtttaatagaccgtt
>HPV15:6621:53:52:15
gttctttagtgacatctgatgctcagctgtttaatagaccgttttggttaa
>HPV15:6632:52:55:15
acatctgatgctcagctgtttaatagaccgttttggttaagaagagctcaa
>HPV15:6636:55:55:15
ctgatgctcagctgtttaatagaccgttttggttaagaagagctcaagggc
>HPV15:6658:53:57:17
accgttttggttaagaagagctcaagggcataacaatggcatactttgggg
>HPV15:6670:53:55:15
aagaagagctcaagggcataacaatggcatactttggggtaatcagatgtt
>HPV15:6671:55:53:15
agaagagctcaagggcataacaatggcatactttggggtaatcagatgttt
>HPV15:6680:53:52:15
caagggcataacaatggcatactttggggtaatcagatgtttattactgtt
>HPV15:6922:52:58:15
aggtattttagaagactggcaactagggtttgttcctacaccagacaacgc
>HPV15:6923:53:58:15
ggtattttagaagactggcaactagggtttgttcctacaccagacaacgct
>HPV15:6924:53:57:15
gtattttagaagactggcaactagggtttgttcctacaccagacaacgctg
>HPV15:6928:53:58:15
tttagaagactggcaactagggtttgttcctacaccagacaacgctgtaca
>HPV15:6997:53:55:17
tgactctaaggcaactaaatgtcctgatgctgtacaaccaaaggacaaaga
>HPV15:7000:53:55:17
ctctaaggcaactaaatgtcctgatgctgtacaaccaaaggacaaagaaga
>HPV15:7014:53:55:19
aatgtcctgatgctgtacaaccaaaggacaaagaagacccatttggaaagt
>HPV15:7021:53:52:17
tgatgctgtacaaccaaaggacaaagaagacccatttggaaagtatacatt
>HPV15:7193:52:57:17
gtttctaaaggtactaaacgcaaacgtacatgaccgatttcggtcgctaat
>HPV15:7199:52:55:21
aaaggtactaaacgcaaacgtacatgaccgatttcggtcgctaataaacaa
>HPV15:7209:55:52:21
aacgcaaacgtacatgaccgatttcggtcgctaataaacaagtaaaccaat
>HPV15:7276:52:58:17
tttttaccatgttcgtgactaaaccgcataggtcattgccaacaaccgcac
>HPV15:7298:58:52:13
accgcataggtcattgccaacaaccgcacccggttaatcagatataaaatg
>HPV15:7334:53:53:17
atcagatataaaatgcacctggtgcgattttatcaccgcttttgtggaagc
>HPV16:70:52:57:15
agcagacattttatgcaccaaaagagaactgcaatgtttcaggacccacag
>HPV16:96:57:58:15
aactgcaatgtttcaggacccacaggagcgacccagaaagttaccacagtt
>HPV16:98:58:57:15
ctgcaatgtttcaggacccacaggagcgacccagaaagttaccacagttat
>HPV16:129:53:52:19
cagaaagttaccacagttatgcacagagctgcaaacaactatacatgatat
>HPV16:191:55:57:17
gtgtgtactgcaagcaacagttactgcgacgtgaggtatatgactttgctt
>HPV16:193:57:53:17
gtgtactgcaagcaacagttactgcgacgtgaggtatatgactttgctttt
>HPV16:196:57:53:13
tactgcaagcaacagttactgcgacgtgaggtatatgactttgcttttcgg
>HPV16:198:58:55:15
ctgcaagcaacagttactgcgacgtgaggtatatgactttgcttttcggga
>HPV16:200:58:53:15
gcaagcaacagttactgcgacgtgaggtatatgactttgcttttcgggatt
>HPV16:201:58:52:17
caagcaacagttactgcgacgtgaggtatatgactttgcttttcgggattt
>HPV16:207:55:53:17
acagttactgcgacgtgaggtatatgactttgcttttcgggatttatgcat
>HPV16:234:52:52:21
ctttgcttttcgggatttatgcatagtatatagagatgggaatccatatgc
>HPV16:470:52:58:19
aaagattccataatataaggggtcggtggaccggtcgatgtatgtcttgtt
>HPV16:472:53:58:19
agattccataatataaggggtcggtggaccggtcgatgtatgtcttgttgc
>HPV16:473:55:58:19
gattccataatataaggggtcggtggaccggtcgatgtatgtcttgttgca
>HPV16:478:58:55:21
cataatataaggggtcggtggaccggtcgatgtatgtcttgttgcagatca
>HPV16:508:52:57:17
tgtatgtcttgttgcagatcatcaagaacacgtagagaaacccagctgtaa
>HPV16:514:53:55:17
tcttgttgcagatcatcaagaacacgtagagaaacccagctgtaatcatgc
>HPV16:517:53:55:17
tgttgcagatcatcaagaacacgtagagaaacccagctgtaatcatgcatg
>HPV16:530:57:53:19
caagaacacgtagagaaacccagctgtaatcatgcatggagatacacctac
>HPV16:542:55:53:21
gagaaacccagctgtaatcatgcatggagatacacctacattgcatgaata
>HPV16:543:55:52:21
agaaacccagctgtaatcatgcatggagatacacctacattgcatgaatat
>HPV16:640:53:57:21
aattaaatgacagctcagaggaggaggatgaaatagatggtccagctggac
>HPV16:727:55:58:17
ccttttgttgcaagtgtgactctacgcttcggttgtgcgtacaaagcacac
>HPV16:732:57:58:17
tgttgcaagtgtgactctacgcttcggttgtgcgtacaaagcacacacgta
>HPV16:733:58:57:19
gttgcaagtgtgactctacgcttcggttgtgcgtacaaagcacacacgtag
>HPV16:736:58:58:19
gcaagtgtgactctacgcttcggttgtgcgtacaaagcacacacgtagaca
>HPV16:738:57:57:21
aagtgtgactctacgcttcggttgtgcgtacaaagcacacacgtagacatt
>HPV16:747:57:55:17
tctacgcttcggttgtgcgtacaaagcacacacgtagacattcgtactttg
>HPV16:755:58:55:19
tcggttgtgcgtacaaagcacacacgtagacattcgtactttggaagacct
>HPV16:758:57:55:19
gttgtgcgtacaaagcacacacgtagacattcgtactttggaagacctgtt
>HPV16:869:58:58:19
tgatcctgcaggtaccaatggggaagagggtacgggatgtaatggatggtt
>HPV16:871:58:57:21
atcctgcaggtaccaatggggaagagggtacgggatgtaatggatggtttt
>HPV16:1043:57:57:17
acaggcagaaacagagacagcacatgcgttgtttactgcacaggaagcaaa
>HPV16:1045:58:53:17
aggcagaaacagagacagcacatgcgttgtttactgcacaggaagcaaaac
>HPV16:1048:57:53:19
cagaaacagagacagcacatgcgttgtttactgcacaggaagcaaaacaac
>HPV16:1055:55:55:15
agagacagcacatgcgttgtttactgcacaggaagcaaaacaacatagaga
>HPV16:1061:57:53:17
agcacatgcgttgtttactgcacaggaagcaaaacaacatagagatgcagt
>HPV16:1064:55:53:17
acatgcgttgtttactgcacaggaagcaaaacaacatagagatgcagtaca
>HPV16:1124:52:52:17
acgaaagtatttggtagtccacttagtgatattagtggatgtgtagacaat
>HPV16:1249:58:55:21
cgaagacagcgggtatggcaatactgaagtggaaactcagcagatgttaca
>HPV16:1255:58:55:21
cagcgggtatggcaatactgaagtggaaactcagcagatgttacaggtaga
>HPV16:1276:55:58:19
agtggaaactcagcagatgttacaggtagaagggcgccatgagactgaaac
>HPV16:1284:57:58:17
ctcagcagatgttacaggtagaagggcgccatgagactgaaacaccatgta
>HPV16:1291:58:55:15
gatgttacaggtagaagggcgccatgagactgaaacaccatgtagtcagta
>HPV16:1364:57:58:15
tgcagtcagtacagtagtggaagtgggggagagggtgttagtgaaagacac
>HPV16:1365:58:58:15
gcagtcagtacagtagtggaagtgggggagagggtgttagtgaaagacaca
>HPV16:1371:58:53:15
agtacagtagtggaagtgggggagagggtgttagtgaaagacacactatat
>HPV16:1385:58:55:15
agtgggggagagggtgttagtgaaagacacactatatgccaaacaccactt
>HPV16:1755:52:55:21
tatgtgtgtctccaatgtgtatgatgatagagcctccaaaattgcgtagta
>HPV16:1761:52:57:21
tgtctccaatgtgtatgatgatagagcctccaaaattgcgtagtacagcag
>HPV16:3021:52:55:17
gaaaagtggacattacaagacgttagccttgaagtgtatttaactgcacca
>HPV16:3026:55:53:17
gtggacattacaagacgttagccttgaagtgtatttaactgcaccaacagg
>HPV16:3029:53:53:17
gacattacaagacgttagccttgaagtgtatttaactgcaccaacaggatg
>HPV16:3031:53:53:17
cattacaagacgttagccttgaagtgtatttaactgcaccaacaggatgta
>HPV16:3041:52:52:17
cgttagccttgaagtgtatttaactgcaccaacaggatgtataaaaaaaca
>HPV16:3088:53:52:17
aacatggatatacagtggaagtgcagtttgatggagacatatgcaatacaa
>HPV16:3092:53:53:17
tggatatacagtggaagtgcagtttgatggagacatatgcaatacaatgca
>HPV16:3095:52:52:17
atatacagtggaagtgcagtttgatggagacatatgcaatacaatgcatta
>HPV16:3175:53:52:19
aagaagcatcagtaactgtggtagagggtcaagttgactattatggtttat
>HPV16:3293:52:53:19
aaataaagtatgggaagttcatgcgggtggtcaggtaatattatgtcctac
>HPV16:3294:53:53:17
aataaagtatgggaagttcatgcgggtggtcaggtaatattatgtcctaca
>HPV16:3296:55:52:19
taaagtatgggaagttcatgcgggtggtcaggtaatattatgtcctacatc
>HPV16:3297:57:52:19
aaagtatgggaagttcatgcgggtggtcaggtaatattatgtcctacatct
>HPV16:3312:55:55:19
catgcgggtggtcaggtaatattatgtcctacatctgtgtttagcagcaac
>HPV16:3333:52:55:17
ttatgtcctacatctgtgtttagcagcaacgaagtatcctctcctgaaatt
>HPV16:3341:53:53:15
tacatctgtgtttagcagcaacgaagtatcctctcctgaaattattaggca
>HPV16:3353:57:55:17
tagcagcaacgaagtatcctctcctgaaattattaggcagcacttggccaa
>HPV16:3504:57:58:17
tgccacaccactaagttgttgcacagagactcagtggacagtgctccaatc
>HPV16:3519:57:55:17
ttgttgcacagagactcagtggacagtgctccaatcctcactgcatttaac
>HPV16:3521:58:55:17
gttgcacagagactcagtggacagtgctccaatcctcactgcatttaacag
>HPV16:3536:58:55:17
agtggacagtgctccaatcctcactgcatttaacagctcacacaaaggacg
>HPV16:3546:55:57:21
gctccaatcctcactgcatttaacagctcacacaaaggacggattaactgt
>HPV16:3557:53:52:17
cactgcatttaacagctcacacaaaggacggattaactgtaatagtaacac
>HPV16:3558:53:52:17
actgcatttaacagctcacacaaaggacggattaactgtaatagtaacact
>HPV16:3570:55:52:17
agctcacacaaaggacggattaactgtaatagtaacactacacccatagta
>HPV16:3576:52:52:17
cacaaaggacggattaactgtaatagtaacactacacccatagtacattta
>HPV16:3673:52:58:15
agcattgtacattgtatactgcagtgtcgtctacatggcattggacaggac
>HPV16:3676:52:57:15
attgtacattgtatactgcagtgtcgtctacatggcattggacaggacata
>HPV16:3684:53:53:17
ttgtatactgcagtgtcgtctacatggcattggacaggacataatgtaaaa
>HPV16:3685:55:52:17
tgtatactgcagtgtcgtctacatggcattggacaggacataatgtaaaac
>HPV16:3858:52:55:17
ttgatactgcatccacaacattactggcgtgctttttgctttgcttttgtg
>HPV16:3859:53:55:17
tgatactgcatccacaacattactggcgtgctttttgctttgcttttgtgt
>HPV16:3861:55:53:15
atactgcatccacaacattactggcgtgctttttgctttgcttttgtgtgc
>HPV16:3863:57:53:17
actgcatccacaacattactggcgtgctttttgctttgcttttgtgtgctt
>HPV16:3870:55:53:17
ccacaacattactggcgtgctttttgctttgcttttgtgtgcttttgtgtg
>HPV16:3875:53:55:17
acattactggcgtgctttttgctttgcttttgtgtgcttttgtgtgtctgc
>HPV16:3883:55:53:17
ggcgtgctttttgctttgcttttgtgtgcttttgtgtgtctgcctattaat
>HPV16:3895:53:58:17
gctttgcttttgtgtgcttttgtgtgtctgcctattaatacgtccgctgct
>HPV16:3899:53:55:17
tgcttttgtgtgcttttgtgtgtctgcctattaatacgtccgctgcttttg
>HPV16:3911:52:58:17
cttttgtgtgtctgcctattaatacgtccgctgcttttgtctgtgtctaca
>HPV16:3915:55:55:15
tgtgtgtctgcctattaatacgtccgctgcttttgtctgtgtctacataca
>HPV16:3918:57:53:15
gtgtctgcctattaatacgtccgctgcttttgtctgtgtctacatacacat
>HPV16:3924:55:52:15
gcctattaatacgtccgctgcttttgtctgtgtctacatacacatcattaa
>HPV16:3982:52:55:15
ggtattactattgtggataacagcagcctctgcgtttaggtgttttattgt
>HPV16:4228:53:58:17
cttaacaatgcgacacaaacgttctgcaaaacgcacaaaacgtgcatcggc
>HPV16:4251:57:53:15
ctgcaaaacgcacaaaacgtgcatcggctacccaactttataaaacatgca
>HPV16:4252:57:52:15
tgcaaaacgcacaaaacgtgcatcggctacccaactttataaaacatgcaa
>HPV16:4314:53:53:15
catgtccacctgacattatacctaaggttgaaggcaaaactattgctgaac
>HPV16:4315:53:53:15
atgtccacctgacattatacctaaggttgaaggcaaaactattgctgaaca
>HPV16:4318:53:52:15
tccacctgacattatacctaaggttgaaggcaaaactattgctgaacaaat
>HPV16:4474:57:55:15
cacagctacagatacacttgctcctgtaagaccccctttaacagtagatcc
>HPV16:4478:55:57:15
gctacagatacacttgctcctgtaagaccccctttaacagtagatcctgtg
>HPV16:4504:57:55:21
accccctttaacagtagatcctgtgggcccttctgatccttctatagtttc
>HPV16:4505:58:55:21
ccccctttaacagtagatcctgtgggcccttctgatccttctatagtttct
>HPV16:4513:58:52:21
aacagtagatcctgtgggcccttctgatccttctatagtttctttagtgga
>HPV16:4576:55:57:17
tattgatgctggtgcaccaacatctgtaccttccattcccccagatgtatc
>HPV16:4610:53:52:17
attcccccagatgtatcaggatttagtattactacttcaactgataccaca
>HPV16:4732:57:57:15
atctgtattgcagcctccaacacctgcagaaactggagggcattttacact
>HPV16:4837:52:57:17
tattgttagcacaaaccctaacacagtaactagtagcacacccataccagg
>HPV16:4895:57:55:19
ccagtggcacgcctaggattatatagtcgcacaacacaacaggttaaagtt
>HPV16:4898:57:53:19
gtggcacgcctaggattatatagtcgcacaacacaacaggttaaagttgta
>HPV16:4924:52:58:15
cacaacacaacaggttaaagttgtagaccctgcttttgtaaccactcccac
>HPV16:4930:53:55:15
acaacaggttaaagttgtagaccctgcttttgtaaccactcccactaaact
>HPV16:5061:52:53:17
atatagctccagatcctgactttttggatatagttgctttacataggccag
>HPV16:5068:52:53:17
tccagatcctgactttttggatatagttgctttacataggccagcattaac
>HPV16:5153:52:52:19
ggtaataaacaaacactacgtactcgtagtggaaaatctataggtgctaag
>HPV16:5158:52:53:19
taaacaaacactacgtactcgtagtggaaaatctataggtgctaaggtaca
>HPV16:5159:53:52:21
aaacaaacactacgtactcgtagtggaaaatctataggtgctaaggtacat
>HPV16:5352:52:57:17
ttattacagatacttctacaaccccggtaccatctgtaccctctacatctt
>HPV16:5353:53:55:15
tattacagatacttctacaaccccggtaccatctgtaccctctacatcttt
>HPV16:5362:57:53:15
tacttctacaaccccggtaccatctgtaccctctacatctttatcaggtta
>HPV16:5440:52:53:17
tggtggtgcatacaatattcctttagtatcaggtcctgatatacccattaa
>HPV16:5507:52:52:15
ccttcattaattcctatagttccagggtctccacaatatacaattattgct
>HPV16:5650:58:58:17
tgcctagtgaggccactgtctacttgcctcctgtcccagtatctaaggttg
>HPV16:5671:57:53:17
acttgcctcctgtcccagtatctaaggttgtaagcacggatgaatatgttg
>HPV16:5679:55:58:19
cctgtcccagtatctaaggttgtaagcacggatgaatatgttgcacgcaca
>HPV16:5693:52:52:15
taaggttgtaagcacggatgaatatgttgcacgcacaaacatatattatca
>HPV16:5861:52:52:15
acatttacctgaccccaataagtttggttttcctgacacctcattttataa
>HPV16:6011:52:58:15
attggatgacacagaaaatgctagtgcttatgcagcaaatgcaggtgtgga
>HPV16:6017:52:55:17
tgacacagaaaatgctagtgcttatgcagcaaatgcaggtgtggataatag
>HPV16:6026:52:53:19
aaatgctagtgcttatgcagcaaatgcaggtgtggataatagagaatgtat
>HPV16:6118:58:58:17
gcaaaccacctataggggaacactggggcaaaggatccccatgtaccaatg
>HPV16:6119:58:58:17
caaaccacctataggggaacactggggcaaaggatccccatgtaccaatgt
>HPV16:6120:58:57:15
aaaccacctataggggaacactggggcaaaggatccccatgtaccaatgtt
>HPV16:6125:58:58:17
acctataggggaacactggggcaaaggatccccatgtaccaatgttgcagt
>HPV16:6143:58:55:15
gggcaaaggatccccatgtaccaatgttgcagtaaatccaggtgattgtcc
>HPV16:6146:55:57:15
caaaggatccccatgtaccaatgttgcagtaaatccaggtgattgtccacc
>HPV16:6149:57:55:17
aggatccccatgtaccaatgttgcagtaaatccaggtgattgtccaccatt
>HPV16:6158:52:53:17
atgtaccaatgttgcagtaaatccaggtgattgtccaccattagagttaat
>HPV16:6165:52:52:17
aatgttgcagtaaatccaggtgattgtccaccattagagttaataaacaca
>HPV16:6211:52:57:17
acacagttattcaggatggtgatatggttcatactggctttggtgctatgg
>HPV16:6212:53:57:17
cacagttattcaggatggtgatatggttcatactggctttggtgctatgga
>HPV16:6221:53:55:17
tcaggatggtgatatggttcatactggctttggtgctatggactttactac
>HPV16:6222:55:55:17
caggatggtgatatggttcatactggctttggtgctatggactttactaca
>HPV16:6235:55:53:17
tggttcatactggctttggtgctatggactttactacattacaggctaaca
>HPV16:6236:57:52:17
ggttcatactggctttggtgctatggactttactacattacaggctaacaa
>HPV16:6253:52:55:17
gtgctatggactttactacattacaggctaacaaaagtgaagttccactgg
>HPV16:6254:52:55:17
tgctatggactttactacattacaggctaacaaaagtgaagttccactgga
>HPV16:6428:53:52:15
tggtactgttggtgaaaatgtaccagacgatttatacattaaaggctctgg
>HPV16:6431:53:52:17
tactgttggtgaaaatgtaccagacgatttatacattaaaggctctgggtc
>HPV16:6454:52:53:19
acgatttatacattaaaggctctgggtctactgcaaatttagccagttcaa
>HPV16:6470:55:52:17
aggctctgggtctactgcaaatttagccagttcaaattattttcctacacc
>HPV16:6563:55:57:15
accttattggttacaacgagcacagggccacaataatggcatttgttgggg
>HPV16:6564:57:57:15
ccttattggttacaacgagcacagggccacaataatggcatttgttggggt
>HPV16:6585:55:53:17
cagggccacaataatggcatttgttggggtaaccaactatttgttactgtt
>HPV16:6710:52:52:19
taactttaaggagtacctacgacatggggaggaatatgatttacagtttat
>HPV16:6817:53:57:15
tgaattccactattttggaggactggaattttggtctacaacctcccccag
>HPV16:6881:52:52:17
agatacttataggtttgtaacccaggcaattgcttgtcaaaaacatacacc
>HPV16:6911:53:55:17
tgcttgtcaaaaacatacacctccagcacctaaagaagatgatccccttaa
>HPV16:7029:53:52:15
ggacgcaaatttttactacaagcaggattgaaggccaaaccaaaatttaca
>HPV16:7103:57:53:15
caccacctcatctacctctacaactgctaaacgcaaaaaacgtaagctgta
>HPV16:7419:57:58:17
tttgtagcgccaggcccattttgtagcttcaaccgaattcggttgcatgct
>HPV16:7428:58:55:21
ccaggcccattttgtagcttcaaccgaattcggttgcatgctttttggcac
>HPV16:7434:53:53:21
ccattttgtagcttcaaccgaattcggttgcatgctttttggcacaaaatg
>HPV16:7519:52:58:15
gtttaaacttgtacgtttcctgcttgccatgcgtgccaaatccctgttttc
>HPV16:7524:55:58:15
aacttgtacgtttcctgcttgccatgcgtgccaaatccctgttttcctgac
>HPV16:7528:58:58:15
tgtacgtttcctgcttgccatgcgtgccaaatccctgttttcctgacctgc
>HPV16:7552:57:58:17
tgccaaatccctgttttcctgacctgcactgcttgccaaccattccattgt
>HPV16:7557:57:53:17
aatccctgttttcctgacctgcactgcttgccaaccattccattgtttttt
>HPV16:7667:58:53:15
actatgcgccaacgccttacataccgctgttaggcacatatttttggcttg
>HPV16:7761:55:52:15
ctaaggccaactaaatgtcaccctagttcatacatgaactgtgtaaaggtt
>HPV16:7822:52:55:15
tgttcatttgtaaaactgcacatgggtgtgtgcaaaccgattttgggttac
>HPV16:7824:52:55:17
ttcatttgtaaaactgcacatgggtgtgtgcaaaccgattttgggttacac
>HPV16:7828:53:53:19
tttgtaaaactgcacatgggtgtgtgcaaaccgattttgggttacacattt
>HPV16:7841:55:52:19
acatgggtgtgtgcaaaccgattttgggttacacatttacaagcaacttat
