# Supplementary material for: PathogenMIPer: a tool for the design of molecular inversion probes to detect multiple pathogens
Source: BMC Bioinformatics. 2006 Nov 14;7:500. doi: 10.1186/1471-2105-7-500 (PMC1657037; doi:10.1186/1471-2105-7-500)
Supplement: Additional File 2 — This contains all the data files used for designing probes with the software and a subdirectory containing the result files obtained. [file 1471-2105-7-500-S2.zip › Mips/test1/test1.mipp]

# !!! FILE CREATED AND MAINTAINED BY PATHOGEN MIPper PROGRAM. !!!
# !!! DO NOT HAND EDIT THIS FILE. !!!
# This file is created by the Pathogen MIP Design Tool.
# File stores project related parameters and intermediate states.
# If modified from outside the program, the program may not
# work as expected and might produce wrong results.
# 
PROBE_LENGTH=51
MIDDLE_BASE=G
AVOID_START=2000
AVOID_END=3000
MELTING_TEMP=55
FASTA_FILE=C:/Mips/sixhpvs.txt
PROJECT_STATUS=3
HOST_NAME=human
TAG_FILE=C:/Mips/sometags.txt
PRIMER1=ACGACGGGTTCTCATCTTGT
PRIMER2=GCATGATCGACATCGGTCTC
RESTRICTN_TAG=UUU
FILTER_PERCENT=30
