# Supplementary material for: PathogenMIPer: a tool for the design of molecular inversion probes to detect multiple pathogens
Source: BMC Bioinformatics. 2006 Nov 14;7:500. doi: 10.1186/1471-2105-7-500 (PMC1657037; doi:10.1186/1471-2105-7-500)
Supplement: Additional File 2 — This contains all the data files used for designing probes with the software and a subdirectory containing the result files obtained. [file 1471-2105-7-500-S2.zip › Mips/test1/test1.prb]

---------------------------------------------------------------------------------------------------------
ID	Position	tagID		homologue2			tag sequences				homologue1			tm1	tm2 undesired matches
---------------------------------------------------------------------------------------------------------
HPV10	58	YML001W	tagcatctgcagaagctatgtccatGTACGTGGAGATCGACATAA ACGACGGGTTCTCATCTTGTUUUGCATGATCGACATCGGTCTCatggggtacatataaaacaaggccc	55	57	15
HPV10	61	YML001W	catctgcagaagctatgtccatgggGTACGTGGAGATCGACATAA ACGACGGGTTCTCATCTTGTUUUGCATGATCGACATCGGTCTCgggtacatataaaacaaggcccgta	55	58	15
HPV10	84	YML001W	ggtgcacaggaacccagaaacatatGTACGTGGAGATCGACATAA ACGACGGGTTCTCATCTTGTUUUGCATGATCGACATCGGTCTCtagcatctgcagaagctatgtccat	55	58	17
HPV10	85	YML001W	gtgcacaggaacccagaaacatattGTACGTGGAGATCGACATAA ACGACGGGTTCTCATCTTGTUUUGCATGATCGACATCGGTCTCagcatctgcagaagctatgtccatg	57	57	17
HPV10	86	YML001W	tgcacaggaacccagaaacatattgGTACGTGGAGATCGACATAA ACGACGGGTTCTCATCTTGTUUUGCATGATCGACATCGGTCTCgcatctgcagaagctatgtccatgg	58	55	17
HPV10	88	YML001W	cacaggaacccagaaacatattgctGTACGTGGAGATCGACATAA ACGACGGGTTCTCATCTTGTUUUGCATGATCGACATCGGTCTCatctgcagaagctatgtccatgggt	57	57	17
HPV10	93	YML001W	gaacccagaaacatattgcttttgtGTACGTGGAGATCGACATAA ACGACGGGTTCTCATCTTGTUUUGCATGATCGACATCGGTCTCcagaagctatgtccatgggtgcaca	58	53	17
HPV10	94	YML001W	aacccagaaacatattgcttttgtgGTACGTGGAGATCGACATAA ACGACGGGTTCTCATCTTGTUUUGCATGATCGACATCGGTCTCagaagctatgtccatgggtgcacag	58	52	17
HPV10	117	YML001W	tgtagaaattgtggaatacctttggGTACGTGGAGATCGACATAA ACGACGGGTTCTCATCTTGTUUUGCATGATCGACATCGGTCTCaggaacccagaaacatattgctttt	52	52	17
HPV10	122	YML001W	aaattgtggaatacctttggaggacGTACGTGGAGATCGACATAA ACGACGGGTTCTCATCTTGTUUUGCATGATCGACATCGGTCTCcccagaaacatattgcttttgtgta	52	53	17
HPV10	144	YML001W	gaccttcgcctgtgctgtatattttGTACGTGGAGATCGACATAA ACGACGGGTTCTCATCTTGTUUUGCATGATCGACATCGGTCTCgtagaaattgtggaatacctttgga	52	57	17
HPV10	145	YML001W	accttcgcctgtgctgtatattttgGTACGTGGAGATCGACATAA ACGACGGGTTCTCATCTTGTUUUGCATGATCGACATCGGTCTCtagaaattgtggaatacctttggag	52	55	19
HPV10	192	YML001W	gaattggcagcatttgcacttagagGTACGTGGAGATCGACATAA ACGACGGGTTCTCATCTTGTUUUGCATGATCGACATCGGTCTCtttgcacaaaacagctgaccgcagc	58	55	21
HPV10	215	YML001W	agaattatatttggtgtggagagcgGTACGTGGAGATCGACATAA ACGACGGGTTCTCATCTTGTUUUGCATGATCGACATCGGTCTCgcggaattggcagcatttgcactta	57	53	21
HPV10	217	YML001W	aattatatttggtgtggagagcgggGTACGTGGAGATCGACATAA ACGACGGGTTCTCATCTTGTUUUGCATGATCGACATCGGTCTCggaattggcagcatttgcacttaga	55	55	19
HPV10	289	YML001W	tacgacgcctaaaatattgggactaGTACGTGGAGATCGACATAA ACGACGGGTTCTCATCTTGTUUUGCATGATCGACATCGGTCTCacggtgtttactcctacagggcatt	57	55	15
HPV10	293	YML001W	acgcctaaaatattgggactattcaGTACGTGGAGATCGACATAA ACGACGGGTTCTCATCTTGTUUUGCATGATCGACATCGGTCTCtgtttactcctacagggcattgtac	55	53	15
HPV10	308	YML001W	ggactattcatattatgtagaaggtGTACGTGGAGATCGACATAA ACGACGGGTTCTCATCTTGTUUUGCATGATCGACATCGGTCTCggcattgtacgacgcctaaaatatt	53	52	17
HPV10	387	YML001W	tgtcacaaaccgctggtaagggaagGTACGTGGAGATCGACATAA ACGACGGGTTCTCATCTTGTUUUGCATGATCGACATCGGTCTCatacacagctgatcagatgctacat	53	58	17
HPV10	389	YML001W	tcacaaaccgctggtaagggaagaaGTACGTGGAGATCGACATAA ACGACGGGTTCTCATCTTGTUUUGCATGATCGACATCGGTCTCacacagctgatcagatgctacatgt	55	58	19
HPV10	437	YML001W	gcgacgactgcacaaaatatcagggGTACGTGGAGATCGACATAA ACGACGGGTTCTCATCTTGTUUUGCATGATCGACATCGGTCTCgaaaaagacagacatcgtaacgaac	53	58	21
HPV10	438	YML001W	cgacgactgcacaaaatatcagggtGTACGTGGAGATCGACATAA ACGACGGGTTCTCATCTTGTUUUGCATGATCGACATCGGTCTCaaaaagacagacatcgtaacgaacg	53	58	21
HPV10	461	YML001W	gtactggagaggtagttgtgagtatGTACGTGGAGATCGACATAA ACGACGGGTTCTCATCTTGTUUUGCATGATCGACATCGGTCTCcggcgacgactgcacaaaatatcag	58	57	17
HPV10	462	YML001W	tactggagaggtagttgtgagtattGTACGTGGAGATCGACATAA ACGACGGGTTCTCATCTTGTUUUGCATGATCGACATCGGTCTCggcgacgactgcacaaaatatcagg	58	55	15
HPV10	467	YML001W	gagaggtagttgtgagtattgctggGTACGTGGAGATCGACATAA ACGACGGGTTCTCATCTTGTUUUGCATGATCGACATCGGTCTCcgactgcacaaaatatcagggtact	55	57	19
HPV10	468	YML001W	agaggtagttgtgagtattgctggtGTACGTGGAGATCGACATAA ACGACGGGTTCTCATCTTGTUUUGCATGATCGACATCGGTCTCgactgcacaaaatatcagggtactg	55	57	21
HPV10	470	YML001W	aggtagttgtgagtattgctggtcaGTACGTGGAGATCGACATAA ACGACGGGTTCTCATCTTGTUUUGCATGATCGACATCGGTCTCctgcacaaaatatcagggtactgga	55	57	21
HPV10	472	YML001W	gtagttgtgagtattgctggtcacgGTACGTGGAGATCGACATAA ACGACGGGTTCTCATCTTGTUUUGCATGATCGACATCGGTCTCgcacaaaatatcagggtactggaga	55	57	21
HPV10	473	YML001W	tagttgtgagtattgctggtcacgaGTACGTGGAGATCGACATAA ACGACGGGTTCTCATCTTGTUUUGCATGATCGACATCGGTCTCcacaaaatatcagggtactggagag	55	57	21
HPV10	531	YML001W	aattgagtcttgcaccagaggatatGTACGTGGAGATCGACATAA ACGACGGGTTCTCATCTTGTUUUGCATGATCGACATCGGTCTCtccgcatcccacagtaaaagatatc	55	55	17
HPV10	538	YML001W	tcttgcaccagaggatatccctgtaGTACGTGGAGATCGACATAA ACGACGGGTTCTCATCTTGTUUUGCATGATCGACATCGGTCTCcccacagtaaaagatatcgaattga	52	58	17
HPV10	549	YML001W	aggatatccctgtatgcaatgtgcaGTACGTGGAGATCGACATAA ACGACGGGTTCTCATCTTGTUUUGCATGATCGACATCGGTCTCagatatcgaattgagtcttgcacca	53	57	15
HPV10	552	YML001W	atatccctgtatgcaatgtgcaattGTACGTGGAGATCGACATAA ACGACGGGTTCTCATCTTGTUUUGCATGATCGACATCGGTCTCtatcgaattgagtcttgcaccagag	55	53	15
HPV10	561	YML001W	tatgcaatgtgcaattagatgaagaGTACGTGGAGATCGACATAA ACGACGGGTTCTCATCTTGTUUUGCATGATCGACATCGGTCTCgagtcttgcaccagaggatatccct	58	52	15
HPV10	582	YML001W	aagaagattatacagatgcggtggaGTACGTGGAGATCGACATAA ACGACGGGTTCTCATCTTGTUUUGCATGATCGACATCGGTCTCccctgtatgcaatgtgcaattagat	53	55	17
HPV10	603	YML001W	tggaaccagcacaacaagcgtatagGTACGTGGAGATCGACATAA ACGACGGGTTCTCATCTTGTUUUGCATGATCGACATCGGTCTCagatgaagaagattatacagatgcg	52	57	17
HPV10	605	YML001W	gaaccagcacaacaagcgtatagggGTACGTGGAGATCGACATAA ACGACGGGTTCTCATCTTGTUUUGCATGATCGACATCGGTCTCatgaagaagattatacagatgcggt	52	58	17
HPV10	606	YML001W	aaccagcacaacaagcgtatagggtGTACGTGGAGATCGACATAA ACGACGGGTTCTCATCTTGTUUUGCATGATCGACATCGGTCTCtgaagaagattatacagatgcggtg	53	58	17
HPV10	621	YML001W	cgtatagggtggtaacagaatgtacGTACGTGGAGATCGACATAA ACGACGGGTTCTCATCTTGTUUUGCATGATCGACATCGGTCTCagatgcggtggaaccagcacaacaa	58	55	15
HPV10	628	YML001W	ggtggtaacagaatgtacaaagtgtGTACGTGGAGATCGACATAA ACGACGGGTTCTCATCTTGTUUUGCATGATCGACATCGGTCTCgtggaaccagcacaacaagcgtata	57	55	17
HPV10	629	YML001W	gtggtaacagaatgtacaaagtgtaGTACGTGGAGATCGACATAA ACGACGGGTTCTCATCTTGTUUUGCATGATCGACATCGGTCTCtggaaccagcacaacaagcgtatag	57	53	17
HPV10	630	YML001W	tggtaacagaatgtacaaagtgtagGTACGTGGAGATCGACATAA ACGACGGGTTCTCATCTTGTUUUGCATGATCGACATCGGTCTCggaaccagcacaacaagcgtatagg	58	52	17
HPV10	632	YML001W	gtaacagaatgtacaaagtgtagttGTACGTGGAGATCGACATAA ACGACGGGTTCTCATCTTGTUUUGCATGATCGACATCGGTCTCaaccagcacaacaagcgtatagggt	57	52	17
HPV10	639	YML001W	aatgtacaaagtgtagtttaccactGTACGTGGAGATCGACATAA ACGACGGGTTCTCATCTTGTUUUGCATGATCGACATCGGTCTCacaacaagcgtatagggtggtaaca	55	52	17
HPV10	643	YML001W	tacaaagtgtagtttaccactgcgaGTACGTGGAGATCGACATAA ACGACGGGTTCTCATCTTGTUUUGCATGATCGACATCGGTCTCcaagcgtatagggtggtaacagaat	55	55	19
HPV10	650	YML001W	tgtagtttaccactgcgactggtggGTACGTGGAGATCGACATAA ACGACGGGTTCTCATCTTGTUUUGCATGATCGACATCGGTCTCatagggtggtaacagaatgtacaaa	52	58	19
HPV10	652	YML001W	tagtttaccactgcgactggtggtaGTACGTGGAGATCGACATAA ACGACGGGTTCTCATCTTGTUUUGCATGATCGACATCGGTCTCagggtggtaacagaatgtacaaagt	53	58	21
HPV10	674	YML001W	gtagagtgcagccacgcagatataaGTACGTGGAGATCGACATAA ACGACGGGTTCTCATCTTGTUUUGCATGATCGACATCGGTCTCagtgtagtttaccactgcgactggt	57	58	21
HPV10	713	YML001W	ctgctactaggcacattgaagctcgGTACGTGGAGATCGACATAA ACGACGGGTTCTCATCTTGTUUUGCATGATCGACATCGGTCTCacgcagatataagggcactggaaca	57	58	15
HPV10	716	YML001W	ctactaggcacattgaagctcgtgtGTACGTGGAGATCGACATAA ACGACGGGTTCTCATCTTGTUUUGCATGATCGACATCGGTCTCcagatataagggcactggaacagct	57	58	17
HPV10	751	YML001W	cgtgtaacaggacatggacgataatGTACGTGGAGATCGACATAA ACGACGGGTTCTCATCTTGTUUUGCATGATCGACATCGGTCTCacattgaagctcgtgtgtcctcgct	58	57	17
HPV10	896	YML001W	gacgaagcaggggaagactttgtagGTACGTGGAGATCGACATAA ACGACGGGTTCTCATCTTGTUUUGCATGATCGACATCGGTCTCtatctagtgatgatgatgaggagga	53	58	21
HPV10	897	YML001W	acgaagcaggggaagactttgtagaGTACGTGGAGATCGACATAA ACGACGGGTTCTCATCTTGTUUUGCATGATCGACATCGGTCTCatctagtgatgatgatgaggaggag	55	58	21
HPV10	903	YML001W	caggggaagactttgtagactttatGTACGTGGAGATCGACATAA ACGACGGGTTCTCATCTTGTUUUGCATGATCGACATCGGTCTCtgatgatgatgaggaggaggacgaa	57	55	19
HPV10	906	YML001W	gggaagactttgtagactttatagaGTACGTGGAGATCGACATAA ACGACGGGTTCTCATCTTGTUUUGCATGATCGACATCGGTCTCtgatgatgaggaggaggacgaagca	58	53	19
HPV10	921	YML001W	actttatagatgatactaggtcgctGTACGTGGAGATCGACATAA ACGACGGGTTCTCATCTTGTUUUGCATGATCGACATCGGTCTCggacgaagcaggggaagactttgta	58	53	19
HPV10	930	YML001W	atgatactaggtcgctaggggatggGTACGTGGAGATCGACATAA ACGACGGGTTCTCATCTTGTUUUGCATGATCGACATCGGTCTCaggggaagactttgtagactttata	52	58	15
HPV10	955	YML001W	acaggaagtggcacaggaactgttcGTACGTGGAGATCGACATAA ACGACGGGTTCTCATCTTGTUUUGCATGATCGACATCGGTCTCgatgatactaggtcgctaggggatg	58	58	15
HPV10	986	YML001W	cagacagctgcagatgacgatgtagGTACGTGGAGATCGACATAA ACGACGGGTTCTCATCTTGTUUUGCATGATCGACATCGGTCTCaagtggcacaggaactgttccagca	58	58	17
HPV10	1014	YML001W	tgcagactgtaaaacgaaagtttgcGTACGTGGAGATCGACATAA ACGACGGGTTCTCATCTTGTUUUGCATGATCGACATCGGTCTCgacagctgcagatgacgatgtagct	58	53	21
HPV10	1016	YML001W	cagactgtaaaacgaaagtttgcacGTACGTGGAGATCGACATAA ACGACGGGTTCTCATCTTGTUUUGCATGATCGACATCGGTCTCcagctgcagatgacgatgtagctgt	58	53	21
HPV10	1070	YML001W	caagccagcatagaacatgaactaaGTACGTGGAGATCGACATAA ACGACGGGTTCTCATCTTGTUUUGCATGATCGACATCGGTCTCgtccttatttcagccccgtgtgtga	58	55	17
HPV10	1074	YML001W	ccagcatagaacatgaactaagcccGTACGTGGAGATCGACATAA ACGACGGGTTCTCATCTTGTUUUGCATGATCGACATCGGTCTCttatttcagccccgtgtgtgagcaa	57	57	17
HPV10	1179	YML001W	gccaaacacaggtggatacggaatcGTACGTGGAGATCGACATAA ACGACGGGTTCTCATCTTGTUUUGCATGATCGACATCGGTCTCgtttgagctaccggacagtggctat	58	58	21
HPV10	1193	YML001W	gatacggaatcgggaccaaaacaggGTACGTGGAGATCGACATAA ACGACGGGTTCTCATCTTGTUUUGCATGATCGACATCGGTCTCacagtggctatggccaaacacaggt	58	58	17
HPV10	1199	YML001W	gaatcgggaccaaaacaggtacaggGTACGTGGAGATCGACATAA ACGACGGGTTCTCATCTTGTUUUGCATGATCGACATCGGTCTCgctatggccaaacacaggtggatac	58	58	17
HPV10	1200	YML001W	aatcgggaccaaaacaggtacagggGTACGTGGAGATCGACATAA ACGACGGGTTCTCATCTTGTUUUGCATGATCGACATCGGTCTCctatggccaaacacaggtggatacg	58	58	17
HPV10	1206	YML001W	gaccaaaacaggtacagggcagtagGTACGTGGAGATCGACATAA ACGACGGGTTCTCATCTTGTUUUGCATGATCGACATCGGTCTCccaaacacaggtggatacggaatcg	58	58	17
HPV10	1207	YML001W	accaaaacaggtacagggcagtagtGTACGTGGAGATCGACATAA ACGACGGGTTCTCATCTTGTUUUGCATGATCGACATCGGTCTCcaaacacaggtggatacggaatcgg	58	58	15
HPV10	1217	YML001W	gtacagggcagtagtgaaacgcaagGTACGTGGAGATCGACATAA ACGACGGGTTCTCATCTTGTUUUGCATGATCGACATCGGTCTCtggatacggaatcgggaccaaaaca	57	58	17
HPV10	1253	YML001W	gatgatgatgaggggagtgtggtacGTACGTGGAGATCGACATAA ACGACGGGTTCTCATCTTGTUUUGCATGATCGACATCGGTCTCgtagtgaaacgcaagatggccgaca	58	58	17
HPV10	1254	YML001W	atgatgatgaggggagtgtggtacaGTACGTGGAGATCGACATAA ACGACGGGTTCTCATCTTGTUUUGCATGATCGACATCGGTCTCtagtgaaacgcaagatggccgacag	58	58	17
HPV10	1275	YML001W	tacagagcacacttgacacaggcaaGTACGTGGAGATCGACATAA ACGACGGGTTCTCATCTTGTUUUGCATGATCGACATCGGTCTCacaggatgatgatgaggggagtgtg	58	58	19
HPV10	1428	YML001W	gagcaggtggcgtggtagaaatattGTACGTGGAGATCGACATAA ACGACGGGTTCTCATCTTGTUUUGCATGATCGACATCGGTCTCcttacaaagtacaagcactggcaag	55	58	17
HPV10	1429	YML001W	agcaggtggcgtggtagaaatattaGTACGTGGAGATCGACATAA ACGACGGGTTCTCATCTTGTUUUGCATGATCGACATCGGTCTCttacaaagtacaagcactggcaagg	55	57	15
HPV10	1434	YML001W	gtggcgtggtagaaatattaagagcGTACGTGGAGATCGACATAA ACGACGGGTTCTCATCTTGTUUUGCATGATCGACATCGGTCTCaagtacaagcactggcaagggagca	58	55	17
HPV10	1456	YML001W	agccagcaataagaaagcaactctaGTACGTGGAGATCGACATAA ACGACGGGTTCTCATCTTGTUUUGCATGATCGACATCGGTCTCgcaggtggcgtggtagaaatattaa	55	55	21
HPV10	1458	YML001W	ccagcaataagaaagcaactctactGTACGTGGAGATCGACATAA ACGACGGGTTCTCATCTTGTUUUGCATGATCGACATCGGTCTCaggtggcgtggtagaaatattaaga	53	55	21
HPV10	1601	YML001W	gcagagggcataaagaccctaatacGTACGTGGAGATCGACATAA ACGACGGGTTCTCATCTTGTUUUGCATGATCGACATCGGTCTCgtgtgttcggggtgttttgcacagt	58	57	15
HPV10	1602	YML001W	cagagggcataaagaccctaatacaGTACGTGGAGATCGACATAA ACGACGGGTTCTCATCTTGTUUUGCATGATCGACATCGGTCTCtgtgttcggggtgttttgcacagtg	58	57	17
HPV10	1616	YML001W	accctaatacaaccattgtgtgattGTACGTGGAGATCGACATAA ACGACGGGTTCTCATCTTGTUUUGCATGATCGACATCGGTCTCtttgcacagtggcagagggcataaa	57	53	19
HPV10	1638	YML001W	attatgcacacatacaagtgctaccGTACGTGGAGATCGACATAA ACGACGGGTTCTCATCTTGTUUUGCATGATCGACATCGGTCTCaaagaccctaatacaaccattgtgt	52	53	19
HPV10	1658	YML001W	ctaccatgccaatggggaatgacagGTACGTGGAGATCGACATAA ACGACGGGTTCTCATCTTGTUUUGCATGATCGACATCGGTCTCtgtgtgattatgcacacatacaagt	52	58	17
HPV10	1666	YML001W	ccaatggggaatgacagtgcttatgGTACGTGGAGATCGACATAA ACGACGGGTTCTCATCTTGTUUUGCATGATCGACATCGGTCTCtatgcacacatacaagtgctaccat	53	57	15
HPV10	1679	YML001W	acagtgcttatgctggtacggtacaGTACGTGGAGATCGACATAA ACGACGGGTTCTCATCTTGTUUUGCATGATCGACATCGGTCTCaagtgctaccatgccaatggggaat	57	58	15
HPV10	1685	YML001W	cttatgctggtacggtacaaacgtgGTACGTGGAGATCGACATAA ACGACGGGTTCTCATCTTGTUUUGCATGATCGACATCGGTCTCtaccatgccaatggggaatgacagt	57	57	17
HPV10	1691	YML001W	ctggtacggtacaaacgtgccaaaaGTACGTGGAGATCGACATAA ACGACGGGTTCTCATCTTGTUUUGCATGATCGACATCGGTCTCgccaatggggaatgacagtgcttat	57	58	15
HPV10	1695	YML001W	tacggtacaaacgtgccaaaaacagGTACGTGGAGATCGACATAA ACGACGGGTTCTCATCTTGTUUUGCATGATCGACATCGGTCTCatggggaatgacagtgcttatgctg	57	55	17
HPV10	1699	YML001W	gtacaaacgtgccaaaaacagggaaGTACGTGGAGATCGACATAA ACGACGGGTTCTCATCTTGTUUUGCATGATCGACATCGGTCTCggaatgacagtgcttatgctggtac	57	57	17
HPV10	1700	YML001W	tacaaacgtgccaaaaacagggaaaGTACGTGGAGATCGACATAA ACGACGGGTTCTCATCTTGTUUUGCATGATCGACATCGGTCTCgaatgacagtgcttatgctggtacg	57	55	17
HPV10	1708	YML001W	tgccaaaaacagggaaacagtggctGTACGTGGAGATCGACATAA ACGACGGGTTCTCATCTTGTUUUGCATGATCGACATCGGTCTCgtgcttatgctggtacggtacaaac	57	58	15
HPV10	1710	YML001W	ccaaaaacagggaaacagtggctaaGTACGTGGAGATCGACATAA ACGACGGGTTCTCATCTTGTUUUGCATGATCGACATCGGTCTCgcttatgctggtacggtacaaacgt	57	57	17
HPV10	1722	YML001W	aaacagtggctaaaggcttaagcacGTACGTGGAGATCGACATAA ACGACGGGTTCTCATCTTGTUUUGCATGATCGACATCGGTCTCacggtacaaacgtgccaaaaacagg	57	55	17
HPV10	1730	YML001W	gctaaaggcttaagcacattattaaGTACGTGGAGATCGACATAA ACGACGGGTTCTCATCTTGTUUUGCATGATCGACATCGGTCTCaacgtgccaaaaacagggaaacagt	55	52	15
HPV10	1744	YML001W	cacattattaaatgtaccggaaagcGTACGTGGAGATCGACATAA ACGACGGGTTCTCATCTTGTUUUGCATGATCGACATCGGTCTCagggaaacagtggctaaaggcttaa	55	52	19
HPV10	1910	YML001W	gaggatgcgcagtttagcctttcagGTACGTGGAGATCGACATAA ACGACGGGTTCTCATCTTGTUUUGCATGATCGACATCGGTCTCggcagacaatggtgggacatgcaat	58	58	17
HPV10	1911	YML001W	aggatgcgcagtttagcctttcagaGTACGTGGAGATCGACATAA ACGACGGGTTCTCATCTTGTUUUGCATGATCGACATCGGTCTCgcagacaatggtgggacatgcaatg	58	58	17
HPV10	1913	YML001W	gatgcgcagtttagcctttcagagaGTACGTGGAGATCGACATAA ACGACGGGTTCTCATCTTGTUUUGCATGATCGACATCGGTCTCagacaatggtgggacatgcaatgga	57	58	19
HPV10	1914	YML001W	atgcgcagtttagcctttcagagatGTACGTGGAGATCGACATAA ACGACGGGTTCTCATCTTGTUUUGCATGATCGACATCGGTCTCgacaatggtgggacatgcaatggag	58	57	17
HPV10	1917	YML001W	cgcagtttagcctttcagagatggtGTACGTGGAGATCGACATAA ACGACGGGTTCTCATCTTGTUUUGCATGATCGACATCGGTCTCaatggtgggacatgcaatggaggat	57	58	19
HPV10	1982	YML001W	ctggcatacgagtatgcactgattgGTACGTGGAGATCGACATAA ACGACGGGTTCTCATCTTGTUUUGCATGATCGACATCGGTCTCaccatgatattacagacgagagcac	55	57	21
HPV10	1986	YML001W	catacgagtatgcactgattgctgaGTACGTGGAGATCGACATAA ACGACGGGTTCTCATCTTGTUUUGCATGATCGACATCGGTCTCtgatattacagacgagagcacgctg	57	57	21
HPV10	3027	YML001W	acattgcgggacacatcacgtgaaaGTACGTGGAGATCGACATAA ACGACGGGTTCTCATCTTGTUUUGCATGATCGACATCGGTCTCaaagtgcctatgcacacgaaccctg	58	58	21
HPV10	3100	YML001W	ttgaagtcagatatgatggagacgaGTACGTGGAGATCGACATAA ACGACGGGTTCTCATCTTGTUUUGCATGATCGACATCGGTCTCgtgctggaaaaaaagggggataact	55	55	19
HPV10	3103	YML001W	aagtcagatatgatggagacgaatcGTACGTGGAGATCGACATAA ACGACGGGTTCTCATCTTGTUUUGCATGATCGACATCGGTCTCctggaaaaaaagggggataactgtt	53	53	17
HPV10	3106	YML001W	tcagatatgatggagacgaatctaaGTACGTGGAGATCGACATAA ACGACGGGTTCTCATCTTGTUUUGCATGATCGACATCGGTCTCgaaaaaaagggggataactgttgaa	52	53	17
HPV10	3115	YML001W	atggagacgaatctaaagccatgtgGTACGTGGAGATCGACATAA ACGACGGGTTCTCATCTTGTUUUGCATGATCGACATCGGTCTCggggataactgttgaagtcagatat	53	55	17
HPV10	3121	YML001W	acgaatctaaagccatgtgctatgtGTACGTGGAGATCGACATAA ACGACGGGTTCTCATCTTGTUUUGCATGATCGACATCGGTCTCaactgttgaagtcagatatgatgga	52	55	17
HPV10	3124	YML001W	aatctaaagccatgtgctatgtacaGTACGTGGAGATCGACATAA ACGACGGGTTCTCATCTTGTUUUGCATGATCGACATCGGTCTCtgttgaagtcagatatgatggagac	53	53	17
HPV10	3133	YML001W	ccatgtgctatgtacaatggagggaGTACGTGGAGATCGACATAA ACGACGGGTTCTCATCTTGTUUUGCATGATCGACATCGGTCTCcagatatgatggagacgaatctaaa	52	58	17
HPV10	3138	YML001W	tgctatgtacaatggagggaactttGTACGTGGAGATCGACATAA ACGACGGGTTCTCATCTTGTUUUGCATGATCGACATCGGTCTCatgatggagacgaatctaaagccat	53	55	17
HPV10	3152	YML001W	gagggaactttatgtgcagaactatGTACGTGGAGATCGACATAA ACGACGGGTTCTCATCTTGTUUUGCATGATCGACATCGGTCTCtctaaagccatgtgctatgtacaat	52	55	17
HPV10	3153	YML001W	agggaactttatgtgcagaactataGTACGTGGAGATCGACATAA ACGACGGGTTCTCATCTTGTUUUGCATGATCGACATCGGTCTCctaaagccatgtgctatgtacaatg	53	53	17
HPV10	3155	YML001W	ggaactttatgtgcagaactatagtGTACGTGGAGATCGACATAA ACGACGGGTTCTCATCTTGTUUUGCATGATCGACATCGGTCTCaaagccatgtgctatgtacaatgga	53	53	17
HPV10	3157	YML001W	aactttatgtgcagaactatagtgaGTACGTGGAGATCGACATAA ACGACGGGTTCTCATCTTGTUUUGCATGATCGACATCGGTCTCagccatgtgctatgtacaatggagg	57	52	17
HPV10	3171	YML001W	aactatagtgacgatagatgggtgaGTACGTGGAGATCGACATAA ACGACGGGTTCTCATCTTGTUUUGCATGATCGACATCGGTCTCtacaatggagggaactttatgtgca	53	55	17
HPV10	3184	YML001W	atagatgggtgaaggtgccaggaaaGTACGTGGAGATCGACATAA ACGACGGGTTCTCATCTTGTUUUGCATGATCGACATCGGTCTCactttatgtgcagaactatagtgac	52	58	17
HPV10	3188	YML001W	atgggtgaaggtgccaggaaaagtcGTACGTGGAGATCGACATAA ACGACGGGTTCTCATCTTGTUUUGCATGATCGACATCGGTCTCtatgtgcagaactatagtgacgata	52	58	17
HPV10	3192	YML001W	gtgaaggtgccaggaaaagtctcatGTACGTGGAGATCGACATAA ACGACGGGTTCTCATCTTGTUUUGCATGATCGACATCGGTCTCtgcagaactatagtgacgatagatg	53	58	17
HPV10	3193	YML001W	tgaaggtgccaggaaaagtctcataGTACGTGGAGATCGACATAA ACGACGGGTTCTCATCTTGTUUUGCATGATCGACATCGGTCTCgcagaactatagtgacgatagatgg	55	57	17
HPV10	3195	YML001W	aaggtgccaggaaaagtctcatacgGTACGTGGAGATCGACATAA ACGACGGGTTCTCATCTTGTUUUGCATGATCGACATCGGTCTCagaactatagtgacgatagatgggt	53	57	17
HPV10	3198	YML001W	gtgccaggaaaagtctcatacgaggGTACGTGGAGATCGACATAA ACGACGGGTTCTCATCTTGTUUUGCATGATCGACATCGGTCTCactatagtgacgatagatgggtgaa	53	58	17
HPV10	3199	YML001W	tgccaggaaaagtctcatacgagggGTACGTGGAGATCGACATAA ACGACGGGTTCTCATCTTGTUUUGCATGATCGACATCGGTCTCctatagtgacgatagatgggtgaag	55	58	17
HPV10	3201	YML001W	ccaggaaaagtctcatacgagggtcGTACGTGGAGATCGACATAA ACGACGGGTTCTCATCTTGTUUUGCATGATCGACATCGGTCTCatagtgacgatagatgggtgaaggt	55	58	17
HPV10	3309	YML001W	gaggtacatgtgggaggcaaagtaaGTACGTGGAGATCGACATAA ACGACGGGTTCTCATCTTGTUUUGCATGATCGACATCGGTCTCgtgtatatggggaaacaggcaaatg	55	58	17
HPV10	3310	YML001W	aggtacatgtgggaggcaaagtaatGTACGTGGAGATCGACATAA ACGACGGGTTCTCATCTTGTUUUGCATGATCGACATCGGTCTCtgtatatggggaaacaggcaaatgg	55	57	15
HPV10	3312	YML001W	gtacatgtgggaggcaaagtaattcGTACGTGGAGATCGACATAA ACGACGGGTTCTCATCTTGTUUUGCATGATCGACATCGGTCTCtatatggggaaacaggcaaatggga	55	55	15
HPV10	3313	YML001W	tacatgtgggaggcaaagtaattcaGTACGTGGAGATCGACATAA ACGACGGGTTCTCATCTTGTUUUGCATGATCGACATCGGTCTCatatggggaaacaggcaaatgggag	57	55	15
HPV10	3321	YML001W	ggaggcaaagtaattcaccatgatgGTACGTGGAGATCGACATAA ACGACGGGTTCTCATCTTGTUUUGCATGATCGACATCGGTCTCaaacaggcaaatgggaggtacatgt	55	55	19
HPV10	3322	YML001W	gaggcaaagtaattcaccatgatgcGTACGTGGAGATCGACATAA ACGACGGGTTCTCATCTTGTUUUGCATGATCGACATCGGTCTCaacaggcaaatgggaggtacatgtg	57	55	19
HPV10	3323	YML001W	aggcaaagtaattcaccatgatgcaGTACGTGGAGATCGACATAA ACGACGGGTTCTCATCTTGTUUUGCATGATCGACATCGGTCTCacaggcaaatgggaggtacatgtgg	58	55	19
HPV10	3325	YML001W	gcaaagtaattcaccatgatgcattGTACGTGGAGATCGACATAA ACGACGGGTTCTCATCTTGTUUUGCATGATCGACATCGGTCTCaggcaaatgggaggtacatgtggga	58	53	19
HPV10	3331	YML001W	taattcaccatgatgcatttgacccGTACGTGGAGATCGACATAA ACGACGGGTTCTCATCTTGTUUUGCATGATCGACATCGGTCTCatgggaggtacatgtgggaggcaaa	58	53	17
HPV10	3343	YML001W	atgcatttgaccctgtatctagcacGTACGTGGAGATCGACATAA ACGACGGGTTCTCATCTTGTUUUGCATGATCGACATCGGTCTCtgtgggaggcaaagtaattcaccat	55	55	15
HPV10	3346	YML001W	catttgaccctgtatctagcacacgGTACGTGGAGATCGACATAA ACGACGGGTTCTCATCTTGTUUUGCATGATCGACATCGGTCTCgggaggcaaagtaattcaccatgat	55	57	15
HPV10	3365	YML001W	cacacgagaaatatccactcctggaGTACGTGGAGATCGACATAA ACGACGGGTTCTCATCTTGTUUUGCATGATCGACATCGGTCTCcatgatgcatttgaccctgtatcta	53	58	17
HPV10	3371	YML001W	agaaatatccactcctggacctgtgGTACGTGGAGATCGACATAA ACGACGGGTTCTCATCTTGTUUUGCATGATCGACATCGGTCTCgcatttgaccctgtatctagcacac	57	57	17
HPV10	3373	YML001W	aaatatccactcctggacctgtgtgGTACGTGGAGATCGACATAA ACGACGGGTTCTCATCTTGTUUUGCATGATCGACATCGGTCTCatttgaccctgtatctagcacacga	55	57	17
HPV10	3760	YML001W	aaaaccaggcagcgtttgtaacgctGTACGTGGAGATCGACATAA ACGACGGGTTCTCATCTTGTUUUGCATGATCGACATCGGTCTCcacatggaggtggtcttgtgagtca	58	58	15
HPV10	3768	YML001W	gcagcgtttgtaacgctttggtataGTACGTGGAGATCGACATAA ACGACGGGTTCTCATCTTGTUUUGCATGATCGACATCGGTCTCggtggtcttgtgagtcagaaaacca	57	57	15
HPV10	3769	YML001W	cagcgtttgtaacgctttggtatacGTACGTGGAGATCGACATAA ACGACGGGTTCTCATCTTGTUUUGCATGATCGACATCGGTCTCgtggtcttgtgagtcagaaaaccag	57	55	15
HPV10	3772	YML001W	cgtttgtaacgctttggtataccagGTACGTGGAGATCGACATAA ACGACGGGTTCTCATCTTGTUUUGCATGATCGACATCGGTCTCgtcttgtgagtcagaaaaccaggca	57	55	15
HPV10	3774	YML001W	tttgtaacgctttggtataccagcgGTACGTGGAGATCGACATAA ACGACGGGTTCTCATCTTGTUUUGCATGATCGACATCGGTCTCcttgtgagtcagaaaaccaggcagc	58	55	15
HPV10	3783	YML001W	ctttggtataccagcgatacacagcGTACGTGGAGATCGACATAA ACGACGGGTTCTCATCTTGTUUUGCATGATCGACATCGGTCTCcagaaaaccaggcagcgtttgtaac	57	57	17
HPV10	3788	YML001W	gtataccagcgatacacagcgtactGTACGTGGAGATCGACATAA ACGACGGGTTCTCATCTTGTUUUGCATGATCGACATCGGTCTCaaccaggcagcgtttgtaacgcttt	57	58	15
HPV10	3797	YML001W	cgatacacagcgtactgaatttcttGTACGTGGAGATCGACATAA ACGACGGGTTCTCATCTTGTUUUGCATGATCGACATCGGTCTCgcgtttgtaacgctttggtatacca	55	55	15
HPV10	3799	YML001W	atacacagcgtactgaatttcttaaGTACGTGGAGATCGACATAA ACGACGGGTTCTCATCTTGTUUUGCATGATCGACATCGGTCTCgtttgtaacgctttggtataccagc	55	52	13
HPV10	3844	YML001W	gcatacaagtgattttggggtatatGTACGTGGAGATCGACATAA ACGACGGGTTCTCATCTTGTUUUGCATGATCGACATCGGTCTCtcttaatgttgtaaaggttccccct	53	53	17
HPV10	3845	YML001W	catacaagtgattttggggtatatgGTACGTGGAGATCGACATAA ACGACGGGTTCTCATCTTGTUUUGCATGATCGACATCGGTCTCcttaatgttgtaaaggttccccctg	55	52	17
HPV10	3977	YML001W	ctgctgctgtgtttgttttggctgtGTACGTGGAGATCGACATAA ACGACGGGTTCTCATCTTGTUUUGCATGATCGACATCGGTCTCgactacattgctgggctttttttgt	53	58	17
HPV10	4101	YML001W	tcaacacataggtctcacaatgtatGTACGTGGAGATCGACATAA ACGACGGGTTCTCATCTTGTUUUGCATGATCGACATCGGTCTCacaaattgtgacacgtattgtacag	52	53	17
HPV10	4152	YML001W	tgaccatcctgtattgttgtttgagGTACGTGGAGATCGACATAA ACGACGGGTTCTCATCTTGTUUUGCATGATCGACATCGGTCTCcctcttatattaagagatcacactg	52	53	15
HPV10	4180	YML001W	ggggacgtgtatttactactgtgtgGTACGTGGAGATCGACATAA ACGACGGGTTCTCATCTTGTUUUGCATGATCGACATCGGTCTCaccatcctgtattgttgtttgagcc	55	57	15
HPV10	4181	YML001W	gggacgtgtatttactactgtgtgtGTACGTGGAGATCGACATAA ACGACGGGTTCTCATCTTGTUUUGCATGATCGACATCGGTCTCccatcctgtattgttgtttgagccg	57	57	15
HPV10	4182	YML001W	ggacgtgtatttactactgtgtgtaGTACGTGGAGATCGACATAA ACGACGGGTTCTCATCTTGTUUUGCATGATCGACATCGGTCTCcatcctgtattgttgtttgagccgg	57	55	15
HPV10	4183	YML001W	gacgtgtatttactactgtgtgtaaGTACGTGGAGATCGACATAA ACGACGGGTTCTCATCTTGTUUUGCATGATCGACATCGGTCTCatcctgtattgttgtttgagccggg	57	53	15
HPV10	4184	YML001W	acgtgtatttactactgtgtgtaatGTACGTGGAGATCGACATAA ACGACGGGTTCTCATCTTGTUUUGCATGATCGACATCGGTCTCtcctgtattgttgtttgagccgggg	58	52	15
HPV10	4340	YML001W	tgctattgtggcaccattctttttcGTACGTGGAGATCGACATAA ACGACGGGTTCTCATCTTGTUUUGCATGATCGACATCGGTCTCatgttgttgttgtgtgtaccctagt	53	53	17
HPV10	4513	YML001W	caccaccttggcagatcgcattttgGTACGTGGAGATCGACATAA ACGACGGGTTCTCATCTTGTUUUGCATGATCGACATCGGTCTCccagatgttattcccaaagtagagg	55	58	17
HPV10	4543	YML001W	gggtagccttggtgtatatttggggGTACGTGGAGATCGACATAA ACGACGGGTTCTCATCTTGTUUUGCATGATCGACATCGGTCTCaccttggcagatcgcattttgcagt	57	58	15
HPV10	4544	YML001W	ggtagccttggtgtatatttgggggGTACGTGGAGATCGACATAA ACGACGGGTTCTCATCTTGTUUUGCATGATCGACATCGGTCTCccttggcagatcgcattttgcagtg	58	58	15
HPV10	4545	YML001W	gtagccttggtgtatatttggggggGTACGTGGAGATCGACATAA ACGACGGGTTCTCATCTTGTUUUGCATGATCGACATCGGTCTCcttggcagatcgcattttgcagtgg	58	58	15
HPV10	4546	YML001W	tagccttggtgtatatttggggggcGTACGTGGAGATCGACATAA ACGACGGGTTCTCATCTTGTUUUGCATGATCGACATCGGTCTCttggcagatcgcattttgcagtggg	58	58	15
HPV10	4557	YML001W	tatatttggggggcctaggcattggGTACGTGGAGATCGACATAA ACGACGGGTTCTCATCTTGTUUUGCATGATCGACATCGGTCTCcattttgcagtggggtagccttggt	58	58	15
HPV10	4638	YML001W	gcactgttgtggatgttagtgttccGTACGTGGAGATCGACATAA ACGACGGGTTCTCATCTTGTUUUGCATGATCGACATCGGTCTCgtatgttcctatcagtacacgacct	55	57	15
HPV10	4639	YML001W	cactgttgtggatgttagtgttcctGTACGTGGAGATCGACATAA ACGACGGGTTCTCATCTTGTUUUGCATGATCGACATCGGTCTCtatgttcctatcagtacacgacctg	55	57	15
HPV10	4644	YML001W	ttgtggatgttagtgttcctgccagGTACGTGGAGATCGACATAA ACGACGGGTTCTCATCTTGTUUUGCATGATCGACATCGGTCTCtcctatcagtacacgacctggcact	58	57	17
HPV10	4670	YML001W	cctcctgttgttattgagcctgtagGTACGTGGAGATCGACATAA ACGACGGGTTCTCATCTTGTUUUGCATGATCGACATCGGTCTCttgtggatgttagtgttcctgccag	57	57	15
HPV10	4731	YML001W	actccagcattattaattcagggtcGTACGTGGAGATCGACATAA ACGACGGGTTCTCATCTTGTUUUGCATGATCGACATCGGTCTCtccttccattgtaaatttgttggag	52	53	15
HPV10	5169	YML001W	tgtttgaaccggaggatgaaacaatGTACGTGGAGATCGACATAA ACGACGGGTTCTCATCTTGTUUUGCATGATCGACATCGGTCTCctccttgttaacatttgacaatcct	52	55	19
HPV10	5181	YML001W	aggatgaaacaatcatattcgaacgGTACGTGGAGATCGACATAA ACGACGGGTTCTCATCTTGTUUUGCATGATCGACATCGGTCTCatttgacaatcctgtgtttgaaccg	53	52	17
HPV10	5183	YML001W	gatgaaacaatcatattcgaacgtcGTACGTGGAGATCGACATAA ACGACGGGTTCTCATCTTGTUUUGCATGATCGACATCGGTCTCttgacaatcctgtgtttgaaccgga	55	52	17
HPV10	5394	YML001W	ccccaatcgaggacattgaaatggaGTACGTGGAGATCGACATAA ACGACGGGTTCTCATCTTGTUUUGCATGATCGACATCGGTCTCttactatcaggaccttagccctata	53	58	17
HPV10	5405	YML001W	gacattgaaatggaacctttacttgGTACGTGGAGATCGACATAA ACGACGGGTTCTCATCTTGTUUUGCATGATCGACATCGGTCTCaccttagccctatagccccaatcga	58	52	15
HPV10	5412	YML001W	aaatggaacctttacttgctccagcGTACGTGGAGATCGACATAA ACGACGGGTTCTCATCTTGTUUUGCATGATCGACATCGGTCTCccctatagccccaatcgaggacatt	58	55	15
HPV10	5418	YML001W	aacctttacttgctccagctgcctcGTACGTGGAGATCGACATAA ACGACGGGTTCTCATCTTGTUUUGCATGATCGACATCGGTCTCagccccaatcgaggacattgaaatg	57	58	13
HPV10	5436	YML001W	ctgcctctgacactatttatgacatGTACGTGGAGATCGACATAA ACGACGGGTTCTCATCTTGTUUUGCATGATCGACATCGGTCTCtgaaatggaacctttacttgctcca	53	55	15
HPV10	5439	YML001W	cctctgacactatttatgacattttGTACGTGGAGATCGACATAA ACGACGGGTTCTCATCTTGTUUUGCATGATCGACATCGGTCTCaatggaacctttacttgctccagct	55	52	17
HPV10	5487	YML001W	ttgcttttacagagggatatcgtagGTACGTGGAGATCGACATAA ACGACGGGTTCTCATCTTGTUUUGCATGATCGACATCGGTCTCttttgctgatgttgatgatggtgat	52	53	15
HPV10	5499	YML001W	agggatatcgtagtaccacacagtcGTACGTGGAGATCGACATAA ACGACGGGTTCTCATCTTGTUUUGCATGATCGACATCGGTCTCtgatgatggtgatgttgcttttaca	52	57	15
HPV10	5501	YML001W	ggatatcgtagtaccacacagtccaGTACGTGGAGATCGACATAA ACGACGGGTTCTCATCTTGTUUUGCATGATCGACATCGGTCTCatgatggtgatgttgcttttacaga	52	58	15
HPV10	5502	YML001W	gatatcgtagtaccacacagtccagGTACGTGGAGATCGACATAA ACGACGGGTTCTCATCTTGTUUUGCATGATCGACATCGGTCTCtgatggtgatgttgcttttacagag	53	57	15
HPV10	5503	YML001W	atatcgtagtaccacacagtccaggGTACGTGGAGATCGACATAA ACGACGGGTTCTCATCTTGTUUUGCATGATCGACATCGGTCTCgatggtgatgttgcttttacagagg	55	57	15
HPV10	5509	YML001W	tagtaccacacagtccaggggatatGTACGTGGAGATCGACATAA ACGACGGGTTCTCATCTTGTUUUGCATGATCGACATCGGTCTCgatgttgcttttacagagggatatc	53	58	15
HPV10	5512	YML001W	taccacacagtccaggggatataatGTACGTGGAGATCGACATAA ACGACGGGTTCTCATCTTGTUUUGCATGATCGACATCGGTCTCgttgcttttacagagggatatcgta	53	57	15
HPV10	5607	YML001W	ttgatgtaactttacatactgggccGTACGTGGAGATCGACATAA ACGACGGGTTCTCATCTTGTUUUGCATGATCGACATCGGTCTCtgtaacaattccctttgtgtctcct	53	53	19
HPV10	5634	YML001W	atattgtactacctacttcagcacaGTACGTGGAGATCGACATAA ACGACGGGTTCTCATCTTGTUUUGCATGATCGACATCGGTCTCtgatgtaactttacatactgggcct	53	53	17
HPV10	5712	YML001W	atggcggggatttctatctttggccGTACGTGGAGATCGACATAA ACGACGGGTTCTCATCTTGTUUUGCATGATCGACATCGGTCTCtgacaccacccattatgtgtacata	53	58	15
HPV10	5716	YML001W	cggggatttctatctttggcctgttGTACGTGGAGATCGACATAA ACGACGGGTTCTCATCTTGTUUUGCATGATCGACATCGGTCTCaccacccattatgtgtacatagatg	53	58	15
HPV10	5718	YML001W	gggatttctatctttggcctgttacGTACGTGGAGATCGACATAA ACGACGGGTTCTCATCTTGTUUUGCATGATCGACATCGGTCTCcacccattatgtgtacatagatggc	55	55	15
HPV10	5719	YML001W	ggatttctatctttggcctgttaccGTACGTGGAGATCGACATAA ACGACGGGTTCTCATCTTGTUUUGCATGATCGACATCGGTCTCacccattatgtgtacatagatggcg	55	55	15
HPV10	5720	YML001W	gatttctatctttggcctgttacctGTACGTGGAGATCGACATAA ACGACGGGTTCTCATCTTGTUUUGCATGATCGACATCGGTCTCcccattatgtgtacatagatggcgg	57	55	15
HPV10	5721	YML001W	atttctatctttggcctgttaccttGTACGTGGAGATCGACATAA ACGACGGGTTCTCATCTTGTUUUGCATGATCGACATCGGTCTCccattatgtgtacatagatggcggg	57	53	15
HPV10	5735	YML001W	cctgttacctttcacttctcccgacGTACGTGGAGATCGACATAA ACGACGGGTTCTCATCTTGTUUUGCATGATCGACATCGGTCTCtagatggcggggatttctatctttg	55	58	15
HPV10	5739	YML001W	ttacctttcacttctcccgacatcgGTACGTGGAGATCGACATAA ACGACGGGTTCTCATCTTGTUUUGCATGATCGACATCGGTCTCtggcggggatttctatctttggcct	58	57	15
HPV10	5764	YML001W	tcgccgtaaacgtgtctcatattttGTACGTGGAGATCGACATAA ACGACGGGTTCTCATCTTGTUUUGCATGATCGACATCGGTCTCgttacctttcacttctcccgacatc	57	55	17
HPV10	5767	YML001W	ccgtaaacgtgtctcatatttttttGTACGTGGAGATCGACATAA ACGACGGGTTCTCATCTTGTUUUGCATGATCGACATCGGTCTCacctttcacttctcccgacatcgtc	58	52	21
HPV10	5807	YML001W	gcgctctagtgacaacttggtgtacGTACGTGGAGATCGACATAA ACGACGGGTTCTCATCTTGTUUUGCATGATCGACATCGGTCTCcatatttttttgcagatggcactct	52	58	19
HPV10	5808	YML001W	cgctctagtgacaacttggtgtaccGTACGTGGAGATCGACATAA ACGACGGGTTCTCATCTTGTUUUGCATGATCGACATCGGTCTCatatttttttgcagatggcactctg	52	58	19
HPV10	5810	YML001W	ctctagtgacaacttggtgtacctgGTACGTGGAGATCGACATAA ACGACGGGTTCTCATCTTGTUUUGCATGATCGACATCGGTCTCatttttttgcagatggcactctggc	55	57	19
HPV10	5908	YML001W	gcacttcacggttgcttactgtaggGTACGTGGAGATCGACATAA ACGACGGGTTCTCATCTTGTUUUGCATGATCGACATCGGTCTCacgcaccaacatttactattatgca	52	58	15
HPV10	5918	YML001W	gttgcttactgtaggccatccatatGTACGTGGAGATCGACATAA ACGACGGGTTCTCATCTTGTUUUGCATGATCGACATCGGTCTCatttactattatgcaggcacttcac	52	57	15
HPV10	5919	YML001W	ttgcttactgtaggccatccatattGTACGTGGAGATCGACATAA ACGACGGGTTCTCATCTTGTUUUGCATGATCGACATCGGTCTCtttactattatgcaggcacttcacg	53	55	15
HPV10	5922	YML001W	cttactgtaggccatccatattttcGTACGTGGAGATCGACATAA ACGACGGGTTCTCATCTTGTUUUGCATGATCGACATCGGTCTCactattatgcaggcacttcacggtt	55	53	15
HPV10	5929	YML001W	taggccatccatattttcctataccGTACGTGGAGATCGACATAA ACGACGGGTTCTCATCTTGTUUUGCATGATCGACATCGGTCTCtgcaggcacttcacggttgcttact	58	53	15
HPV10	5932	YML001W	gccatccatattttcctatacctaaGTACGTGGAGATCGACATAA ACGACGGGTTCTCATCTTGTUUUGCATGATCGACATCGGTCTCaggcacttcacggttgcttactgta	57	53	15
HPV10	5933	YML001W	ccatccatattttcctatacctaagGTACGTGGAGATCGACATAA ACGACGGGTTCTCATCTTGTUUUGCATGATCGACATCGGTCTCggcacttcacggttgcttactgtag	58	52	15
HPV10	5958	YML001W	tcaagtaacaataaggtagatgtccGTACGTGGAGATCGACATAA ACGACGGGTTCTCATCTTGTUUUGCATGATCGACATCGGTCTCgccatccatattttcctatacctaa	52	52	17
HPV10	5988	YML001W	gtatctgcatttcaatatagggtgtGTACGTGGAGATCGACATAA ACGACGGGTTCTCATCTTGTUUUGCATGATCGACATCGGTCTCgtaacaataaggtagatgtccccaa	53	53	15
HPV10	5989	YML001W	tatctgcatttcaatatagggtgttGTACGTGGAGATCGACATAA ACGACGGGTTCTCATCTTGTUUUGCATGATCGACATCGGTCTCtaacaataaggtagatgtccccaag	53	52	17
HPV10	5995	YML001W	catttcaatatagggtgtttcgggtGTACGTGGAGATCGACATAA ACGACGGGTTCTCATCTTGTUUUGCATGATCGACATCGGTCTCtaaggtagatgtccccaaggtatct	55	55	15
HPV10	6019	YML001W	tgcggttgcctgaccctaataagttGTACGTGGAGATCGACATAA ACGACGGGTTCTCATCTTGTUUUGCATGATCGACATCGGTCTCtgcatttcaatatagggtgtttcgg	53	58	17
HPV10	6023	YML001W	gttgcctgaccctaataagtttggaGTACGTGGAGATCGACATAA ACGACGGGTTCTCATCTTGTUUUGCATGATCGACATCGGTCTCtttcaatatagggtgtttcgggtgc	55	57	17
HPV10	6024	YML001W	ttgcctgaccctaataagtttggacGTACGTGGAGATCGACATAA ACGACGGGTTCTCATCTTGTUUUGCATGATCGACATCGGTCTCttcaatatagggtgtttcgggtgcg	57	55	17
HPV10	6171	YML001W	ctagaggacacagaaaactctaataGTACGTGGAGATCGACATAA ACGACGGGTTCTCATCTTGTUUUGCATGATCGACATCGGTCTCtcagtggacaccctctatataataa	52	53	15
HPV10	6175	YML001W	aggacacagaaaactctaatatagcGTACGTGGAGATCGACATAA ACGACGGGTTCTCATCTTGTUUUGCATGATCGACATCGGTCTCtggacaccctctatataataagcta	52	52	17
HPV10	6409	YML001W	gggccatggactttactgctttacaGTACGTGGAGATCGACATAA ACGACGGGTTCTCATCTTGTUUUGCATGATCGACATCGGTCTCtggtgatatggtggacactggctat	57	58	19
HPV10	6410	YML001W	ggccatggactttactgctttacaaGTACGTGGAGATCGACATAA ACGACGGGTTCTCATCTTGTUUUGCATGATCGACATCGGTCTCggtgatatggtggacactggctatg	58	57	19
HPV10	6411	YML001W	gccatggactttactgctttacaatGTACGTGGAGATCGACATAA ACGACGGGTTCTCATCTTGTUUUGCATGATCGACATCGGTCTCgtgatatggtggacactggctatgg	58	55	19
HPV10	6412	YML001W	ccatggactttactgctttacaattGTACGTGGAGATCGACATAA ACGACGGGTTCTCATCTTGTUUUGCATGATCGACATCGGTCTCtgatatggtggacactggctatggg	58	53	19
HPV10	6467	YML001W	ccaatctacttgtaaatatccagatGTACGTGGAGATCGACATAA ACGACGGGTTCTCATCTTGTUUUGCATGATCGACATCGGTCTCaagtctgacgtgcctatagatattt	52	52	17
HPV10	6642	YML001W	cgagacgttggtagtgctgtgtataGTACGTGGAGATCGACATAA ACGACGGGTTCTCATCTTGTUUUGCATGATCGACATCGGTCTCtcatattaaagagcaacggtggggg	57	58	17
HPV10	6644	YML001W	agacgttggtagtgctgtgtatagcGTACGTGGAGATCGACATAA ACGACGGGTTCTCATCTTGTUUUGCATGATCGACATCGGTCTCatattaaagagcaacggtggggggc	58	57	15
HPV10	6739	YML001W	cccaggggcacaacaatggtatatgGTACGTGGAGATCGACATAA ACGACGGGTTCTCATCTTGTUUUGCATGATCGACATCGGTCTCtaataagccatattggctgcggcgg	58	58	15
HPV10	6764	YML001W	ctgggctaaccaattgtttgttactGTACGTGGAGATCGACATAA ACGACGGGTTCTCATCTTGTUUUGCATGATCGACATCGGTCTCgcccaggggcacaacaatggtatat	58	55	15
HPV10	6880	YML001W	aatatttgaggcacggagaggaataGTACGTGGAGATCGACATAA ACGACGGGTTCTCATCTTGTUUUGCATGATCGACATCGGTCTCtacgtatgacgccaccaaatttaaa	52	55	15
HPV10	6937	YML001W	taacattgaccccggatattatggcGTACGTGGAGATCGACATAA ACGACGGGTTCTCATCTTGTUUUGCATGATCGACATCGGTCTCgcagttcatttttcagttgtgtaag	52	55	15
HPV10	6994	YML001W	aggattggaactttgggttaactttGTACGTGGAGATCGACATAA ACGACGGGTTCTCATCTTGTUUUGCATGATCGACATCGGTCTCgcacaccatgaatagtagtttattg	52	53	17
HPV10	6997	YML001W	attggaactttgggttaactttgccGTACGTGGAGATCGACATAA ACGACGGGTTCTCATCTTGTUUUGCATGATCGACATCGGTCTCcaccatgaatagtagtttattggag	52	53	17
HPV10	7011	YML001W	ttaactttgccaccgtccactagctGTACGTGGAGATCGACATAA ACGACGGGTTCTCATCTTGTUUUGCATGATCGACATCGGTCTCgtttattggaggattggaactttgg	53	58	15
HPV10	7026	YML001W	tccactagcttggaggacacatataGTACGTGGAGATCGACATAA ACGACGGGTTCTCATCTTGTUUUGCATGATCGACATCGGTCTCggaactttgggttaactttgccacc	57	57	17
HPV10	7034	YML001W	cttggaggacacatatagatttttgGTACGTGGAGATCGACATAA ACGACGGGTTCTCATCTTGTUUUGCATGATCGACATCGGTCTCgggttaactttgccaccgtccacta	58	52	15
HPV10	7038	YML001W	gaggacacatatagatttttgtcctGTACGTGGAGATCGACATAA ACGACGGGTTCTCATCTTGTUUUGCATGATCGACATCGGTCTCtaactttgccaccgtccactagctt	57	53	15
HPV10	7039	YML001W	aggacacatatagatttttgtcctcGTACGTGGAGATCGACATAA ACGACGGGTTCTCATCTTGTUUUGCATGATCGACATCGGTCTCaactttgccaccgtccactagcttg	58	52	15
HPV10	7102	YML001W	agaagcaggatccctatgcaaaactGTACGTGGAGATCGACATAA ACGACGGGTTCTCATCTTGTUUUGCATGATCGACATCGGTCTCttgtcagaaagatacaccccccacc	58	57	17
HPV10	7107	YML001W	caggatccctatgcaaaacttaactGTACGTGGAGATCGACATAA ACGACGGGTTCTCATCTTGTUUUGCATGATCGACATCGGTCTCagaaagatacaccccccaccgagaa	58	55	17
HPV10	7138	YML001W	acgtagatcttaaggataggttttcGTACGTGGAGATCGACATAA ACGACGGGTTCTCATCTTGTUUUGCATGATCGACATCGGTCTCtccctatgcaaaacttaacttttgg	52	52	15
HPV10	7141	YML001W	tagatcttaaggataggttttccctGTACGTGGAGATCGACATAA ACGACGGGTTCTCATCTTGTUUUGCATGATCGACATCGGTCTCctatgcaaaacttaacttttgggac	52	53	15
HPV10	7144	YML001W	atcttaaggataggttttccctggaGTACGTGGAGATCGACATAA ACGACGGGTTCTCATCTTGTUUUGCATGATCGACATCGGTCTCtgcaaaacttaacttttgggacgta	52	55	17
HPV10	7153	YML001W	ataggttttccctggacctgtctcaGTACGTGGAGATCGACATAA ACGACGGGTTCTCATCTTGTUUUGCATGATCGACATCGGTCTCtaacttttgggacgtagatcttaag	52	58	13
HPV10	7157	YML001W	gttttccctggacctgtctcagtttGTACGTGGAGATCGACATAA ACGACGGGTTCTCATCTTGTUUUGCATGATCGACATCGGTCTCttttgggacgtagatcttaaggata	52	58	15
HPV10	7173	YML001W	tctcagtttcccctgggacgaaaatGTACGTGGAGATCGACATAA ACGACGGGTTCTCATCTTGTUUUGCATGATCGACATCGGTCTCttaaggataggttttccctggacct	55	58	13
HPV10	7355	YML001W	ctgttaataggtgtttgtaatgtctGTACGTGGAGATCGACATAA ACGACGGGTTCTCATCTTGTUUUGCATGATCGACATCGGTCTCatgtgcatatttgtgtatgtggttg	52	52	17
HPV10	7365	YML001W	gtgtttgtaatgtctatgtatgtgtGTACGTGGAGATCGACATAA ACGACGGGTTCTCATCTTGTUUUGCATGATCGACATCGGTCTCttgtgtatgtggttggctgttaata	52	52	19
HPV10	7518	YML001W	gtcaggagaccgatttcggtacaagGTACGTGGAGATCGACATAA ACGACGGGTTCTCATCTTGTUUUGCATGATCGACATCGGTCTCcctgtgagtaagtaaggttgttcta	53	58	17
HPV10	7519	YML001W	tcaggagaccgatttcggtacaagaGTACGTGGAGATCGACATAA ACGACGGGTTCTCATCTTGTUUUGCATGATCGACATCGGTCTCctgtgagtaagtaaggttgttctag	53	58	17
HPV10	7523	YML001W	gagaccgatttcggtacaagatggcGTACGTGGAGATCGACATAA ACGACGGGTTCTCATCTTGTUUUGCATGATCGACATCGGTCTCgagtaagtaaggttgttctaggtca	53	58	19
HPV10	7524	YML001W	agaccgatttcggtacaagatggccGTACGTGGAGATCGACATAA ACGACGGGTTCTCATCTTGTUUUGCATGATCGACATCGGTCTCagtaagtaaggttgttctaggtcag	53	58	19
HPV10	7579	YML001W	tcatgctgatctatatcctgcgaccGTACGTGGAGATCGACATAA ACGACGGGTTCTCATCTTGTUUUGCATGATCGACATCGGTCTCttccaggtgtgcacaccaccaatta	57	57	15
HPV10	7606	YML001W	ccctgtcacgccatttttttggctaGTACGTGGAGATCGACATAA ACGACGGGTTCTCATCTTGTUUUGCATGATCGACATCGGTCTCcatgctgatctatatcctgcgacct	57	58	15
HPV10	7611	YML001W	tcacgccatttttttggctaagattGTACGTGGAGATCGACATAA ACGACGGGTTCTCATCTTGTUUUGCATGATCGACATCGGTCTCtgatctatatcctgcgacctgccct	58	53	15
HPV10	7681	YML001W	cacggcaaactgtctccattgcaaaGTACGTGGAGATCGACATAA ACGACGGGTTCTCATCTTGTUUUGCATGATCGACATCGGTCTCgtttattgctgtatcatgctttctg	52	58	15
HPV10	7685	YML001W	gcaaactgtctccattgcaaatttaGTACGTGGAGATCGACATAA ACGACGGGTTCTCATCTTGTUUUGCATGATCGACATCGGTCTCattgctgtatcatgctttctggcac	55	53	15
HPV10	7686	YML001W	caaactgtctccattgcaaatttaaGTACGTGGAGATCGACATAA ACGACGGGTTCTCATCTTGTUUUGCATGATCGACATCGGTCTCttgctgtatcatgctttctggcacg	57	52	15
HPV10	7693	YML001W	tctccattgcaaatttaacagcttcGTACGTGGAGATCGACATAA ACGACGGGTTCTCATCTTGTUUUGCATGATCGACATCGGTCTCatcatgctttctggcacggcaaact	57	52	15
HPV10	7702	YML001W	caaatttaacagcttctgggcaccaGTACGTGGAGATCGACATAA ACGACGGGTTCTCATCTTGTUUUGCATGATCGACATCGGTCTCtctggcacggcaaactgtctccatt	58	57	15
HPV10	7720	YML001W	ggcaccaacttattatgactactttGTACGTGGAGATCGACATAA ACGACGGGTTCTCATCTTGTUUUGCATGATCGACATCGGTCTCctccattgcaaatttaacagcttct	52	53	17
HPV10	7721	YML001W	gcaccaacttattatgactactttcGTACGTGGAGATCGACATAA ACGACGGGTTCTCATCTTGTUUUGCATGATCGACATCGGTCTCtccattgcaaatttaacagcttctg	52	52	17
HPV10	7722	YML001W	caccaacttattatgactactttcaGTACGTGGAGATCGACATAA ACGACGGGTTCTCATCTTGTUUUGCATGATCGACATCGGTCTCccattgcaaatttaacagcttctgg	53	52	17
HPV10	7767	YML001W	cgttttctaggttgccttgccaataGTACGTGGAGATCGACATAA ACGACGGGTTCTCATCTTGTUUUGCATGATCGACATCGGTCTCctttcacataattactgttctggct	52	57	15
HPV10	7769	YML001W	ttttctaggttgccttgccaataaaGTACGTGGAGATCGACATAA ACGACGGGTTCTCATCTTGTUUUGCATGATCGACATCGGTCTCttcacataattactgttctggctgc	53	53	17
HPV10	7777	YML001W	gttgccttgccaataaaatgtgcttGTACGTGGAGATCGACATAA ACGACGGGTTCTCATCTTGTUUUGCATGATCGACATCGGTCTCattactgttctggctgcgttttcta	53	55	17
HPV10	7778	YML001W	ttgccttgccaataaaatgtgcttcGTACGTGGAGATCGACATAA ACGACGGGTTCTCATCTTGTUUUGCATGATCGACATCGGTCTCttactgttctggctgcgttttctag	55	53	17
HPV10	7781	YML001W	ccttgccaataaaatgtgcttccaaGTACGTGGAGATCGACATAA ACGACGGGTTCTCATCTTGTUUUGCATGATCGACATCGGTCTCctgttctggctgcgttttctaggtt	57	55	17
HPV10	7786	YML001W	ccaataaaatgtgcttccaaatctcGTACGTGGAGATCGACATAA ACGACGGGTTCTCATCTTGTUUUGCATGATCGACATCGGTCTCctggctgcgttttctaggttgcctt	58	52	15
HPV10	7799	YML001W	cttccaaatctccaccaagacacacGTACGTGGAGATCGACATAA ACGACGGGTTCTCATCTTGTUUUGCATGATCGACATCGGTCTCctaggttgccttgccaataaaatgt	53	57	15
HPV11	636	YBL072C	cacaacctttaacacaacattaccaTTCGCCTGACTTGAAAGACG ACGACGGGTTCTCATCTTGTUUUGCATGATCGACATCGGTCTCggtggacaaggtggacaaacaagac	58	53	17
HPV11	1678	YBL072C	gcacgtacattaggtacgttattaaTTCGCCTGACTTGAAAGACG ACGACGGGTTCTCATCTTGTUUUGCATGATCGACATCGGTCTCaagtaaataagagcagatgtaccgt	52	53	17
HPV11	1679	YBL072C	cacgtacattaggtacgttattaaaTTCGCCTGACTTGAAAGACG ACGACGGGTTCTCATCTTGTUUUGCATGATCGACATCGGTCTCagtaaataagagcagatgtaccgtg	53	52	17
HPV11	1760	YBL072C	ccctgtattggtttaggacaggcatTTCGCCTGACTTGAAAGACG ACGACGGGTTCTCATCTTGTUUUGCATGATCGACATCGGTCTCtcctaaaatacaaagtggcgtacga	53	58	17
HPV11	1771	YBL072C	tttaggacaggcatttcaaatgcaaTTCGCCTGACTTGAAAGACG ACGACGGGTTCTCATCTTGTUUUGCATGATCGACATCGGTCTCaaagtggcgtacgagccctgtattg	58	53	15
HPV11	1776	YBL072C	gacaggcatttcaaatgcaagtacaTTCGCCTGACTTGAAAGACG ACGACGGGTTCTCATCTTGTUUUGCATGATCGACATCGGTCTCggcgtacgagccctgtattggttta	58	55	15
HPV11	1777	YBL072C	acaggcatttcaaatgcaagtacagTTCGCCTGACTTGAAAGACG ACGACGGGTTCTCATCTTGTUUUGCATGATCGACATCGGTCTCgcgtacgagccctgtattggtttag	58	53	15
HPV11	1781	YBL072C	gcatttcaaatgcaagtacagttatTTCGCCTGACTTGAAAGACG ACGACGGGTTCTCATCTTGTUUUGCATGATCGACATCGGTCTCacgagccctgtattggtttaggaca	57	52	15
HPV11	3002	YBL072C	ctaacaccacccaaacggtgctttaTTCGCCTGACTTGAAAGACG ACGACGGGTTCTCATCTTGTUUUGCATGATCGACATCGGTCTCtacaggacaccagttatgaaatgtg	53	58	15
HPV11	3019	YBL072C	gtgctttaaaaaacagggaaatactTTCGCCTGACTTGAAAGACG ACGACGGGTTCTCATCTTGTUUUGCATGATCGACATCGGTCTCgaaatgtggctaacaccacccaaac	57	52	15
HPV11	3072	YBL072C	acaatgtaatggagtatgtggtatgTTCGCCTGACTTGAAAGACG ACGACGGGTTCTCATCTTGTUUUGCATGATCGACATCGGTCTCggaggtaaaatttgatggctgtgaa	53	52	15
HPV11	3097	YBL072C	gacacatatatacctgcaggacaacTTCGCCTGACTTGAAAGACG ACGACGGGTTCTCATCTTGTUUUGCATGATCGACATCGGTCTCgacaatgtaatggagtatgtggtat	52	55	17
HPV11	3098	YBL072C	acacatatatacctgcaggacaacgTTCGCCTGACTTGAAAGACG ACGACGGGTTCTCATCTTGTUUUGCATGATCGACATCGGTCTCacaatgtaatggagtatgtggtatg	52	55	17
HPV11	3113	YBL072C	caggacaacgactcatgggtaaaagTTCGCCTGACTTGAAAGACG ACGACGGGTTCTCATCTTGTUUUGCATGATCGACATCGGTCTCatgtggtatggacacatatatacct	52	57	17
HPV11	3116	YBL072C	gacaacgactcatgggtaaaagtaaTTCGCCTGACTTGAAAGACG ACGACGGGTTCTCATCTTGTUUUGCATGATCGACATCGGTCTCtggtatggacacatatatacctgca	53	55	17
HPV11	3117	YBL072C	acaacgactcatgggtaaaagtaacTTCGCCTGACTTGAAAGACG ACGACGGGTTCTCATCTTGTUUUGCATGATCGACATCGGTCTCggtatggacacatatatacctgcag	55	53	17
HPV11	3123	YBL072C	actcatgggtaaaagtaactagttcTTCGCCTGACTTGAAAGACG ACGACGGGTTCTCATCTTGTUUUGCATGATCGACATCGGTCTCgacacatatatacctgcaggacaac	55	52	17
HPV11	3130	YBL072C	ggtaaaagtaactagttccgtagatTTCGCCTGACTTGAAAGACG ACGACGGGTTCTCATCTTGTUUUGCATGATCGACATCGGTCTCatatacctgcaggacaacgactcat	55	53	17
HPV11	3131	YBL072C	gtaaaagtaactagttccgtagatgTTCGCCTGACTTGAAAGACG ACGACGGGTTCTCATCTTGTUUUGCATGATCGACATCGGTCTCtatacctgcaggacaacgactcatg	57	52	17
HPV11	3132	YBL072C	taaaagtaactagttccgtagatgcTTCGCCTGACTTGAAAGACG ACGACGGGTTCTCATCTTGTUUUGCATGATCGACATCGGTCTCatacctgcaggacaacgactcatgg	58	52	17
HPV11	3138	YBL072C	taactagttccgtagatgccaagggTTCGCCTGACTTGAAAGACG ACGACGGGTTCTCATCTTGTUUUGCATGATCGACATCGGTCTCgcaggacaacgactcatgggtaaaa	57	57	17
HPV11	3145	YBL072C	ttccgtagatgccaagggcatatatTTCGCCTGACTTGAAAGACG ACGACGGGTTCTCATCTTGTUUUGCATGATCGACATCGGTCTCaacgactcatgggtaaaagtaacta	52	57	15
HPV11	3150	YBL072C	tagatgccaagggcatatattatacTTCGCCTGACTTGAAAGACG ACGACGGGTTCTCATCTTGTUUUGCATGATCGACATCGGTCTCctcatgggtaaaagtaactagttcc	53	52	17
HPV11	3153	YBL072C	atgccaagggcatatattatacatgTTCGCCTGACTTGAAAGACG ACGACGGGTTCTCATCTTGTUUUGCATGATCGACATCGGTCTCatgggtaaaagtaactagttccgta	52	52	17
HPV11	3156	YBL072C	ccaagggcatatattatacatgtggTTCGCCTGACTTGAAAGACG ACGACGGGTTCTCATCTTGTUUUGCATGATCGACATCGGTCTCggtaaaagtaactagttccgtagat	52	53	17
HPV11	3161	YBL072C	ggcatatattatacatgtggacaatTTCGCCTGACTTGAAAGACG ACGACGGGTTCTCATCTTGTUUUGCATGATCGACATCGGTCTCaagtaactagttccgtagatgccaa	53	52	17
HPV11	3453	YBL072C	ccaacatcagatccgtggacagtacTTCGCCTGACTTGAAAGACG ACGACGGGTTCTCATCTTGTUUUGCATGATCGACATCGGTCTCgtccactaacaacaccctgtgtgtg	58	58	15
HPV11	3463	YBL072C	atccgtggacagtacaatcaacaacTTCGCCTGACTTGAAAGACG ACGACGGGTTCTCATCTTGTUUUGCATGATCGACATCGGTCTCaacaccctgtgtgtggccaacatca	58	55	15
HPV11	3470	YBL072C	gacagtacaatcaacaacatcgtcaTTCGCCTGACTTGAAAGACG ACGACGGGTTCTCATCTTGTUUUGCATGATCGACATCGGTCTCtgtgtgtggccaacatcagatccgt	58	55	17
HPV11	3492	YBL072C	tcactgacaattacaacaagcaccaTTCGCCTGACTTGAAAGACG ACGACGGGTTCTCATCTTGTUUUGCATGATCGACATCGGTCTCcgtggacagtacaatcaacaacatc	55	55	15
HPV11	3498	YBL072C	acaattacaacaagcaccaaagaagTTCGCCTGACTTGAAAGACG ACGACGGGTTCTCATCTTGTUUUGCATGATCGACATCGGTCTCcagtacaatcaacaacatcgtcact	53	52	17
HPV11	3512	YBL072C	caccaaagaaggaacaactgtcacaTTCGCCTGACTTGAAAGACG ACGACGGGTTCTCATCTTGTUUUGCATGATCGACATCGGTCTCacatcgtcactgacaattacaacaa	52	57	21
HPV11	3520	YBL072C	aaggaacaactgtcacagtgcagctTTCGCCTGACTTGAAAGACG ACGACGGGTTCTCATCTTGTUUUGCATGATCGACATCGGTCTCactgacaattacaacaagcaccaaa	52	58	15
HPV11	3523	YBL072C	gaacaactgtcacagtgcagctacgTTCGCCTGACTTGAAAGACG ACGACGGGTTCTCATCTTGTUUUGCATGATCGACATCGGTCTCgacaattacaacaagcaccaaagaa	52	58	15
HPV11	3524	YBL072C	aacaactgtcacagtgcagctacgcTTCGCCTGACTTGAAAGACG ACGACGGGTTCTCATCTTGTUUUGCATGATCGACATCGGTCTCacaattacaacaagcaccaaagaag	52	58	15
HPV11	3532	YBL072C	tcacagtgcagctacgcctatagtgTTCGCCTGACTTGAAAGACG ACGACGGGTTCTCATCTTGTUUUGCATGATCGACATCGGTCTCaacaagcaccaaagaaggaacaact	53	58	15
HPV11	3538	YBL072C	tgcagctacgcctatagtgcaactgTTCGCCTGACTTGAAAGACG ACGACGGGTTCTCATCTTGTUUUGCATGATCGACATCGGTCTCcaccaaagaaggaacaactgtcaca	55	58	15
HPV11	3548	YBL072C	cctatagtgcaactgcaaggtgattTTCGCCTGACTTGAAAGACG ACGACGGGTTCTCATCTTGTUUUGCATGATCGACATCGGTCTCggaacaactgtcacagtgcagctac	58	57	17
HPV11	3555	YBL072C	tgcaactgcaaggtgattccaattgTTCGCCTGACTTGAAAGACG ACGACGGGTTCTCATCTTGTUUUGCATGATCGACATCGGTCTCctgtcacagtgcagctacgcctata	58	55	15
HPV11	3657	YBL072C	cctcacctgaggcaccacataaaaaTTCGCCTGACTTGAAAGACG ACGACGGGTTCTCATCTTGTUUUGCATGATCGACATCGGTCTCattagcatcttcaacgtggcattgg	55	58	15
HPV11	3690	YBL072C	taacattaacatatagcagtgaggaTTCGCCTGACTTGAAAGACG ACGACGGGTTCTCATCTTGTUUUGCATGATCGACATCGGTCTCtgaggcaccacataaaaatgcaatt	52	52	17
HPV11	3851	YBL072C	tagtgcctgtacaaattgctgcagcTTCGCCTGACTTGAAAGACG ACGACGGGTTCTCATCTTGTUUUGCATGATCGACATCGGTCTCgtgtacataacatacgtgtatggag	53	57	15
HPV11	3854	YBL072C	tgcctgtacaaattgctgcagcaacTTCGCCTGACTTGAAAGACG ACGACGGGTTCTCATCTTGTUUUGCATGATCGACATCGGTCTCtacataacatacgtgtatggaggta	52	57	15
HPV11	3856	YBL072C	cctgtacaaattgctgcagcaacaaTTCGCCTGACTTGAAAGACG ACGACGGGTTCTCATCTTGTUUUGCATGATCGACATCGGTCTCcataacatacgtgtatggaggtagt	53	57	15
HPV11	4123	YBL072C	tgatgttaacctgtcacttaaatgaTTCGCCTGACTTGAAAGACG ACGACGGGTTCTCATCTTGTUUUGCATGATCGACATCGGTCTCacattgtgcaaacgcaacaataatg	52	52	17
HPV11	4128	YBL072C	ttaacctgtcacttaaatgatggtgTTCGCCTGACTTGAAAGACG ACGACGGGTTCTCATCTTGTUUUGCATGATCGACATCGGTCTCgtgcaaacgcaacaataatggtgat	53	52	17
HPV11	4136	YBL072C	tcacttaaatgatggtgatacatggTTCGCCTGACTTGAAAGACG ACGACGGGTTCTCATCTTGTUUUGCATGATCGACATCGGTCTCgcaacaataatggtgatgttaacct	52	52	15
HPV11	4147	YBL072C	atggtgatacatggttgtttctgtgTTCGCCTGACTTGAAAGACG ACGACGGGTTCTCATCTTGTUUUGCATGATCGACATCGGTCTCggtgatgttaacctgtcacttaaat	52	53	17
HPV11	4183	YBL072C	catttgttgtagctgtacttggattTTCGCCTGACTTGAAAGACG ACGACGGGTTCTCATCTTGTUUUGCATGATCGACATCGGTCTCatggttgtttctgtggttgtttact	52	53	17
HPV11	4204	YBL072C	gattgttgttactacattacagggcTTCGCCTGACTTGAAAGACG ACGACGGGTTCTCATCTTGTUUUGCATGATCGACATCGGTCTCtactgcatttgttgtagctgtactt	52	53	17
HPV11	4205	YBL072C	attgttgttactacattacagggctTTCGCCTGACTTGAAAGACG ACGACGGGTTCTCATCTTGTUUUGCATGATCGACATCGGTCTCactgcatttgttgtagctgtacttg	53	53	17
HPV11	4288	YBL072C	tggattatgtgtatatgtcacatggTTCGCCTGACTTGAAAGACG ACGACGGGTTCTCATCTTGTUUUGCATGATCGACATCGGTCTCgtgtaaatcaaaccgcaatactact	52	52	17
HPV11	4290	YBL072C	gattatgtgtatatgtcacatggtgTTCGCCTGACTTGAAAGACG ACGACGGGTTCTCATCTTGTUUUGCATGATCGACATCGGTCTCgtaaatcaaaccgcaatactactgt	52	52	17
HPV11	4291	YBL072C	attatgtgtatatgtcacatggtgaTTCGCCTGACTTGAAAGACG ACGACGGGTTCTCATCTTGTUUUGCATGATCGACATCGGTCTCtaaatcaaaccgcaatactactgtg	52	52	19
HPV11	4322	YBL072C	agattatgtgtacatgaactagagtTTCGCCTGACTTGAAAGACG ACGACGGGTTCTCATCTTGTUUUGCATGATCGACATCGGTCTCgtgtatatgtcacatggtgataatg	52	52	17
HPV11	4413	YBL072C	taaacgtgcgtcagccacacaactaTTCGCCTGACTTGAAAGACG ACGACGGGTTCTCATCTTGTUUUGCATGATCGACATCGGTCTCataatgaaacctagggcacgcagac	57	58	19
HPV11	4419	YBL072C	tgcgtcagccacacaactatatcaaTTCGCCTGACTTGAAAGACG ACGACGGGTTCTCATCTTGTUUUGCATGATCGACATCGGTCTCaaacctagggcacgcagacgtaaac	58	57	19
HPV11	4467	YBL072C	tcccccagatgtaattcctaaagttTTCGCCTGACTTGAAAGACG ACGACGGGTTCTCATCTTGTUUUGCATGATCGACATCGGTCTCcaaacatgcaaggccactggtacat	57	55	15
HPV11	4721	YBL072C	ctattattaatgctggtgcacctgaTTCGCCTGACTTGAAAGACG ACGACGGGTTCTCATCTTGTUUUGCATGATCGACATCGGTCTCcattgtgtccttaattgaggagtct	53	55	17
HPV11	4864	YBL072C	tttacagaaccgtctgtaatacagcTTCGCCTGACTTGAAAGACG ACGACGGGTTCTCATCTTGTUUUGCATGATCGACATCGGTCTCccactagtgtgtttcaaaatcccct	55	53	19
HPV11	4904	YBL072C	aggccagtggtcacatacttatatcTTCGCCTGACTTGAAAGACG ACGACGGGTTCTCATCTTGTUUUGCATGATCGACATCGGTCTCtgtaatacagccccaaccacctgtg	58	55	17
HPV11	4906	YBL072C	gccagtggtcacatacttatatctgTTCGCCTGACTTGAAAGACG ACGACGGGTTCTCATCTTGTUUUGCATGATCGACATCGGTCTCtaatacagccccaaccacctgtgga	58	55	17
HPV11	4931	YBL072C	ccccaacaataacatcccaacatgtTTCGCCTGACTTGAAAGACG ACGACGGGTTCTCATCTTGTUUUGCATGATCGACATCGGTCTCggccagtggtcacatacttatatct	55	57	17
HPV11	4973	YBL072C	acacttttgttgtatcctctagtgaTTCGCCTGACTTGAAAGACG ACGACGGGTTCTCATCTTGTUUUGCATGATCGACATCGGTCTCccaacatgtagaagacattccacta	53	53	15
HPV11	4982	YBL072C	ttgtatcctctagtgatagtggaccTTCGCCTGACTTGAAAGACG ACGACGGGTTCTCATCTTGTUUUGCATGATCGACATCGGTCTCagaagacattccactagacactttt	52	55	17
HPV11	4985	YBL072C	tatcctctagtgatagtggacctacTTCGCCTGACTTGAAAGACG ACGACGGGTTCTCATCTTGTUUUGCATGATCGACATCGGTCTCagacattccactagacacttttgtt	52	55	17
HPV11	4997	YBL072C	atagtggacctacatccagtactccTTCGCCTGACTTGAAAGACG ACGACGGGTTCTCATCTTGTUUUGCATGATCGACATCGGTCTCagacacttttgttgtatcctctagt	52	57	17
HPV11	5004	YBL072C	acctacatccagtactcctcttcctTTCGCCTGACTTGAAAGACG ACGACGGGTTCTCATCTTGTUUUGCATGATCGACATCGGTCTCtttgttgtatcctctagtgatagtg	52	58	19
HPV11	5016	YBL072C	tactcctcttcctcgtgcttttcctTTCGCCTGACTTGAAAGACG ACGACGGGTTCTCATCTTGTUUUGCATGATCGACATCGGTCTCtctagtgatagtggacctacatcca	55	58	15
HPV11	5125	YBL072C	gtaacttatgacaaccctgtctatgTTCGCCTGACTTGAAAGACG ACGACGGGTTCTCATCTTGTUUUGCATGATCGACATCGGTCTCcgtttttgtccacgccacagcgatt	58	53	17
HPV11	5126	YBL072C	taacttatgacaaccctgtctatgaTTCGCCTGACTTGAAAGACG ACGACGGGTTCTCATCTTGTUUUGCATGATCGACATCGGTCTCgtttttgtccacgccacagcgattg	58	53	17
HPV11	5135	YBL072C	acaaccctgtctatgaaggagaagaTTCGCCTGACTTGAAAGACG ACGACGGGTTCTCATCTTGTUUUGCATGATCGACATCGGTCTCcacgccacagcgattggtaacttat	57	57	17
HPV11	5144	YBL072C	tctatgaaggagaagatgtaagtttTTCGCCTGACTTGAAAGACG ACGACGGGTTCTCATCTTGTUUUGCATGATCGACATCGGTCTCgcgattggtaacttatgacaaccct	55	52	17
HPV11	5259	YBL072C	gggtcttgtgcgttttagtcgcattTTCGCCTGACTTGAAAGACG ACGACGGGTTCTCATCTTGTUUUGCATGATCGACATCGGTCTCcatagaccagctataacgtccagac	57	58	17
HPV11	5260	YBL072C	ggtcttgtgcgttttagtcgcattgTTCGCCTGACTTGAAAGACG ACGACGGGTTCTCATCTTGTUUUGCATGATCGACATCGGTCTCatagaccagctataacgtccagacg	57	57	15
HPV11	5261	YBL072C	gtcttgtgcgttttagtcgcattggTTCGCCTGACTTGAAAGACG ACGACGGGTTCTCATCTTGTUUUGCATGATCGACATCGGTCTCtagaccagctataacgtccagacgg	58	57	15
HPV11	5267	YBL072C	tgcgttttagtcgcattgggcaacgTTCGCCTGACTTGAAAGACG ACGACGGGTTCTCATCTTGTUUUGCATGATCGACATCGGTCTCagctataacgtccagacggggtctt	58	58	13
HPV11	5328	YBL072C	tgcccgcatacattattttcaggacTTCGCCTGACTTGAAAGACG ACGACGGGTTCTCATCTTGTUUUGCATGATCGACATCGGTCTCtacacacgcagtggacaacatatag	55	55	15
HPV11	5330	YBL072C	cccgcatacattattttcaggacatTTCGCCTGACTTGAAAGACG ACGACGGGTTCTCATCTTGTUUUGCATGATCGACATCGGTCTCcacacgcagtggacaacatataggt	57	55	15
HPV11	5350	YBL072C	gacatttcaccagttacacaagctgTTCGCCTGACTTGAAAGACG ACGACGGGTTCTCATCTTGTUUUGCATGATCGACATCGGTCTCtaggtgcccgcatacattattttca	53	55	15
HPV11	5351	YBL072C	acatttcaccagttacacaagctgcTTCGCCTGACTTGAAAGACG ACGACGGGTTCTCATCTTGTUUUGCATGATCGACATCGGTCTCaggtgcccgcatacattattttcag	55	55	15
HPV11	5372	YBL072C	ctgcagaggaaatagaactgcacccTTCGCCTGACTTGAAAGACG ACGACGGGTTCTCATCTTGTUUUGCATGATCGACATCGGTCTCtcaggacatttcaccagttacacaa	53	58	15
HPV11	5380	YBL072C	gaaatagaactgcaccctctagtggTTCGCCTGACTTGAAAGACG ACGACGGGTTCTCATCTTGTUUUGCATGATCGACATCGGTCTCtttcaccagttacacaagctgcaga	55	57	15
HPV11	5381	YBL072C	aaatagaactgcaccctctagtggcTTCGCCTGACTTGAAAGACG ACGACGGGTTCTCATCTTGTUUUGCATGATCGACATCGGTCTCttcaccagttacacaagctgcagag	57	57	15
HPV11	5402	YBL072C	tggctgcagaaaatgacacgtttgaTTCGCCTGACTTGAAAGACG ACGACGGGTTCTCATCTTGTUUUGCATGATCGACATCGGTCTCagaggaaatagaactgcaccctcta	55	57	17
HPV11	5405	YBL072C	ctgcagaaaatgacacgtttgatatTTCGCCTGACTTGAAAGACG ACGACGGGTTCTCATCTTGTUUUGCATGATCGACATCGGTCTCggaaatagaactgcaccctctagtg	57	53	17
HPV11	5417	YBL072C	acacgtttgatatttatgctgaaccTTCGCCTGACTTGAAAGACG ACGACGGGTTCTCATCTTGTUUUGCATGATCGACATCGGTCTCgcaccctctagtggctgcagaaaat	58	52	17
HPV11	5526	YBL072C	gggtaataccacagtcccattgtcaTTCGCCTGACTTGAAAGACG ACGACGGGTTCTCATCTTGTUUUGCATGATCGACATCGGTCTCacacctaataccctttcacaatcgt	53	58	19
HPV11	5527	YBL072C	ggtaataccacagtcccattgtcaaTTCGCCTGACTTGAAAGACG ACGACGGGTTCTCATCTTGTUUUGCATGATCGACATCGGTCTCcacctaataccctttcacaatcgtg	55	57	19
HPV11	5528	YBL072C	gtaataccacagtcccattgtcaatTTCGCCTGACTTGAAAGACG ACGACGGGTTCTCATCTTGTUUUGCATGATCGACATCGGTCTCacctaataccctttcacaatcgtgg	55	55	19
HPV11	5540	YBL072C	tcccattgtcaatccctagtgactgTTCGCCTGACTTGAAAGACG ACGACGGGTTCTCATCTTGTUUUGCATGATCGACATCGGTCTCttcacaatcgtggggtaataccaca	55	57	15
HPV11	5548	YBL072C	tcaatccctagtgactggtttgtgcTTCGCCTGACTTGAAAGACG ACGACGGGTTCTCATCTTGTUUUGCATGATCGACATCGGTCTCcgtggggtaataccacagtcccatt	58	57	15
HPV11	5570	YBL072C	tgcagtctgggcctgacataactttTTCGCCTGACTTGAAAGACG ACGACGGGTTCTCATCTTGTUUUGCATGATCGACATCGGTCTCattgtcaatccctagtgactggttt	53	58	17
HPV11	5575	YBL072C	tctgggcctgacataacttttcctaTTCGCCTGACTTGAAAGACG ACGACGGGTTCTCATCTTGTUUUGCATGATCGACATCGGTCTCcaatccctagtgactggtttgtgca	57	57	15
HPV11	5651	YBL072C	gccctgtttttattacaggttctgaTTCGCCTGACTTGAAAGACG ACGACGGGTTCTCATCTTGTUUUGCATGATCGACATCGGTCTCtcctgtaactcctgctttacctaca	55	55	15
HPV11	5652	YBL072C	ccctgtttttattacaggttctgacTTCGCCTGACTTGAAAGACG ACGACGGGTTCTCATCTTGTUUUGCATGATCGACATCGGTCTCcctgtaactcctgctttacctacag	57	53	15
HPV11	5874	YBL072C	tgggacatccatattactctatcaaTTCGCCTGACTTGAAAGACG ACGACGGGTTCTCATCTTGTUUUGCATGATCGACATCGGTCTCtgccagcagttctagactccttgct	58	53	15
HPV11	5876	YBL072C	ggacatccatattactctatcaaaaTTCGCCTGACTTGAAAGACG ACGACGGGTTCTCATCTTGTUUUGCATGATCGACATCGGTCTCccagcagttctagactccttgctgt	58	52	15
HPV11	5981	YBL072C	tttgcattacctgattcatccctgtTTCGCCTGACTTGAAAGACG ACGACGGGTTCTCATCTTGTUUUGCATGATCGACATCGGTCTCaggtagtgttgccagatcctaacaa	55	55	21
HPV11	5994	YBL072C	attcatccctgtttgaccccactacTTCGCCTGACTTGAAAGACG ACGACGGGTTCTCATCTTGTUUUGCATGATCGACATCGGTCTCagatcctaacaagtttgcattacct	52	57	15
HPV11	6137	YBL072C	tatggtggtaatcctggtcaggataTTCGCCTGACTTGAAAGACG ACGACGGGTTCTCATCTTGTUUUGCATGATCGACATCGGTCTCatgatgatgtagaaaatagtggtgg	52	57	17
HPV11	6141	YBL072C	gtggtaatcctggtcaggataatagTTCGCCTGACTTGAAAGACG ACGACGGGTTCTCATCTTGTUUUGCATGATCGACATCGGTCTCtgatgtagaaaatagtggtgggtat	52	55	19
HPV11	6142	YBL072C	tggtaatcctggtcaggataataggTTCGCCTGACTTGAAAGACG ACGACGGGTTCTCATCTTGTUUUGCATGATCGACATCGGTCTCgatgtagaaaatagtggtgggtatg	53	55	19
HPV11	6144	YBL072C	gtaatcctggtcaggataatagggtTTCGCCTGACTTGAAAGACG ACGACGGGTTCTCATCTTGTUUUGCATGATCGACATCGGTCTCtgtagaaaatagtggtgggtatggt	53	57	19
HPV11	6145	YBL072C	taatcctggtcaggataatagggttTTCGCCTGACTTGAAAGACG ACGACGGGTTCTCATCTTGTUUUGCATGATCGACATCGGTCTCgtagaaaatagtggtgggtatggtg	55	55	19
HPV11	6174	YBL072C	taggtatggattataaacaaacccaTTCGCCTGACTTGAAAGACG ACGACGGGTTCTCATCTTGTUUUGCATGATCGACATCGGTCTCtcctggtcaggataatagggttaat	53	52	17
HPV11	6177	YBL072C	gtatggattataaacaaacccagctTTCGCCTGACTTGAAAGACG ACGACGGGTTCTCATCTTGTUUUGCATGATCGACATCGGTCTCtggtcaggataatagggttaatgta	52	53	17
HPV11	6178	YBL072C	tatggattataaacaaacccagctaTTCGCCTGACTTGAAAGACG ACGACGGGTTCTCATCTTGTUUUGCATGATCGACATCGGTCTCggtcaggataatagggttaatgtag	53	52	17
HPV11	6241	YBL072C	gggtaagggtacacaatgttcaaatTTCGCCTGACTTGAAAGACG ACGACGGGTTCTCATCTTGTUUUGCATGATCGACATCGGTCTCtgtgctccaccgttaggtgaacatt	57	55	19
HPV11	6299	YBL072C	gaacttattaccagtgttatacaggTTCGCCTGACTTGAAAGACG ACGACGGGTTCTCATCTTGTUUUGCATGATCGACATCGGTCTCtacaaaatggtgactgccccccgtt	58	52	19
HPV11	6313	YBL072C	tgttatacaggatggggacatggttTTCGCCTGACTTGAAAGACG ACGACGGGTTCTCATCTTGTUUUGCATGATCGACATCGGTCTCtgccccccgttggaacttattacca	58	57	13
HPV11	6453	YBL072C	acccttatggtgataggttgtttttTTCGCCTGACTTGAAAGACG ACGACGGGTTCTCATCTTGTUUUGCATGATCGACATCGGTCTCtcctgattatttgcaaatggctgca	53	53	19
HPV11	6572	YBL072C	ggtaataacagatcatctgtagctaTTCGCCTGACTTGAAAGACG ACGACGGGTTCTCATCTTGTUUUGCATGATCGACATCGGTCTCtgcctgatgacctgttggtaaaagg	57	53	13
HPV11	6574	YBL072C	taataacagatcatctgtagctagtTTCGCCTGACTTGAAAGACG ACGACGGGTTCTCATCTTGTUUUGCATGATCGACATCGGTCTCcctgatgacctgttggtaaaagggg	58	52	15
HPV11	6686	YBL072C	ggacataacaatggtatttgctgggTTCGCCTGACTTGAAAGACG ACGACGGGTTCTCATCTTGTUUUGCATGATCGACATCGGTCTCaaccatattggcttcaaaaggctca	53	55	15
HPV11	6831	YBL072C	tggaggagtttgatttacagtttatTTCGCCTGACTTGAAAGACG ACGACGGGTTCTCATCTTGTUUUGCATGATCGACATCGGTCTCagattataaggaatacatgcgccat	52	52	17
HPV11	6891	YBL072C	tcatggcctatatacacacaatgaaTTCGCCTGACTTGAAAGACG ACGACGGGTTCTCATCTTGTUUUGCATGATCGACATCGGTCTCgtgtagcattacattatctgcagaa	52	53	17
HPV11	6896	YBL072C	gcctatatacacacaatgaatccttTTCGCCTGACTTGAAAGACG ACGACGGGTTCTCATCTTGTUUUGCATGATCGACATCGGTCTCgcattacattatctgcagaagtcat	52	53	15
HPV11	6914	YBL072C	aatccttctgttttggaggactggaTTCGCCTGACTTGAAAGACG ACGACGGGTTCTCATCTTGTUUUGCATGATCGACATCGGTCTCaagtcatggcctatatacacacaat	52	57	19
HPV11	6946	YBL072C	tttatcgcctccaccaaatggtacaTTCGCCTGACTTGAAAGACG ACGACGGGTTCTCATCTTGTUUUGCATGATCGACATCGGTCTCtctgttttggaggactggaactttg	55	57	17
HPV11	6966	YBL072C	gtacactggaggatacttatagataTTCGCCTGACTTGAAAGACG ACGACGGGTTCTCATCTTGTUUUGCATGATCGACATCGGTCTCctttggtttatcgcctccaccaaat	55	53	17
HPV11	6967	YBL072C	tacactggaggatacttatagatatTTCGCCTGACTTGAAAGACG ACGACGGGTTCTCATCTTGTUUUGCATGATCGACATCGGTCTCtttggtttatcgcctccaccaaatg	55	52	15
HPV11	6974	YBL072C	gaggatacttatagatatgtacagtTTCGCCTGACTTGAAAGACG ACGACGGGTTCTCATCTTGTUUUGCATGATCGACATCGGTCTCtatcgcctccaccaaatggtacact	57	52	15
HPV11	7015	YBL072C	tcagaaacccacacctgaaaaagaaTTCGCCTGACTTGAAAGACG ACGACGGGTTCTCATCTTGTUUUGCATGATCGACATCGGTCTCtatgtacagtcacaggccattacct	55	55	15
HPV11	7162	YBL072C	gacgtctgctcgtacaggtataaagTTCGCCTGACTTGAAAGACG ACGACGGGTTCTCATCTTGTUUUGCATGATCGACATCGGTCTCttattgcaaagtggatatcgaggac	53	57	13
HPV11	7163	YBL072C	acgtctgctcgtacaggtataaagcTTCGCCTGACTTGAAAGACG ACGACGGGTTCTCATCTTGTUUUGCATGATCGACATCGGTCTCtattgcaaagtggatatcgaggacg	55	57	13
HPV11	7166	YBL072C	tctgctcgtacaggtataaagcgccTTCGCCTGACTTGAAAGACG ACGACGGGTTCTCATCTTGTUUUGCATGATCGACATCGGTCTCtgcaaagtggatatcgaggacggac	58	58	13
HPV11	7466	YBL072C	tgactaagttgtgttttgcacgcgcTTCGCCTGACTTGAAAGACG ACGACGGGTTCTCATCTTGTUUUGCATGATCGACATCGGTCTCtattatgtgtgtcctgttacaccca	53	57	19
HPV11	7468	YBL072C	actaagttgtgttttgcacgcgccgTTCGCCTGACTTGAAAGACG ACGACGGGTTCTCATCTTGTUUUGCATGATCGACATCGGTCTCttatgtgtgtcctgttacacccagt	55	58	17
HPV11	7477	YBL072C	tgttttgcacgcgccgtttgtgttgTTCGCCTGACTTGAAAGACG ACGACGGGTTCTCATCTTGTUUUGCATGATCGACATCGGTCTCtcctgttacacccagtgactaagtt	55	58	15
HPV11	7488	YBL072C	cgccgtttgtgttgccttcatattaTTCGCCTGACTTGAAAGACG ACGACGGGTTCTCATCTTGTUUUGCATGATCGACATCGGTCTCccagtgactaagttgtgttttgcac	55	57	15
HPV11	7490	YBL072C	ccgtttgtgttgccttcatattataTTCGCCTGACTTGAAAGACG ACGACGGGTTCTCATCTTGTUUUGCATGATCGACATCGGTCTCagtgactaagttgtgttttgcacgc	55	53	15
HPV11	7648	YBL072C	gtacatattgccctgccaagtatctTTCGCCTGACTTGAAAGACG ACGACGGGTTCTCATCTTGTUUUGCATGATCGACATCGGTCTCactaatcccatatgttgtgtgccaa	53	57	17
HPV11	7649	YBL072C	tacatattgccctgccaagtatcttTTCGCCTGACTTGAAAGACG ACGACGGGTTCTCATCTTGTUUUGCATGATCGACATCGGTCTCctaatcccatatgttgtgtgccaag	55	55	17
HPV11	7668	YBL072C	tatcttgccaacaacacacctggccTTCGCCTGACTTGAAAGACG ACGACGGGTTCTCATCTTGTUUUGCATGATCGACATCGGTCTCgccaaggtacatattgccctgccaa	58	58	17
HPV11	7735	YBL072C	tttgtacaatgttgtggattgcagcTTCGCCTGACTTGAAAGACG ACGACGGGTTCTCATCTTGTUUUGCATGATCGACATCGGTCTCtgactaatgtacaataaacctgtcg	52	53	15
HPV11	7746	YBL072C	ttgtggattgcagccaaaggttaaaTTCGCCTGACTTGAAAGACG ACGACGGGTTCTCATCTTGTUUUGCATGATCGACATCGGTCTCcaataaacctgtcggtttgtacaat	52	55	17
HPV11	7751	YBL072C	gattgcagccaaaggttaaaagcatTTCGCCTGACTTGAAAGACG ACGACGGGTTCTCATCTTGTUUUGCATGATCGACATCGGTCTCaacctgtcggtttgtacaatgttgt	53	55	17
HPV11	7752	YBL072C	attgcagccaaaggttaaaagcattTTCGCCTGACTTGAAAGACG ACGACGGGTTCTCATCTTGTUUUGCATGATCGACATCGGTCTCacctgtcggtttgtacaatgttgtg	55	53	17
HPV11	7759	YBL072C	ccaaaggttaaaagcatttttggctTTCGCCTGACTTGAAAGACG ACGACGGGTTCTCATCTTGTUUUGCATGATCGACATCGGTCTCggtttgtacaatgttgtggattgca	53	53	15
HPV11	7765	YBL072C	gttaaaagcatttttggcttctagcTTCGCCTGACTTGAAAGACG ACGACGGGTTCTCATCTTGTUUUGCATGATCGACATCGGTCTCtacaatgttgtggattgcagccaaa	53	52	15
HPV11	7766	YBL072C	ttaaaagcatttttggcttctagctTTCGCCTGACTTGAAAGACG ACGACGGGTTCTCATCTTGTUUUGCATGATCGACATCGGTCTCacaatgttgtggattgcagccaaag	55	52	15
HPV12	161	YDR286C	tgattgggacaaatggcacagcaggTCTTCCTCAGCCGTGGAGTT ACGACGGGTTCTCATCTTGTUUUGCATGATCGACATCGGTCTCgtataaggcttggttcttttgcaat	52	58	17
HPV12	459	YDR286C	atatagagcttgctactggaaaatcTCTTCCTCAGCCGTGGAGTT ACGACGGGTTCTCATCTTGTUUUGCATGATCGACATCGGTCTCttatcaacaaacagtgctaggtaga	52	52	17
HPV12	465	YDR286C	agcttgctactggaaaatctatattTCTTCCTCAGCCGTGGAGTT ACGACGGGTTCTCATCTTGTUUUGCATGATCGACATCGGTCTCacaaacagtgctaggtagagatata	52	52	17
HPV12	632	YDR286C	aataatgatcggtaaagaggtcaccTCTTCCTCAGCCGTGGAGTT ACGACGGGTTCTCATCTTGTUUUGCATGATCGACATCGGTCTCgcagacagtgcaagcatttgtatct	55	53	15
HPV12	658	YDR286C	tgcaagattttaccttggagcttagTCTTCCTCAGCCGTGGAGTT ACGACGGGTTCTCATCTTGTUUUGCATGATCGACATCGGTCTCaataatgatcggtaaagaggtcacc	53	53	21
HPV12	660	YDR286C	caagattttaccttggagcttagtgTCTTCCTCAGCCGTGGAGTT ACGACGGGTTCTCATCTTGTUUUGCATGATCGACATCGGTCTCtaatgatcggtaaagaggtcaccgt	55	53	21
HPV12	664	YDR286C	attttaccttggagcttagtgagctTCTTCCTCAGCCGTGGAGTT ACGACGGGTTCTCATCTTGTUUUGCATGATCGACATCGGTCTCgatcggtaaagaggtcaccgtgcaa	58	55	17
HPV12	687	YDR286C	ctgcagcctgaagtgttaccagttgTCTTCCTCAGCCGTGGAGTT ACGACGGGTTCTCATCTTGTUUUGCATGATCGACATCGGTCTCaagattttaccttggagcttagtga	52	58	15
HPV12	690	YDR286C	cagcctgaagtgttaccagttgaccTCTTCCTCAGCCGTGGAGTT ACGACGGGTTCTCATCTTGTUUUGCATGATCGACATCGGTCTCattttaccttggagcttagtgagct	53	58	15
HPV12	717	YDR286C	ctttgtgaagaggaattaccaaacgTCTTCCTCAGCCGTGGAGTT ACGACGGGTTCTCATCTTGTUUUGCATGATCGACATCGGTCTCagcctgaagtgttaccagttgacct	57	53	17
HPV12	722	YDR286C	tgaagaggaattaccaaacgagcagTCTTCCTCAGCCGTGGAGTT ACGACGGGTTCTCATCTTGTUUUGCATGATCGACATCGGTCTCgaagtgttaccagttgacctgcttt	55	55	17
HPV12	748	YDR286C	aaacggaggaggagtcagatatcgaTCTTCCTCAGCCGTGGAGTT ACGACGGGTTCTCATCTTGTUUUGCATGATCGACATCGGTCTCtgaagaggaattaccaaacgagcag	55	58	19
HPV12	754	YDR286C	aggaggagtcagatatcgacaggacTCTTCCTCAGCCGTGGAGTT ACGACGGGTTCTCATCTTGTUUUGCATGATCGACATCGGTCTCggaattaccaaacgagcaggaaacg	57	58	19
HPV12	756	YDR286C	gaggagtcagatatcgacaggactgTCTTCCTCAGCCGTGGAGTT ACGACGGGTTCTCATCTTGTUUUGCATGATCGACATCGGTCTCaattaccaaacgagcaggaaacgga	55	58	17
HPV12	772	YDR286C	acaggactgtattcaaaatcattgcTCTTCCTCAGCCGTGGAGTT ACGACGGGTTCTCATCTTGTUUUGCATGATCGACATCGGTCTCggaaacggaggaggagtcagatatc	58	52	13
HPV12	776	YDR286C	gactgtattcaaaatcattgcaccgTCTTCCTCAGCCGTGGAGTT ACGACGGGTTCTCATCTTGTUUUGCATGATCGACATCGGTCTCacggaggaggagtcagatatcgaca	58	53	13
HPV12	781	YDR286C	tattcaaaatcattgcaccgtgtggTCTTCCTCAGCCGTGGAGTT ACGACGGGTTCTCATCTTGTUUUGCATGATCGACATCGGTCTCggaggagtcagatatcgacaggact	58	53	13
HPV12	812	YDR286C	ctcctgtgaggtcaaccttcgtattTCTTCCTCAGCCGTGGAGTT ACGACGGGTTCTCATCTTGTUUUGCATGATCGACATCGGTCTCaaaatcattgcaccgtgtggctgca	57	58	15
HPV12	841	YDR286C	tcaacgcaactgatactggcattagTCTTCCTCAGCCGTGGAGTT ACGACGGGTTCTCATCTTGTUUUGCATGATCGACATCGGTCTCctgtgaggtcaaccttcgtattttt	53	55	21
HPV12	847	YDR286C	caactgatactggcattaggaccctTCTTCCTCAGCCGTGGAGTT ACGACGGGTTCTCATCTTGTUUUGCATGATCGACATCGGTCTCggtcaaccttcgtatttttgtcaac	53	58	17
HPV12	1385	YDR286C	attatctgtcattgctgcgtagtagTCTTCCTCAGCCGTGGAGTT ACGACGGGTTCTCATCTTGTUUUGCATGATCGACATCGGTCTCgggaggatcaggggccatagatatt	58	53	15
HPV12	1393	YDR286C	tcattgctgcgtagtagcaatattaTCTTCCTCAGCCGTGGAGTT ACGACGGGTTCTCATCTTGTUUUGCATGATCGACATCGGTCTCcaggggccatagatattgattatct	53	53	13
HPV12	1404	YDR286C	tagtagcaatattaaagccacgttaTCTTCCTCAGCCGTGGAGTT ACGACGGGTTCTCATCTTGTUUUGCATGATCGACATCGGTCTCgatattgattatctgtcattgctgc	52	52	17
HPV12	1964	YDR286C	cagtagcatggctagcacataatcaTCTTCCTCAGCCGTGGAGTT ACGACGGGTTCTCATCTTGTUUUGCATGATCGACATCGGTCTCcaagcttgcaccagaagatagcaat	55	57	19
HPV12	3054	YDR286C	ataaggagccagaaaatgcaaatgtTCTTCCTCAGCCGTGGAGTT ACGACGGGTTCTCATCTTGTUUUGCATGATCGACATCGGTCTCtccagtgcctgtggaggtcatttat	57	53	17
HPV12	3059	YDR286C	gagccagaaaatgcaaatgtgtataTCTTCCTCAGCCGTGGAGTT ACGACGGGTTCTCATCTTGTUUUGCATGATCGACATCGGTCTCtgcctgtggaggtcatttatgataa	53	53	17
HPV12	3060	YDR286C	agccagaaaatgcaaatgtgtatacTCTTCCTCAGCCGTGGAGTT ACGACGGGTTCTCATCTTGTUUUGCATGATCGACATCGGTCTCgcctgtggaggtcatttatgataag	55	52	17
HPV12	3062	YDR286C	ccagaaaatgcaaatgtgtatacaaTCTTCCTCAGCCGTGGAGTT ACGACGGGTTCTCATCTTGTUUUGCATGATCGACATCGGTCTCctgtggaggtcatttatgataagga	53	52	17
HPV12	3078	YDR286C	tgtatacaatgtggaagtatgtgtaTCTTCCTCAGCCGTGGAGTT ACGACGGGTTCTCATCTTGTUUUGCATGATCGACATCGGTCTCtgataaggagccagaaaatgcaaat	52	52	17
HPV12	3117	YDR286C	aggatgtatggcataaaaccacaagTCTTCCTCAGCCGTGGAGTT ACGACGGGTTCTCATCTTGTUUUGCATGATCGACATCGGTCTCgaagtatgtgtattatatggaccca	52	53	17
HPV12	3120	YDR286C	atgtatggcataaaaccacaagtggTCTTCCTCAGCCGTGGAGTT ACGACGGGTTCTCATCTTGTUUUGCATGATCGACATCGGTCTCgtatgtgtattatatggacccagag	53	53	17
HPV12	3123	YDR286C	tatggcataaaaccacaagtggtgtTCTTCCTCAGCCGTGGAGTT ACGACGGGTTCTCATCTTGTUUUGCATGATCGACATCGGTCTCtgtgtattatatggacccagaggat	53	55	17
HPV12	3127	YDR286C	gcataaaaccacaagtggtgtaaatTCTTCCTCAGCCGTGGAGTT ACGACGGGTTCTCATCTTGTUUUGCATGATCGACATCGGTCTCtattatatggacccagaggatgtat	52	53	17
HPV12	3128	YDR286C	cataaaaccacaagtggtgtaaatcTCTTCCTCAGCCGTGGAGTT ACGACGGGTTCTCATCTTGTUUUGCATGATCGACATCGGTCTCattatatggacccagaggatgtatg	53	52	17
HPV12	3142	YDR286C	tggtgtaaatcagacgggcatttacTCTTCCTCAGCCGTGGAGTT ACGACGGGTTCTCATCTTGTUUUGCATGATCGACATCGGTCTCgaggatgtatggcataaaaccacaa	53	55	15
HPV12	3144	YDR286C	gtgtaaatcagacgggcatttactaTCTTCCTCAGCCGTGGAGTT ACGACGGGTTCTCATCTTGTUUUGCATGATCGACATCGGTCTCggatgtatggcataaaaccacaagt	53	55	15
HPV12	3145	YDR286C	tgtaaatcagacgggcatttactatTCTTCCTCAGCCGTGGAGTT ACGACGGGTTCTCATCTTGTUUUGCATGATCGACATCGGTCTCgatgtatggcataaaaccacaagtg	53	53	15
HPV12	3147	YDR286C	taaatcagacgggcatttactatttTCTTCCTCAGCCGTGGAGTT ACGACGGGTTCTCATCTTGTUUUGCATGATCGACATCGGTCTCtgtatggcataaaaccacaagtggt	53	52	15
HPV12	3158	YDR286C	ggcatttactatttacatggagactTCTTCCTCAGCCGTGGAGTT ACGACGGGTTCTCATCTTGTUUUGCATGATCGACATCGGTCTCaaaccacaagtggtgtaaatcagac	53	53	17
HPV12	3159	YDR286C	gcatttactatttacatggagacttTCTTCCTCAGCCGTGGAGTT ACGACGGGTTCTCATCTTGTUUUGCATGATCGACATCGGTCTCaaccacaagtggtgtaaatcagacg	55	52	17
HPV12	3224	YDR286C	tatagtaaaactggacaatgggaagTCTTCCTCAGCCGTGGAGTT ACGACGGGTTCTCATCTTGTUUUGCATGATCGACATCGGTCTCtactttttgctgatggtgcacgaat	53	52	19
HPV12	3229	YDR286C	taaaactggacaatgggaagttaagTCTTCCTCAGCCGTGGAGTT ACGACGGGTTCTCATCTTGTUUUGCATGATCGACATCGGTCTCtttgctgatggtgcacgaatgtata	53	52	19
HPV12	3237	YDR286C	gacaatgggaagttaaggttaataaTCTTCCTCAGCCGTGGAGTT ACGACGGGTTCTCATCTTGTUUUGCATGATCGACATCGGTCTCtggtgcacgaatgtatagtaaaact	52	52	19
HPV12	3254	YDR286C	gttaataaggaaactgtgtttgctcTCTTCCTCAGCCGTGGAGTT ACGACGGGTTCTCATCTTGTUUUGCATGATCGACATCGGTCTCgtaaaactggacaatgggaagttaa	52	52	15
HPV12	3456	YDR286C	aaacgcagcaaaggcgatcaaggtcTCTTCCTCAGCCGTGGAGTT ACGACGGGTTCTCATCTTGTUUUGCATGATCGACATCGGTCTCaccatctagcagaacaaggcgacag	58	58	21
HPV12	4122	YDR286C	tgaaatatccgaagggagttgaaacTCTTCCTCAGCCGTGGAGTT ACGACGGGTTCTCATCTTGTUUUGCATGATCGACATCGGTCTCtcagagaaaggattttgatgagact	52	53	17
HPV12	4124	YDR286C	aaatatccgaagggagttgaaactgTCTTCCTCAGCCGTGGAGTT ACGACGGGTTCTCATCTTGTUUUGCATGATCGACATCGGTCTCagagaaaggattttgatgagactgt	52	53	17
HPV12	4136	YDR286C	ggagttgaaactgcatatggcaactTCTTCCTCAGCCGTGGAGTT ACGACGGGTTCTCATCTTGTUUUGCATGATCGACATCGGTCTCttgatgagactgtgaaatatccgaa	52	57	13
HPV12	4137	YDR286C	gagttgaaactgcatatggcaacttTCTTCCTCAGCCGTGGAGTT ACGACGGGTTCTCATCTTGTUUUGCATGATCGACATCGGTCTCtgatgagactgtgaaatatccgaag	53	55	13
HPV12	4138	YDR286C	agttgaaactgcatatggcaacttaTCTTCCTCAGCCGTGGAGTT ACGACGGGTTCTCATCTTGTUUUGCATGATCGACATCGGTCTCgatgagactgtgaaatatccgaagg	55	53	13
HPV12	4140	YDR286C	ttgaaactgcatatggcaacttagaTCTTCCTCAGCCGTGGAGTT ACGACGGGTTCTCATCTTGTUUUGCATGATCGACATCGGTCTCtgagactgtgaaatatccgaaggga	55	53	15
HPV12	4143	YDR286C	aaactgcatatggcaacttagacagTCTTCCTCAGCCGTGGAGTT ACGACGGGTTCTCATCTTGTUUUGCATGATCGACATCGGTCTCgactgtgaaatatccgaagggagtt	55	53	15
HPV12	4149	YDR286C	catatggcaacttagacagcctataTCTTCCTCAGCCGTGGAGTT ACGACGGGTTCTCATCTTGTUUUGCATGATCGACATCGGTCTCgaaatatccgaagggagttgaaact	53	55	15
HPV12	4156	YDR286C	caacttagacagcctataacataacTCTTCCTCAGCCGTGGAGTT ACGACGGGTTCTCATCTTGTUUUGCATGATCGACATCGGTCTCccgaagggagttgaaactgcatatg	57	52	15
HPV12	4529	YDR286C	aatctgtgggtccagcagatatattTCTTCCTCAGCCGTGGAGTT ACGACGGGTTCTCATCTTGTUUUGCATGATCGACATCGGTCTCggttgtaaggccttcacttgttcct	57	55	17
HPV12	4535	YDR286C	tgggtccagcagatatattaccaatTCTTCCTCAGCCGTGGAGTT ACGACGGGTTCTCATCTTGTUUUGCATGATCGACATCGGTCTCaaggccttcacttgttcctgaatct	55	55	15
HPV12	4537	YDR286C	ggtccagcagatatattaccaatagTCTTCCTCAGCCGTGGAGTT ACGACGGGTTCTCATCTTGTUUUGCATGATCGACATCGGTCTCggccttcacttgttcctgaatctgt	57	53	17
HPV12	4538	YDR286C	gtccagcagatatattaccaatagaTCTTCCTCAGCCGTGGAGTT ACGACGGGTTCTCATCTTGTUUUGCATGATCGACATCGGTCTCgccttcacttgttcctgaatctgtg	57	53	17
HPV12	4613	YDR286C	aatcctcagcaactgatctacttccTCTTCCTCAGCCGTGGAGTT ACGACGGGTTCTCATCTTGTUUUGCATGATCGACATCGGTCTCtgcttcctcggtagttccattaact	55	55	17
HPV12	4622	YDR286C	caactgatctacttccaggagaagtTCTTCCTCAGCCGTGGAGTT ACGACGGGTTCTCATCTTGTUUUGCATGATCGACATCGGTCTCggtagttccattaactgaatcctca	53	57	19
HPV12	4640	YDR286C	gagaagttgagacaatagctgagatTCTTCCTCAGCCGTGGAGTT ACGACGGGTTCTCATCTTGTUUUGCATGATCGACATCGGTCTCatcctcagcaactgatctacttcca	55	55	15
HPV12	4641	YDR286C	agaagttgagacaatagctgagattTCTTCCTCAGCCGTGGAGTT ACGACGGGTTCTCATCTTGTUUUGCATGATCGACATCGGTCTCtcctcagcaactgatctacttccag	57	53	15
HPV12	4643	YDR286C	aagttgagacaatagctgagattaaTCTTCCTCAGCCGTGGAGTT ACGACGGGTTCTCATCTTGTUUUGCATGATCGACATCGGTCTCctcagcaactgatctacttccagga	57	52	15
HPV12	4646	YDR286C	ttgagacaatagctgagattaatccTCTTCCTCAGCCGTGGAGTT ACGACGGGTTCTCATCTTGTUUUGCATGATCGACATCGGTCTCagcaactgatctacttccaggagaa	55	52	17
HPV12	4649	YDR286C	agacaatagctgagattaatcctgtTCTTCCTCAGCCGTGGAGTT ACGACGGGTTCTCATCTTGTUUUGCATGATCGACATCGGTCTCaactgatctacttccaggagaagtt	53	53	17
HPV12	4651	YDR286C	acaatagctgagattaatcctgtttTCTTCCTCAGCCGTGGAGTT ACGACGGGTTCTCATCTTGTUUUGCATGATCGACATCGGTCTCctgatctacttccaggagaagttga	55	52	17
HPV12	4658	YDR286C	ctgagattaatcctgtttcagagggTCTTCCTCAGCCGTGGAGTT ACGACGGGTTCTCATCTTGTUUUGCATGATCGACATCGGTCTCacttccaggagaagttgagacaata	53	55	17
HPV12	4661	YDR286C	agattaatcctgtttcagagggcccTCTTCCTCAGCCGTGGAGTT ACGACGGGTTCTCATCTTGTUUUGCATGATCGACATCGGTCTCtccaggagaagttgagacaatagct	55	57	17
HPV12	4663	YDR286C	attaatcctgtttcagagggccctaTCTTCCTCAGCCGTGGAGTT ACGACGGGTTCTCATCTTGTUUUGCATGATCGACATCGGTCTCcaggagaagttgagacaatagctga	55	57	17
HPV12	4673	YDR286C	tttcagagggccctacgattgattcTCTTCCTCAGCCGTGGAGTT ACGACGGGTTCTCATCTTGTUUUGCATGATCGACATCGGTCTCtgagacaatagctgagattaatcct	52	57	19
HPV12	4703	YDR286C	ttgtgacaacaagcagaggctccagTCTTCCTCAGCCGTGGAGTT ACGACGGGTTCTCATCTTGTUUUGCATGATCGACATCGGTCTCagagggccctacgattgattcacct	58	58	15
HPV12	4728	YDR286C	tgcaatattggaagttgcaccagacTCTTCCTCAGCCGTGGAGTT ACGACGGGTTCTCATCTTGTUUUGCATGATCGACATCGGTCTCgttgtgacaacaagcagaggctcca	58	55	17
HPV12	4730	YDR286C	caatattggaagttgcaccagacccTCTTCCTCAGCCGTGGAGTT ACGACGGGTTCTCATCTTGTUUUGCATGATCGACATCGGTCTCtgtgacaacaagcagaggctccagt	58	57	17
HPV12	4739	YDR286C	aagttgcaccagaccctatacctccTCTTCCTCAGCCGTGGAGTT ACGACGGGTTCTCATCTTGTUUUGCATGATCGACATCGGTCTCaagcagaggctccagtgcaatattg	57	58	19
HPV12	4742	YDR286C	ttgcaccagaccctatacctccaacTCTTCCTCAGCCGTGGAGTT ACGACGGGTTCTCATCTTGTUUUGCATGATCGACATCGGTCTCcagaggctccagtgcaatattggaa	57	58	19
HPV12	4751	YDR286C	accctatacctccaacacgtgttagTCTTCCTCAGCCGTGGAGTT ACGACGGGTTCTCATCTTGTUUUGCATGATCGACATCGGTCTCcagtgcaatattggaagttgcacca	55	57	19
HPV12	4835	YDR286C	ctcaaggtgaaacatctttggcagaTCTTCCTCAGCCGTGGAGTT ACGACGGGTTCTCATCTTGTUUUGCATGATCGACATCGGTCTCtcaaattataacagagtccacacct	52	57	17
HPV12	4841	YDR286C	gtgaaacatctttggcagaccacatTCTTCCTCAGCCGTGGAGTT ACGACGGGTTCTCATCTTGTUUUGCATGATCGACATCGGTCTCtataacagagtccacacctgctcaa	55	57	17
HPV12	4842	YDR286C	tgaaacatctttggcagaccacatcTCTTCCTCAGCCGTGGAGTT ACGACGGGTTCTCATCTTGTUUUGCATGATCGACATCGGTCTCataacagagtccacacctgctcaag	57	55	15
HPV12	4844	YDR286C	aaacatctttggcagaccacatcctTCTTCCTCAGCCGTGGAGTT ACGACGGGTTCTCATCTTGTUUUGCATGATCGACATCGGTCTCaacagagtccacacctgctcaaggt	58	57	15
HPV12	4901	YDR286C	gtagtgacataacagacattattgaTCTTCCTCAGCCGTGGAGTT ACGACGGGTTCTCATCTTGTUUUGCATGATCGACATCGGTCTCatctggctcaggaggtcaaactata	55	52	19
HPV12	5052	YDR286C	aaggctagtacaacaagtgcaagttTCTTCCTCAGCCGTGGAGTT ACGACGGGTTCTCATCTTGTUUUGCATGATCGACATCGGTCTCcgtagaggagtgtccctaacaaata	55	55	15
HPV12	5055	YDR286C	gctagtacaacaagtgcaagttgatTCTTCCTCAGCCGTGGAGTT ACGACGGGTTCTCATCTTGTUUUGCATGATCGACATCGGTCTCagaggagtgtccctaacaaatagaa	53	55	15
HPV12	5056	YDR286C	ctagtacaacaagtgcaagttgataTCTTCCTCAGCCGTGGAGTT ACGACGGGTTCTCATCTTGTUUUGCATGATCGACATCGGTCTCgaggagtgtccctaacaaatagaag	55	53	15
HPV12	5060	YDR286C	tacaacaagtgcaagttgataatccTCTTCCTCAGCCGTGGAGTT ACGACGGGTTCTCATCTTGTUUUGCATGATCGACATCGGTCTCagtgtccctaacaaatagaaggcta	53	52	17
HPV12	5261	YDR286C	gatatgttagggtcagtaggctaggTCTTCCTCAGCCGTGGAGTT ACGACGGGTTCTCATCTTGTUUUGCATGATCGACATCGGTCTCacctcaatactctacaacacctgct	55	57	15
HPV12	5262	YDR286C	atatgttagggtcagtaggctaggcTCTTCCTCAGCCGTGGAGTT ACGACGGGTTCTCATCTTGTUUUGCATGATCGACATCGGTCTCcctcaatactctacaacacctgctg	57	57	15
HPV12	5426	YDR286C	tgcaaggcactgttgaaagtacattTCTTCCTCAGCCGTGGAGTT ACGACGGGTTCTCATCTTGTUUUGCATGATCGACATCGGTCTCccaacattcaggtgatgcaaccata	55	55	19
HPV12	5432	YDR286C	gcactgttgaaagtacatttgtagaTCTTCCTCAGCCGTGGAGTT ACGACGGGTTCTCATCTTGTUUUGCATGATCGACATCGGTCTCttcaggtgatgcaaccatagtgcaa	55	53	19
HPV12	5433	YDR286C	cactgttgaaagtacatttgtagatTCTTCCTCAGCCGTGGAGTT ACGACGGGTTCTCATCTTGTUUUGCATGATCGACATCGGTCTCtcaggtgatgcaaccatagtgcaag	57	52	19
HPV12	5445	YDR286C	tacatttgtagatatggacatagcgTCTTCCTCAGCCGTGGAGTT ACGACGGGTTCTCATCTTGTUUUGCATGATCGACATCGGTCTCaccatagtgcaaggcactgttgaaa	55	52	15
HPV12	5474	YDR286C	atcctttgtctgaaagtattgaggcTCTTCCTCAGCCGTGGAGTT ACGACGGGTTCTCATCTTGTUUUGCATGATCGACATCGGTCTCatttgtagatatggacatagcggaa	52	53	17
HPV12	5522	YDR286C	atgaagctgtggaggattttagcggTCTTCCTCAGCCGTGGAGTT ACGACGGGTTCTCATCTTGTUUUGCATGATCGACATCGGTCTCggctcattctgatgacctattactt	53	57	19
HPV12	5531	YDR286C	tggaggattttagcgggtcacaattTCTTCCTCAGCCGTGGAGTT ACGACGGGTTCTCATCTTGTUUUGCATGATCGACATCGGTCTCtgatgacctattacttgatgaagct	52	57	15
HPV12	5544	YDR286C	cgggtcacaattagttattggaaacTCTTCCTCAGCCGTGGAGTT ACGACGGGTTCTCATCTTGTUUUGCATGATCGACATCGGTCTCcttgatgaagctgtggaggatttta	53	53	17
HPV12	5546	YDR286C	ggtcacaattagttattggaaacagTCTTCCTCAGCCGTGGAGTT ACGACGGGTTCTCATCTTGTUUUGCATGATCGACATCGGTCTCtgatgaagctgtggaggattttagc	55	52	17
HPV12	5547	YDR286C	gtcacaattagttattggaaacagaTCTTCCTCAGCCGTGGAGTT ACGACGGGTTCTCATCTTGTUUUGCATGATCGACATCGGTCTCgatgaagctgtggaggattttagcg	57	52	17
HPV12	5601	YDR286C	ttttgaaactacaaggagcagttctTCTTCCTCAGCCGTGGAGTT ACGACGGGTTCTCATCTTGTUUUGCATGATCGACATCGGTCTCagcacaacatcatacactgtgcccc	58	53	17
HPV12	5616	YDR286C	gagcagttcttattatgtgcaagatTCTTCCTCAGCCGTGGAGTT ACGACGGGTTCTCATCTTGTUUUGCATGATCGACATCGGTCTCactgtgccccgttttgaaactacaa	55	53	15
HPV12	5617	YDR286C	agcagttcttattatgtgcaagataTCTTCCTCAGCCGTGGAGTT ACGACGGGTTCTCATCTTGTUUUGCATGATCGACATCGGTCTCctgtgccccgttttgaaactacaag	57	52	15
HPV12	5619	YDR286C	cagttcttattatgtgcaagatacaTCTTCCTCAGCCGTGGAGTT ACGACGGGTTCTCATCTTGTUUUGCATGATCGACATCGGTCTCgtgccccgttttgaaactacaagga	57	52	17
HPV12	5639	YDR286C	atacacaaggttattatgtggcttaTCTTCCTCAGCCGTGGAGTT ACGACGGGTTCTCATCTTGTUUUGCATGATCGACATCGGTCTCaaggagcagttcttattatgtgcaa	52	52	17
HPV12	5684	YDR286C	cagaaatcatttatccaacaccagaTCTTCCTCAGCCGTGGAGTT ACGACGGGTTCTCATCTTGTUUUGCATGATCGACATCGGTCTCggcttatcctgaacatagaaatact	52	53	19
HPV12	5773	YDR286C	cggaggcgcaagcgtaaaagaaaatTCTTCCTCAGCCGTGGAGTT ACGACGGGTTCTCATCTTGTUUUGCATGATCGACATCGGTCTCgtgacttttatttacatcctagcct	52	58	15
HPV12	5775	YDR286C	gaggcgcaagcgtaaaagaaaatatTCTTCCTCAGCCGTGGAGTT ACGACGGGTTCTCATCTTGTUUUGCATGATCGACATCGGTCTCgacttttatttacatcctagcctgc	53	55	15
HPV12	5776	YDR286C	aggcgcaagcgtaaaagaaaatattTCTTCCTCAGCCGTGGAGTT ACGACGGGTTCTCATCTTGTUUUGCATGATCGACATCGGTCTCacttttatttacatcctagcctgcg	53	53	15
HPV12	5778	YDR286C	gcgcaagcgtaaaagaaaatatttgTCTTCCTCAGCCGTGGAGTT ACGACGGGTTCTCATCTTGTUUUGCATGATCGACATCGGTCTCttttatttacatcctagcctgcgga	53	52	15
HPV12	5779	YDR286C	cgcaagcgtaaaagaaaatatttgtTCTTCCTCAGCCGTGGAGTT ACGACGGGTTCTCATCTTGTUUUGCATGATCGACATCGGTCTCtttatttacatcctagcctgcggag	55	52	15
HPV12	5803	YDR286C	tgatttacttgcagatggctgtgtgTCTTCCTCAGCCGTGGAGTT ACGACGGGTTCTCATCTTGTUUUGCATGATCGACATCGGTCTCggcgcaagcgtaaaagaaaatattt	52	55	17
HPV12	6032	YDR286C	agtatttcgcctcaaattgccagatTCTTCCTCAGCCGTGGAGTT ACGACGGGTTCTCATCTTGTUUUGCATGATCGACATCGGTCTCcctaaagtgtcaggaaatcaacaca	53	55	17
HPV12	6034	YDR286C	tatttcgcctcaaattgccagatccTCTTCCTCAGCCGTGGAGTT ACGACGGGTTCTCATCTTGTUUUGCATGATCGACATCGGTCTCtaaagtgtcaggaaatcaacacaga	52	55	17
HPV12	6041	YDR286C	cctcaaattgccagatccaaacagaTCTTCCTCAGCCGTGGAGTT ACGACGGGTTCTCATCTTGTUUUGCATGATCGACATCGGTCTCtcaggaaatcaacacagagtatttc	52	57	19
HPV12	6051	YDR286C	ccagatccaaacagatttgctttagTCTTCCTCAGCCGTGGAGTT ACGACGGGTTCTCATCTTGTUUUGCATGATCGACATCGGTCTCaacacagagtatttcgcctcaaatt	52	53	19
HPV12	6065	YDR286C	atttgctttagctgacatgtctgtaTCTTCCTCAGCCGTGGAGTT ACGACGGGTTCTCATCTTGTUUUGCATGATCGACATCGGTCTCcgcctcaaattgccagatccaaaca	57	53	15
HPV12	6076	YDR286C	ctgacatgtctgtatataatcctgaTCTTCCTCAGCCGTGGAGTT ACGACGGGTTCTCATCTTGTUUUGCATGATCGACATCGGTCTCgccagatccaaacagatttgcttta	53	53	15
HPV12	6149	YDR286C	tcagcctttaggcgttggaagtactTCTTCCTCAGCCGTGGAGTT ACGACGGGTTCTCATCTTGTUUUGCATGATCGACATCGGTCTCtgcagaggattggaaataagtaggg	55	58	15
HPV12	6233	YDR286C	cagtaaggatgatagacagaacacaTCTTCCTCAGCCGTGGAGTT ACGACGGGTTCTCATCTTGTUUUGCATGATCGACATCGGTCTCgaaaactcaaataactatgccacag	52	55	15
HPV12	6236	YDR286C	taaggatgatagacagaacacatcaTCTTCCTCAGCCGTGGAGTT ACGACGGGTTCTCATCTTGTUUUGCATGATCGACATCGGTCTCaactcaaataactatgccacaggca	53	53	15
HPV12	6241	YDR286C	atgatagacagaacacatcatttgaTCTTCCTCAGCCGTGGAGTT ACGACGGGTTCTCATCTTGTUUUGCATGATCGACATCGGTCTCaaataactatgccacaggcagtaag	53	52	17
HPV12	6244	YDR286C	atagacagaacacatcatttgatccTCTTCCTCAGCCGTGGAGTT ACGACGGGTTCTCATCTTGTUUUGCATGATCGACATCGGTCTCtaactatgccacaggcagtaaggat	55	52	17
HPV12	6248	YDR286C	acagaacacatcatttgatcctaaaTCTTCCTCAGCCGTGGAGTT ACGACGGGTTCTCATCTTGTUUUGCATGATCGACATCGGTCTCtatgccacaggcagtaaggatgata	55	52	17
HPV12	6312	YDR286C	ggagaacactgggagaaagccttacTCTTCCTCAGCCGTGGAGTT ACGACGGGTTCTCATCTTGTUUUGCATGATCGACATCGGTCTCttatagtgggctgtacaccttgtgt	55	58	17
HPV12	6313	YDR286C	gagaacactgggagaaagccttaccTCTTCCTCAGCCGTGGAGTT ACGACGGGTTCTCATCTTGTUUUGCATGATCGACATCGGTCTCtatagtgggctgtacaccttgtgtg	57	58	17
HPV12	6314	YDR286C	agaacactgggagaaagccttacccTCTTCCTCAGCCGTGGAGTT ACGACGGGTTCTCATCTTGTUUUGCATGATCGACATCGGTCTCatagtgggctgtacaccttgtgtgg	58	58	17
HPV12	6371	YDR286C	ccctcccatagagttaaagaacactTCTTCCTCAGCCGTGGAGTT ACGACGGGTTCTCATCTTGTUUUGCATGATCGACATCGGTCTCgatgcaccagctgaaaatggtgttt	55	57	15
HPV12	6479	YDR286C	ccttgacatagtgaatgaaacttgcTCTTCCTCAGCCGTGGAGTT ACGACGGGTTCTCATCTTGTUUUGCATGATCGACATCGGTCTCttgcaacaaaacagatctgatgtca	52	53	19
HPV12	6610	YDR286C	gtaaaacaggtgatgacattcctgaTCTTCCTCAGCCGTGGAGTT ACGACGGGTTCTCATCTTGTUUUGCATGATCGACATCGGTCTCtgccagacatttctttgtgagagga	55	55	17
HPV12	6619	YDR286C	gtgatgacattcctgacgcacaaatTCTTCCTCAGCCGTGGAGTT ACGACGGGTTCTCATCTTGTUUUGCATGATCGACATCGGTCTCtttctttgtgagaggaggtaaaaca	52	57	19
HPV12	6620	YDR286C	tgatgacattcctgacgcacaaattTCTTCCTCAGCCGTGGAGTT ACGACGGGTTCTCATCTTGTUUUGCATGATCGACATCGGTCTCttctttgtgagaggaggtaaaacag	53	55	19
HPV12	6622	YDR286C	atgacattcctgacgcacaaattgaTCTTCCTCAGCCGTGGAGTT ACGACGGGTTCTCATCTTGTUUUGCATGATCGACATCGGTCTCctttgtgagaggaggtaaaacaggt	55	55	17
HPV12	6625	YDR286C	acattcctgacgcacaaattgatgaTCTTCCTCAGCCGTGGAGTT ACGACGGGTTCTCATCTTGTUUUGCATGATCGACATCGGTCTCtgtgagaggaggtaaaacaggtgat	55	55	17
HPV12	6634	YDR286C	acgcacaaattgatgatggcaatatTCTTCCTCAGCCGTGGAGTT ACGACGGGTTCTCATCTTGTUUUGCATGATCGACATCGGTCTCaggtaaaacaggtgatgacattcct	53	53	17
HPV12	6637	YDR286C	cacaaattgatgatggcaatatgaaTCTTCCTCAGCCGTGGAGTT ACGACGGGTTCTCATCTTGTUUUGCATGATCGACATCGGTCTCtaaaacaggtgatgacattcctgac	53	52	15
HPV12	6690	YDR286C	gatcaatctcaaaaggatataggtaTCTTCCTCAGCCGTGGAGTT ACGACGGGTTCTCATCTTGTUUUGCATGATCGACATCGGTCTCatcagtattacattcctggagctca	53	52	15
HPV12	6768	YDR286C	ttgtttaataggcccttctggcttcTCTTCCTCAGCCGTGGAGTT ACGACGGGTTCTCATCTTGTUUUGCATGATCGACATCGGTCTCgctcattagtttctagtgatgctca	53	55	15
HPV12	6788	YDR286C	gcttcaaagagcacagggtcataatTCTTCCTCAGCCGTGGAGTT ACGACGGGTTCTCATCTTGTUUUGCATGATCGACATCGGTCTCgctcagttgtttaataggcccttct	55	57	15
HPV12	6789	YDR286C	cttcaaagagcacagggtcataataTCTTCCTCAGCCGTGGAGTT ACGACGGGTTCTCATCTTGTUUUGCATGATCGACATCGGTCTCctcagttgtttaataggcccttctg	55	55	15
HPV12	6818	YDR286C	catcctgtgggctaatcagatgtttTCTTCCTCAGCCGTGGAGTT ACGACGGGTTCTCATCTTGTUUUGCATGATCGACATCGGTCTCcaaagagcacagggtcataataatg	53	57	17
HPV12	6827	YDR286C	ggctaatcagatgtttgtcacagttTCTTCCTCAGCCGTGGAGTT ACGACGGGTTCTCATCTTGTUUUGCATGATCGACATCGGTCTCcagggtcataataatggcatcctgt	55	55	17
HPV12	6828	YDR286C	gctaatcagatgtttgtcacagttgTCTTCCTCAGCCGTGGAGTT ACGACGGGTTCTCATCTTGTUUUGCATGATCGACATCGGTCTCagggtcataataatggcatcctgtg	55	53	17
HPV12	6829	YDR286C	ctaatcagatgtttgtcacagttgtTCTTCCTCAGCCGTGGAGTT ACGACGGGTTCTCATCTTGTUUUGCATGATCGACATCGGTCTCgggtcataataatggcatcctgtgg	57	53	17
HPV12	6840	YDR286C	tttgtcacagttgtagacaatacacTCTTCCTCAGCCGTGGAGTT ACGACGGGTTCTCATCTTGTUUUGCATGATCGACATCGGTCTCatggcatcctgtgggctaatcagat	57	52	15
HPV12	6850	YDR286C	ttgtagacaatacacgaaacaccaaTCTTCCTCAGCCGTGGAGTT ACGACGGGTTCTCATCTTGTUUUGCATGATCGACATCGGTCTCgtgggctaatcagatgtttgtcaca	55	53	19
HPV12	7026	YDR286C	ttagcacagataaatgcaatgaactTCTTCCTCAGCCGTGGAGTT ACGACGGGTTCTCATCTTGTUUUGCATGATCGACATCGGTCTCgtaaagttcctttaaaggcagaagt	52	52	19
HPV12	7111	YDR286C	acacatacagatatatcgaatctctTCTTCCTCAGCCGTGGAGTT ACGACGGGTTCTCATCTTGTUUUGCATGATCGACATCGGTCTCgccaactcctgacaatcctattcat	55	52	15
HPV12	7145	YDR286C	gtgccctgataaaaatcctccaaaaTCTTCCTCAGCCGTGGAGTT ACGACGGGTTCTCATCTTGTUUUGCATGATCGACATCGGTCTCagatatatcgaatctctggctacta	52	55	17
HPV12	7146	YDR286C	tgccctgataaaaatcctccaaaagTCTTCCTCAGCCGTGGAGTT ACGACGGGTTCTCATCTTGTUUUGCATGATCGACATCGGTCTCgatatatcgaatctctggctactag	53	53	15
HPV12	7189	YDR286C	atggcttaagtttttggactgtagaTCTTCCTCAGCCGTGGAGTT ACGACGGGTTCTCATCTTGTUUUGCATGATCGACATCGGTCTCtccaaaagaaaagccggacccttat	55	53	15
HPV12	7192	YDR286C	gcttaagtttttggactgtagatatTCTTCCTCAGCCGTGGAGTT ACGACGGGTTCTCATCTTGTUUUGCATGATCGACATCGGTCTCaaaagaaaagccggacccttatgat	53	52	15
HPV12	7205	YDR286C	gactgtagatatgactgagagacttTCTTCCTCAGCCGTGGAGTT ACGACGGGTTCTCATCTTGTUUUGCATGATCGACATCGGTCTCgacccttatgatggcttaagttttt	52	55	17
HPV12	7224	YDR286C	agactttctttagacctggatcagtTCTTCCTCAGCCGTGGAGTT ACGACGGGTTCTCATCTTGTUUUGCATGATCGACATCGGTCTCgtttttggactgtagatatgactga	52	55	15
HPV12	7226	YDR286C	actttctttagacctggatcagtatTCTTCCTCAGCCGTGGAGTT ACGACGGGTTCTCATCTTGTUUUGCATGATCGACATCGGTCTCttttggactgtagatatgactgaga	52	53	15
HPV12	7344	YDR286C	gggaccaaaagaaaacgcaaaaactTCTTCCTCAGCCGTGGAGTT ACGACGGGTTCTCATCTTGTUUUGCATGATCGACATCGGTCTCcatcaagctatagaagttccataag	52	55	17
HPV12	7345	YDR286C	ggaccaaaagaaaacgcaaaaactaTCTTCCTCAGCCGTGGAGTT ACGACGGGTTCTCATCTTGTUUUGCATGATCGACATCGGTCTCatcaagctatagaagttccataagg	52	53	17
HPV12	7346	YDR286C	gaccaaaagaaaacgcaaaaactaaTCTTCCTCAGCCGTGGAGTT ACGACGGGTTCTCATCTTGTUUUGCATGATCGACATCGGTCTCtcaagctatagaagttccataaggg	53	52	17
HPV12	7485	YDR286C	gtgagttggtgccaaattagtctcaTCTTCCTCAGCCGTGGAGTT ACGACGGGTTCTCATCTTGTUUUGCATGATCGACATCGGTCTCaaacagaccgcgcccggtacataaa	58	57	17
HPV12	7505	YDR286C	tctcactttgttgccagaacataccTCTTCCTCAGCCGTGGAGTT ACGACGGGTTCTCATCTTGTUUUGCATGATCGACATCGGTCTCataaaggtgagttggtgccaaatta	52	55	15
HPV12	7515	YDR286C	ttgccagaacataccgtgttcgtccTCTTCCTCAGCCGTGGAGTT ACGACGGGTTCTCATCTTGTUUUGCATGATCGACATCGGTCTCgttggtgccaaattagtctcacttt	53	58	17
HPV12	7531	YDR286C	tgttcgtcctaacatgctcggattaTCTTCCTCAGCCGTGGAGTT ACGACGGGTTCTCATCTTGTUUUGCATGATCGACATCGGTCTCtctcactttgttgccagaacatacc	55	57	15
HPV12	7533	YDR286C	ttcgtcctaacatgctcggattaggTCTTCCTCAGCCGTGGAGTT ACGACGGGTTCTCATCTTGTUUUGCATGATCGACATCGGTCTCtcactttgttgccagaacataccgt	55	57	13
HPV12	7537	YDR286C	tcctaacatgctcggattaggtcgaTCTTCCTCAGCCGTGGAGTT ACGACGGGTTCTCATCTTGTUUUGCATGATCGACATCGGTCTCtttgttgccagaacataccgtgttc	55	58	15
HPV12	7565	YDR286C	ccaaaggacctttggtttgccaaatTCTTCCTCAGCCGTGGAGTT ACGACGGGTTCTCATCTTGTUUUGCATGATCGACATCGGTCTCctaacatgctcggattaggtcgacc	58	57	15
HPV12	7602	YDR286C	ctcagttctggcacatttgtggaccTCTTCCTCAGCCGTGGAGTT ACGACGGGTTCTCATCTTGTUUUGCATGATCGACATCGGTCTCttggtttgccaaatagcttacagca	53	58	15
HPV12	7607	YDR286C	ttctggcacatttgtggaccgataaTCTTCCTCAGCCGTGGAGTT ACGACGGGTTCTCATCTTGTUUUGCATGATCGACATCGGTCTCttgccaaatagcttacagcagctca	55	57	15
HPV13	327	YHL031C	gatttgctgtaacagttgaagaagaATCACCGAACCGCAGTTAAG ACGACGGGTTCTCATCTTGTUUUGCATGATCGACATCGGTCTCccagtttaggcattttgacttcgcg	57	53	21
HPV13	328	YHL031C	atttgctgtaacagttgaagaagacATCACCGAACCGCAGTTAAG ACGACGGGTTCTCATCTTGTUUUGCATGATCGACATCGGTCTCcagtttaggcattttgacttcgcgg	57	52	21
HPV13	333	YHL031C	ctgtaacagttgaagaagacacaaaATCACCGAACCGCAGTTAAG ACGACGGGTTCTCATCTTGTUUUGCATGATCGACATCGGTCTCtaggcattttgacttcgcgggattt	55	53	21
HPV13	336	YHL031C	taacagttgaagaagacacaaagcaATCACCGAACCGCAGTTAAG ACGACGGGTTCTCATCTTGTUUUGCATGATCGACATCGGTCTCgcattttgacttcgcgggatttgct	57	53	19
HPV13	342	YHL031C	ttgaagaagacacaaagcagtcaatATCACCGAACCGCAGTTAAG ACGACGGGTTCTCATCTTGTUUUGCATGATCGACATCGGTCTCtgacttcgcgggatttgctgtaaca	57	53	19
HPV13	375	YHL031C	tgctaattcgctgctatttatgccaATCACCGAACCGCAGTTAAG ACGACGGGTTCTCATCTTGTUUUGCATGATCGACATCGGTCTCagacacaaagcagtcaattttggat	52	55	21
HPV13	1127	YHL031C	tgatataagtcctcgattggacgctATCACCGAACCGCAGTTAAG ACGACGGGTTCTCATCTTGTUUUGCATGATCGACATCGGTCTCggacatgttgaacagtcagtggact	57	57	19
HPV13	1129	YHL031C	atataagtcctcgattggacgctatATCACCGAACCGCAGTTAAG ACGACGGGTTCTCATCTTGTUUUGCATGATCGACATCGGTCTCacatgttgaacagtcagtggactgt	55	55	19
HPV13	1386	YHL031C	cgggtgttagaactccttaaatgtaATCACCGAACCGCAGTTAAG ACGACGGGTTCTCATCTTGTUUUGCATGATCGACATCGGTCTCagatagaagagcacacagggaccac	58	55	17
HPV13	1683	YHL031C	cgaacactggcaacctttcttaataATCACCGAACCGCAGTTAAG ACGACGGGTTCTCATCTTGTUUUGCATGATCGACATCGGTCTCtaaataaaagtagatgcacagtggc	52	55	21
HPV13	1685	YHL031C	aacactggcaacctttcttaatattATCACCGAACCGCAGTTAAG ACGACGGGTTCTCATCTTGTUUUGCATGATCGACATCGGTCTCaataaaagtagatgcacagtggcgc	55	52	21
HPV13	3004	YHL031C	ctaacacccccaaaacgctgttttaATCACCGAACCGCAGTTAAG ACGACGGGTTCTCATCTTGTUUUGCATGATCGACATCGGTCTCtacaagatacaagtcgtgaaatgtg	52	57	19
HPV13	3021	YHL031C	ctgttttaagaaacagggacaaactATCACCGAACCGCAGTTAAG ACGACGGGTTCTCATCTTGTUUUGCATGATCGACATCGGTCTCgaaatgtggctaacacccccaaaac	57	53	15
HPV13	3024	YHL031C	ttttaagaaacagggacaaactgtgATCACCGAACCGCAGTTAAG ACGACGGGTTCTCATCTTGTUUUGCATGATCGACATCGGTCTCatgtggctaacacccccaaaacgct	58	52	15
HPV13	3031	YHL031C	aaacagggacaaactgtggaagtaaATCACCGAACCGCAGTTAAG ACGACGGGTTCTCATCTTGTUUUGCATGATCGACATCGGTCTCtaacacccccaaaacgctgttttaa	53	55	15
HPV13	3038	YHL031C	gacaaactgtggaagtaaaatatgaATCACCGAACCGCAGTTAAG ACGACGGGTTCTCATCTTGTUUUGCATGATCGACATCGGTCTCcccaaaacgctgttttaagaaacag	53	52	21
HPV13	3062	YHL031C	actgtaatacagacaatagaatggaATCACCGAACCGCAGTTAAG ACGACGGGTTCTCATCTTGTUUUGCATGATCGACATCGGTCTCgggacaaactgtggaagtaaaatat	52	52	17
HPV13	3097	YHL031C	tggacatacatatatgtgtttgacaATCACCGAACCGCAGTTAAG ACGACGGGTTCTCATCTTGTUUUGCATGATCGACATCGGTCTCcagacaatagaatggattatgtgtc	52	52	15
HPV13	3115	YHL031C	tttgacacagataaatggacaaaggATCACCGAACCGCAGTTAAG ACGACGGGTTCTCATCTTGTUUUGCATGATCGACATCGGTCTCatgtgtcgtggacatacatatatgt	52	52	15
HPV13	3119	YHL031C	acacagataaatggacaaaggtgaaATCACCGAACCGCAGTTAAG ACGACGGGTTCTCATCTTGTUUUGCATGATCGACATCGGTCTCgtcgtggacatacatatatgtgttt	52	53	15
HPV13	3146	YHL031C	gaatggtagattataaagggttgtaATCACCGAACCGCAGTTAAG ACGACGGGTTCTCATCTTGTUUUGCATGATCGACATCGGTCTCcacagataaatggacaaaggtgaaa	52	52	19
HPV13	3241	YHL031C	ttacaatgggaagtatgtattggcaATCACCGAACCGCAGTTAAG ACGACGGGTTCTCATCTTGTUUUGCATGATCGACATCGGTCTCaggaggctaaaaaatatggggaaac	53	53	15
HPV13	3251	YHL031C	aagtatgtattggcagcacagtcatATCACCGAACCGCAGTTAAG ACGACGGGTTCTCATCTTGTUUUGCATGATCGACATCGGTCTCaaaatatggggaaacgttacaatgg	52	55	15
HPV13	3471	YHL031C	cattgtgtgtgtcacagactacgacATCACCGAACCGCAGTTAAG ACGACGGGTTCTCATCTTGTUUUGCATGATCGACATCGGTCTCattggaaacccccagaacacacaaa	55	57	19
HPV13	3494	YHL031C	acaccctggacagtgcaaacaacaaATCACCGAACCGCAGTTAAG ACGACGGGTTCTCATCTTGTUUUGCATGATCGACATCGGTCTCaagcattgtgtgtgtcacagactac	55	58	19
HPV13	3687	YHL031C	gaccgcccctaataattcacaaaaaATCACCGAACCGCAGTTAAG ACGACGGGTTCTCATCTTGTUUUGCATGATCGACATCGGTCTCttgttagcatcatctacatggcatt	52	55	17
HPV13	3688	YHL031C	accgcccctaataattcacaaaaacATCACCGAACCGCAGTTAAG ACGACGGGTTCTCATCTTGTUUUGCATGATCGACATCGGTCTCtgttagcatcatctacatggcattg	53	53	17
HPV13	3692	YHL031C	cccctaataattcacaaaaacatgcATCACCGAACCGCAGTTAAG ACGACGGGTTCTCATCTTGTUUUGCATGATCGACATCGGTCTCagcatcatctacatggcattggacc	57	52	21
HPV13	3942	YHL031C	taattgcacttacagtgtgtgtagtATCACCGAACCGCAGTTAAG ACGACGGGTTCTCATCTTGTUUUGCATGATCGACATCGGTCTCaaccagcaagtcattactgccactt	55	53	19
HPV13	3948	YHL031C	cacttacagtgtgtgtagttagcatATCACCGAACCGCAGTTAAG ACGACGGGTTCTCATCTTGTUUUGCATGATCGACATCGGTCTCcaagtcattactgccacttgtaatt	52	55	17
HPV13	4458	YHL031C	cagataaaatattaaagtggggcagATCACCGAACCGCAGTTAAG ACGACGGGTTCTCATCTTGTUUUGCATGATCGACATCGGTCTCaccaaaggttgaacaaaacactctt	52	52	15
HPV13	4755	YHL031C	caatattggatgtgtctgttacaacATCACCGAACCGCAGTTAAG ACGACGGGTTCTCATCTTGTUUUGCATGATCGACATCGGTCTCcaccacatctcaatcagccactcca	58	52	15
HPV13	4764	YHL031C	atgtgtctgttacaacacaaaacacATCACCGAACCGCAGTTAAG ACGACGGGTTCTCATCTTGTUUUGCATGATCGACATCGGTCTCtcaatcagccactccagcaatattg	55	52	17
HPV13	4767	YHL031C	tgtctgttacaacacaaaacactacATCACCGAACCGCAGTTAAG ACGACGGGTTCTCATCTTGTUUUGCATGATCGACATCGGTCTCatcagccactccagcaatattggat	55	52	15
HPV13	4877	YHL031C	tttatatcgccatctactatttcccATCACCGAACCGCAGTTAAG ACGACGGGTTCTCATCTTGTUUUGCATGATCGACATCGGTCTCcttctattgaaagtggtgcacacgt	55	52	15
HPV13	4886	YHL031C	ccatctactatttcccctcattctaATCACCGAACCGCAGTTAAG ACGACGGGTTCTCATCTTGTUUUGCATGATCGACATCGGTCTCaaagtggtgcacacgtgtttatatc	53	55	17
HPV13	5023	YHL031C	ggccttacatcaagtacaggttactATCACCGAACCGCAGTTAAG ACGACGGGTTCTCATCTTGTUUUGCATGATCGACATCGGTCTCcgtccacgtctaggcctttacagta	58	57	17
HPV13	5024	YHL031C	gccttacatcaagtacaggttactgATCACCGAACCGCAGTTAAG ACGACGGGTTCTCATCTTGTUUUGCATGATCGACATCGGTCTCgtccacgtctaggcctttacagtag	58	55	17
HPV13	5091	YHL031C	ataaccctacatatgaaggtgaagaATCACCGAACCGCAGTTAAG ACGACGGGTTCTCATCTTGTUUUGCATGATCGACATCGGTCTCgtcgccccaacgccttataaccttt	58	53	15
HPV13	5252	YHL031C	tctatgtatactcgaagcggcaagcATCACCGAACCGCAGTTAAG ACGACGGGTTCTCATCTTGTUUUGCATGATCGACATCGGTCTCggtttagtagaattggtcagagggg	57	57	21
HPV13	5266	YHL031C	aagcggcaagcatataggtggaaggATCACCGAACCGCAGTTAAG ACGACGGGTTCTCATCTTGTUUUGCATGATCGACATCGGTCTCggtcagagggggtctatgtatactc	58	58	19
HPV13	5272	YHL031C	caagcatataggtggaagggtccatATCACCGAACCGCAGTTAAG ACGACGGGTTCTCATCTTGTUUUGCATGATCGACATCGGTCTCagggggtctatgtatactcgaagcg	58	58	19
HPV13	5276	YHL031C	catataggtggaagggtccatttctATCACCGAACCGCAGTTAAG ACGACGGGTTCTCATCTTGTUUUGCATGATCGACATCGGTCTCggtctatgtatactcgaagcggcaa	57	57	21
HPV13	5364	YHL031C	ctgcacaggatcacagtggtttgttATCACCGAACCGCAGTTAAG ACGACGGGTTCTCATCTTGTUUUGCATGATCGACATCGGTCTCaatagaattacacccccttgtggct	55	58	15
HPV13	5421	YHL031C	tggctgtaaacacctctgggtcattATCACCGAACCGCAGTTAAG ACGACGGGTTCTCATCTTGTUUUGCATGATCGACATCGGTCTCttatgcagaacctgaccctgaccct	58	58	15
HPV13	5454	YHL031C	cctccacaccatttgcacaatcttcATCACCGAACCGCAGTTAAG ACGACGGGTTCTCATCTTGTUUUGCATGATCGACATCGGTCTCaaacacctctgggtcattgtcttct	55	57	15
HPV13	5511	YHL031C	ttcctctttcactaccaggtgatatATCACCGAACCGCAGTTAAG ACGACGGGTTCTCATCTTGTUUUGCATGATCGACATCGGTCTCttccgccccatggggtaatactact	58	55	15
HPV13	5529	YHL031C	gtgatatatttatacagcctggtccATCACCGAACCGCAGTTAAG ACGACGGGTTCTCATCTTGTUUUGCATGATCGACATCGGTCTCtactactgttcctctttcactacca	53	53	15
HPV13	5532	YHL031C	atatatttatacagcctggtcctgaATCACCGAACCGCAGTTAAG ACGACGGGTTCTCATCTTGTUUUGCATGATCGACATCGGTCTCtactgttcctctttcactaccaggt	55	53	17
HPV13	5606	YHL031C	cctgctttacctacaggtcctgtttATCACCGAACCGCAGTTAAG ACGACGGGTTCTCATCTTGTUUUGCATGATCGACATCGGTCTCcagtaacgccttataatcctgttac	53	58	15
HPV13	5610	YHL031C	ctttacctacaggtcctgtttttatATCACCGAACCGCAGTTAAG ACGACGGGTTCTCATCTTGTUUUGCATGATCGACATCGGTCTCaacgccttataatcctgttacgcct	55	53	17
HPV13	5622	YHL031C	gtcctgtttttattactgcttctggATCACCGAACCGCAGTTAAG ACGACGGGTTCTCATCTTGTUUUGCATGATCGACATCGGTCTCtcctgttacgcctgctttacctaca	57	53	15
HPV13	5623	YHL031C	tcctgtttttattactgcttctggaATCACCGAACCGCAGTTAAG ACGACGGGTTCTCATCTTGTUUUGCATGATCGACATCGGTCTCcctgttacgcctgctttacctacag	58	53	15
HPV13	5686	YHL031C	ccgtaaacgtgtttccttgttttttATCACCGAACCGCAGTTAAG ACGACGGGTTCTCATCTTGTUUUGCATGATCGACATCGGTCTCcctacatggtattttacacgcaaac	53	53	21
HPV13	5758	YHL031C	cccctgtatcaaaagtaattactacATCACCGAACCGCAGTTAAG ACGACGGGTTCTCATCTTGTUUUGCATGATCGACATCGGTCTCcaacaaactatatgtgcctcctccc	57	52	17
HPV13	6007	YHL031C	cctgtacaggtttagaggttggtagATCACCGAACCGCAGTTAAG ACGACGGGTTCTCATCTTGTUUUGCATGATCGACATCGGTCTCctcaactagtcaacgcttagtgtgg	57	57	19
HPV13	6046	YHL031C	gtgttggtattagtggtcatccattATCACCGAACCGCAGTTAAG ACGACGGGTTCTCATCTTGTUUUGCATGATCGACATCGGTCTCagaggttggtaggggtcaaccctta	58	55	19
HPV13	6147	YHL031C	gccatggactataaacaaacacagtATCACCGAACCGCAGTTAAG ACGACGGGTTCTCATCTTGTUUUGCATGATCGACATCGGTCTCctggtcaggataatagggttaatgt	53	55	15
HPV13	6148	YHL031C	ccatggactataaacaaacacagttATCACCGAACCGCAGTTAAG ACGACGGGTTCTCATCTTGTUUUGCATGATCGACATCGGTCTCtggtcaggataatagggttaatgtg	53	53	15
HPV13	6230	YHL031C	tactggtgtaaatgtacaacctggaATCACCGAACCGCAGTTAAG ACGACGGGTTCTCATCTTGTUUUGCATGATCGACATCGGTCTCgaacattggggacagggcaagcaat	58	55	17
HPV13	6235	YHL031C	gtgtaaatgtacaacctggagattgATCACCGAACCGCAGTTAAG ACGACGGGTTCTCATCTTGTUUUGCATGATCGACATCGGTCTCttggggacagggcaagcaatgtact	58	53	17
HPV13	6253	YHL031C	gagattgccctcctttagaattaatATCACCGAACCGCAGTTAAG ACGACGGGTTCTCATCTTGTUUUGCATGATCGACATCGGTCTCatgtactggtgtaaatgtacaacct	52	53	19
HPV13	6254	YHL031C	agattgccctcctttagaattaattATCACCGAACCGCAGTTAAG ACGACGGGTTCTCATCTTGTUUUGCATGATCGACATCGGTCTCtgtactggtgtaaatgtacaacctg	53	52	19
HPV13	6309	YHL031C	gatacaggatttggagccatgaattATCACCGAACCGCAGTTAAG ACGACGGGTTCTCATCTTGTUUUGCATGATCGACATCGGTCTCgtgtaattcaggatggtgacatggt	55	55	15
HPV13	6317	YHL031C	atttggagccatgaattttgcggaaATCACCGAACCGCAGTTAAG ACGACGGGTTCTCATCTTGTUUUGCATGATCGACATCGGTCTCcaggatggtgacatggtggatacag	58	55	15
HPV13	6322	YHL031C	gagccatgaattttgcggaattgcaATCACCGAACCGCAGTTAAG ACGACGGGTTCTCATCTTGTUUUGCATGATCGACATCGGTCTCtggtgacatggtggatacaggattt	55	57	17
HPV13	6323	YHL031C	agccatgaattttgcggaattgcaaATCACCGAACCGCAGTTAAG ACGACGGGTTCTCATCTTGTUUUGCATGATCGACATCGGTCTCggtgacatggtggatacaggatttg	57	55	17
HPV13	6325	YHL031C	ccatgaattttgcggaattgcaatcATCACCGAACCGCAGTTAAG ACGACGGGTTCTCATCTTGTUUUGCATGATCGACATCGGTCTCtgacatggtggatacaggatttgga	55	53	19
HPV13	6403	YHL031C	actatttacaaatggctgcggatccATCACCGAACCGCAGTTAAG ACGACGGGTTCTCATCTTGTUUUGCATGATCGACATCGGTCTCatgcacgtccacatgcaaatatcct	55	55	13
HPV13	6423	YHL031C	gatccttatggagacagattattttATCACCGAACCGCAGTTAAG ACGACGGGTTCTCATCTTGTUUUGCATGATCGACATCGGTCTCatcctgactatttacaaatggctgc	53	52	15
HPV13	6499	YHL031C	gctctgttggtgaacaaatcccagcATCACCGAACCGCAGTTAAG ACGACGGGTTCTCATCTTGTUUUGCATGATCGACATCGGTCTCtgcaaggcatttctttaacagggca	55	58	15
HPV13	6500	YHL031C	ctctgttggtgaacaaatcccagcaATCACCGAACCGCAGTTAAG ACGACGGGTTCTCATCTTGTUUUGCATGATCGACATCGGTCTCgcaaggcatttctttaacagggcag	57	58	15
HPV13	6505	YHL031C	ttggtgaacaaatcccagcagaattATCACCGAACCGCAGTTAAG ACGACGGGTTCTCATCTTGTUUUGCATGATCGACATCGGTCTCgcatttctttaacagggcaggctct	57	55	15
HPV13	6511	YHL031C	aacaaatcccagcagaattatatgtATCACCGAACCGCAGTTAAG ACGACGGGTTCTCATCTTGTUUUGCATGATCGACATCGGTCTCctttaacagggcaggctctgttggt	58	52	15
HPV13	6648	YHL031C	ggacacaataatggtatatgttgggATCACCGAACCGCAGTTAAG ACGACGGGTTCTCATCTTGTUUUGCATGATCGACATCGGTCTCaaccttattggttacaaaaggccca	53	53	17
HPV13	6649	YHL031C	gacacaataatggtatatgttggggATCACCGAACCGCAGTTAAG ACGACGGGTTCTCATCTTGTUUUGCATGATCGACATCGGTCTCaccttattggttacaaaaggcccag	55	53	17
HPV13	6650	YHL031C	acacaataatggtatatgttggggcATCACCGAACCGCAGTTAAG ACGACGGGTTCTCATCTTGTUUUGCATGATCGACATCGGTCTCccttattggttacaaaaggcccagg	57	53	19
HPV13	6915	YHL031C	ctatctccccctcctaatggaacatATCACCGAACCGCAGTTAAG ACGACGGGTTCTCATCTTGTUUUGCATGATCGACATCGGTCTCcaattctagaagactggaactttgg	53	58	15
HPV13	7020	YHL031C	tatgcgggtcttagtttttgggaggATCACCGAACCGCAGTTAAG ACGACGGGTTCTCATCTTGTUUUGCATGATCGACATCGGTCTCcacctgataaagaaaaacaggatcc	53	57	19
HPV13	7131	YHL031C	tcccctattcgtgtaggtaggaaacATCACCGAACCGCAGTTAAG ACGACGGGTTCTCATCTTGTUUUGCATGATCGACATCGGTCTCtattacaaacaggcgttcagtctag	53	57	15
HPV13	7157	YHL031C	tgctgcatctacatctactgccacaATCACCGAACCGCAGTTAAG ACGACGGGTTCTCATCTTGTUUUGCATGATCGACATCGGTCTCtcccctattcgtgtaggtaggaaac	57	58	15
HPV13	7159	YHL031C	ctgcatctacatctactgccacaccATCACCGAACCGCAGTTAAG ACGACGGGTTCTCATCTTGTUUUGCATGATCGACATCGGTCTCccctattcgtgtaggtaggaaacgt	57	58	17
HPV13	7162	YHL031C	catctacatctactgccacacctacATCACCGAACCGCAGTTAAG ACGACGGGTTCTCATCTTGTUUUGCATGATCGACATCGGTCTCtattcgtgtaggtaggaaacgtgct	55	57	13
HPV13	7500	YHL031C	ctattgtttctgcgaccgatttgttATCACCGAACCGCAGTTAAG ACGACGGGTTCTCATCTTGTUUUGCATGATCGACATCGGTCTCatattaagtgcaaccgatttcggtt	52	55	21
HPV13	7514	YHL031C	accgatttgttgcagcacgctgtttATCACCGAACCGCAGTTAAG ACGACGGGTTCTCATCTTGTUUUGCATGATCGACATCGGTCTCcgatttcggttgctattgtttctgc	55	58	17
HPV13	7523	YHL031C	ttgcagcacgctgtttatataatctATCACCGAACCGCAGTTAAG ACGACGGGTTCTCATCTTGTUUUGCATGATCGACATCGGTCTCttgctattgtttctgcgaccgattt	53	53	17
HPV13	7577	YHL031C	cttgccaaaatcacccacacacctgATCACCGAACCGCAGTTAAG ACGACGGGTTCTCATCTTGTUUUGCATGATCGACATCGGTCTCctaccgcctgccaaaattatccacc	58	58	15
HPV13	7603	YHL031C	cgttgctagggcgcggttatatataATCACCGAACCGCAGTTAAG ACGACGGGTTCTCATCTTGTUUUGCATGATCGACATCGGTCTCcttgccaaaatcacccacacacctg	58	58	17
HPV13	7608	YHL031C	ctagggcgcggttatatatatttacATCACCGAACCGCAGTTAAG ACGACGGGTTCTCATCTTGTUUUGCATGATCGACATCGGTCTCcaaaatcacccacacacctggcgtt	58	53	17
HPV13	7725	YHL031C	aaaggttttttggctaccagcactaATCACCGAACCGCAGTTAAG ACGACGGGTTCTCATCTTGTUUUGCATGATCGACATCGGTCTCtttttgtacttactagccaatgcct	52	55	19
HPV13	7729	YHL031C	gttttttggctaccagcactacattATCACCGAACCGCAGTTAAG ACGACGGGTTCTCATCTTGTUUUGCATGATCGACATCGGTCTCtgtacttactagccaatgcctgaaa	53	55	19
HPV13	7730	YHL031C	ttttttggctaccagcactacatttATCACCGAACCGCAGTTAAG ACGACGGGTTCTCATCTTGTUUUGCATGATCGACATCGGTCTCgtacttactagccaatgcctgaaag	55	53	19
HPV13	7738	YHL031C	ctaccagcactacatttttgtacagATCACCGAACCGCAGTTAAG ACGACGGGTTCTCATCTTGTUUUGCATGATCGACATCGGTCTCtagccaatgcctgaaaggttttttg	53	53	19
HPV14d	172	YIL167W	gcgacaactgactcttcaacagacaGTCGCCAACGAGTGACAACA ACGACGGGTTCTCATCTTGTUUUGCATGATCGACATCGGTCTCgaaaaaacagagaatgcagactcat	52	58	17
HPV14d	223	YIL167W	agtaactattgtgatagcacagaaaGTCGCCAACGAGTGACAACA ACGACGGGTTCTCATCTTGTUUUGCATGATCGACATCGGTCTCgtgcagatgaaggtccttctcctaa	57	52	17
HPV14d	225	YIL167W	taactattgtgatagcacagaaaccGTCGCCAACGAGTGACAACA ACGACGGGTTCTCATCTTGTUUUGCATGATCGACATCGGTCTCgcagatgaaggtccttctcctaaga	57	52	19
HPV14d	234	YIL167W	tgatagcacagaaaccaaatcttctGTCGCCAACGAGTGACAACA ACGACGGGTTCTCATCTTGTUUUGCATGATCGACATCGGTCTCggtccttctcctaagagtaactatt	53	53	17
HPV14d	236	YIL167W	atagcacagaaaccaaatcttctttGTCGCCAACGAGTGACAACA ACGACGGGTTCTCATCTTGTUUUGCATGATCGACATCGGTCTCtccttctcctaagagtaactattgt	52	52	15
HPV14d	623	YIL167W	aatttgctcttagaaccttccagaaGTCGCCAACGAGTGACAACA ACGACGGGTTCTCATCTTGTUUUGCATGATCGACATCGGTCTCgcttcgcatctttataactgctaca	53	53	17
HPV14d	646	YIL167W	aacctgttatttgaacaactgcagcGTCGCCAACGAGTGACAACA ACGACGGGTTCTCATCTTGTUUUGCATGATCGACATCGGTCTCcagaatttgctcttagaaccttcca	53	53	17
HPV14d	1623	YIL167W	aagcaaatgcatttgatatgtctgtGTCGCCAACGAGTGACAACA ACGACGGGTTCTCATCTTGTUUUGCATGATCGACATCGGTCTCaactattgttggccatcaaagtaca	52	52	17
HPV14d	1747	YIL167W	gcttgcccataataatcaggccaggGTCGCCAACGAGTGACAACA ACGACGGGTTCTCATCTTGTUUUGCATGATCGACATCGGTCTCccagaagatagtaatgctgtggcct	57	58	19
HPV14d	1748	YIL167W	cttgcccataataatcaggccaggtGTCGCCAACGAGTGACAACA ACGACGGGTTCTCATCTTGTUUUGCATGATCGACATCGGTCTCcagaagatagtaatgctgtggcctg	57	58	19
HPV14d	3377	YIL167W	acaaaaagaagtgtccagaatcacaGTCGCCAACGAGTGACAACA ACGACGGGTTCTCATCTTGTUUUGCATGATCGACATCGGTCTCcggtaccgatcaagatccagatcca	58	53	15
HPV14d	3635	YIL167W	aaggttactggacgaagctctcgatGTCGCCAACGAGTGACAACA ACGACGGGTTCTCATCTTGTUUUGCATGATCGACATCGGTCTCagttcaagaaatacaggaagacttg	52	58	17
HPV14d	3847	YIL167W	attttgatcagactgttaagtacccGTCGCCAACGAGTGACAACA ACGACGGGTTCTCATCTTGTUUUGCATGATCGACATCGGTCTCctttttctcctttaaccagagaaga	52	52	15
HPV14d	3887	YIL167W	gtcgtttggctcatttgatagcctaGTCGCCAACGAGTGACAACA ACGACGGGTTCTCATCTTGTUUUGCATGATCGACATCGGTCTCgttaagtacccgaaaggagtggacc	58	57	21
HPV14d	4314	YIL167W	acaccttagatccagtggagcctacGTCGCCAACGAGTGACAACA ACGACGGGTTCTCATCTTGTUUUGCATGATCGACATCGGTCTCtggtccatcagatattatacctgtg	53	58	19
HPV14d	4329	YIL167W	tggagcctacgacctcttctattgtGTCGCCAACGAGTGACAACA ACGACGGGTTCTCATCTTGTUUUGCATGATCGACATCGGTCTCtatacctgtggacaccttagatcca	55	58	15
HPV14d	4331	YIL167W	gagcctacgacctcttctattgttcGTCGCCAACGAGTGACAACA ACGACGGGTTCTCATCTTGTUUUGCATGATCGACATCGGTCTCtacctgtggacaccttagatccagt	57	57	15
HPV14d	4332	YIL167W	agcctacgacctcttctattgttccGTCGCCAACGAGTGACAACA ACGACGGGTTCTCATCTTGTUUUGCATGATCGACATCGGTCTCacctgtggacaccttagatccagtg	58	57	15
HPV14d	4340	YIL167W	acctcttctattgttccactcacggGTCGCCAACGAGTGACAACA ACGACGGGTTCTCATCTTGTUUUGCATGATCGACATCGGTCTCacaccttagatccagtggagcctac	58	57	15
HPV14d	4364	YIL167W	gattccacaggaccagaccttttgcGTCGCCAACGAGTGACAACA ACGACGGGTTCTCATCTTGTUUUGCATGATCGACATCGGTCTCcgacctcttctattgttccactcac	57	58	17
HPV14d	4365	YIL167W	attccacaggaccagaccttttgccGTCGCCAACGAGTGACAACA ACGACGGGTTCTCATCTTGTUUUGCATGATCGACATCGGTCTCgacctcttctattgttccactcacg	57	58	15
HPV14d	4465	YIL167W	tacaggaggctccagtgctatattaGTCGCCAACGAGTGACAACA ACGACGGGTTCTCATCTTGTUUUGCATGATCGACATCGGTCTCcctactgacactcctgtcacaacta	57	57	17
HPV14d	4471	YIL167W	aggctccagtgctatattagaagtaGTCGCCAACGAGTGACAACA ACGACGGGTTCTCATCTTGTUUUGCATGATCGACATCGGTCTCgacactcctgtcacaactagtacag	57	55	17
HPV14d	4473	YIL167W	gctccagtgctatattagaagtagcGTCGCCAACGAGTGACAACA ACGACGGGTTCTCATCTTGTUUUGCATGATCGACATCGGTCTCcactcctgtcacaactagtacagga	57	55	15
HPV14d	4474	YIL167W	ctccagtgctatattagaagtagcaGTCGCCAACGAGTGACAACA ACGACGGGTTCTCATCTTGTUUUGCATGATCGACATCGGTCTCactcctgtcacaactagtacaggag	57	55	15
HPV14d	4575	YIL167W	aatccacccctaccacaggtgaaagGTCGCCAACGAGTGACAACA ACGACGGGTTCTCATCTTGTUUUGCATGATCGACATCGGTCTCtaatccctcctttcaagtaattacc	52	58	15
HPV14d	4593	YIL167W	gtgaaagttcattagcagacaatatGTCGCCAACGAGTGACAACA ACGACGGGTTCTCATCTTGTUUUGCATGATCGACATCGGTCTCaattaccgaatccacccctaccaca	57	52	19
HPV14d	4611	YIL167W	acaatatattggttacctctggttcGTCGCCAACGAGTGACAACA ACGACGGGTTCTCATCTTGTUUUGCATGATCGACATCGGTCTCtaccacaggtgaaagttcattagca	53	52	17
HPV14d	4632	YIL167W	gttctgggggacaaactattggaggGTCGCCAACGAGTGACAACA ACGACGGGTTCTCATCTTGTUUUGCATGATCGACATCGGTCTCagcagacaatatattggttacctct	52	58	15
HPV14d	4633	YIL167W	ttctgggggacaaactattggaggcGTCGCCAACGAGTGACAACA ACGACGGGTTCTCATCTTGTUUUGCATGATCGACATCGGTCTCgcagacaatatattggttacctctg	53	58	17
HPV14d	4640	YIL167W	ggacaaactattggaggcgctacacGTCGCCAACGAGTGACAACA ACGACGGGTTCTCATCTTGTUUUGCATGATCGACATCGGTCTCatatattggttacctctggttctgg	53	58	13
HPV14d	4641	YIL167W	gacaaactattggaggcgctacaccGTCGCCAACGAGTGACAACA ACGACGGGTTCTCATCTTGTUUUGCATGATCGACATCGGTCTCtatattggttacctctggttctggg	55	58	15
HPV14d	4642	YIL167W	acaaactattggaggcgctacacctGTCGCCAACGAGTGACAACA ACGACGGGTTCTCATCTTGTUUUGCATGATCGACATCGGTCTCatattggttacctctggttctgggg	57	58	15
HPV14d	4656	YIL167W	gcgctacacctgaacttatagaactGTCGCCAACGAGTGACAACA ACGACGGGTTCTCATCTTGTUUUGCATGATCGACATCGGTCTCtggttctgggggacaaactattgga	57	57	15
HPV14d	4657	YIL167W	cgctacacctgaacttatagaacttGTCGCCAACGAGTGACAACA ACGACGGGTTCTCATCTTGTUUUGCATGATCGACATCGGTCTCggttctgggggacaaactattggag	58	55	15
HPV14d	4659	YIL167W	ctacacctgaacttatagaacttcaGTCGCCAACGAGTGACAACA ACGACGGGTTCTCATCTTGTUUUGCATGATCGACATCGGTCTCttctgggggacaaactattggaggc	58	53	17
HPV14d	4677	YIL167W	aacttcaagagttaccatctagataGTCGCCAACGAGTGACAACA ACGACGGGTTCTCATCTTGTUUUGCATGATCGACATCGGTCTCtggaggcgctacacctgaacttata	57	52	15
HPV14d	4735	YIL167W	aagaactagtaccccattacaaaggGTCGCCAACGAGTGACAACA ACGACGGGTTCTCATCTTGTUUUGCATGATCGACATCGGTCTCgaaatcgaagaaccaacacccccta	57	53	21
HPV14d	4744	YIL167W	taccccattacaaaggatacagacaGTCGCCAACGAGTGACAACA ACGACGGGTTCTCATCTTGTUUUGCATGATCGACATCGGTCTCgaaccaacaccccctagaagaacta	57	55	17
HPV14d	4759	YIL167W	gatacagacagctataagaaggaggGTCGCCAACGAGTGACAACA ACGACGGGTTCTCATCTTGTUUUGCATGATCGACATCGGTCTCagaagaactagtaccccattacaaa	52	55	17
HPV14d	4770	YIL167W	ctataagaaggaggggtgggcttacGTCGCCAACGAGTGACAACA ACGACGGGTTCTCATCTTGTUUUGCATGATCGACATCGGTCTCtaccccattacaaaggatacagaca	53	58	17
HPV14d	4784	YIL167W	ggtgggcttacaaataggcgcttagGTCGCCAACGAGTGACAACA ACGACGGGTTCTCATCTTGTUUUGCATGATCGACATCGGTCTCggatacagacagctataagaaggag	55	58	17
HPV14d	4785	YIL167W	gtgggcttacaaataggcgcttagtGTCGCCAACGAGTGACAACA ACGACGGGTTCTCATCTTGTUUUGCATGATCGACATCGGTCTCgatacagacagctataagaaggagg	55	58	17
HPV14d	4786	YIL167W	tgggcttacaaataggcgcttagtcGTCGCCAACGAGTGACAACA ACGACGGGTTCTCATCTTGTUUUGCATGATCGACATCGGTCTCatacagacagctataagaaggaggg	55	57	17
HPV14d	4788	YIL167W	ggcttacaaataggcgcttagtccaGTCGCCAACGAGTGACAACA ACGACGGGTTCTCATCTTGTUUUGCATGATCGACATCGGTCTCacagacagctataagaaggaggggt	57	58	19
HPV14d	4789	YIL167W	gcttacaaataggcgcttagtccaaGTCGCCAACGAGTGACAACA ACGACGGGTTCTCATCTTGTUUUGCATGATCGACATCGGTCTCcagacagctataagaaggaggggtg	58	57	19
HPV14d	4790	YIL167W	cttacaaataggcgcttagtccaacGTCGCCAACGAGTGACAACA ACGACGGGTTCTCATCTTGTUUUGCATGATCGACATCGGTCTCagacagctataagaaggaggggtgg	58	55	19
HPV14d	4801	YIL167W	gcgcttagtccaacaagtttctgtaGTCGCCAACGAGTGACAACA ACGACGGGTTCTCATCTTGTUUUGCATGATCGACATCGGTCTCagaaggaggggtgggcttacaaata	57	57	15
HPV14d	4802	YIL167W	cgcttagtccaacaagtttctgtagGTCGCCAACGAGTGACAACA ACGACGGGTTCTCATCTTGTUUUGCATGATCGACATCGGTCTCgaaggaggggtgggcttacaaatag	58	55	15
HPV14d	4979	YIL167W	ggtaggccccaatattcagaaactcGTCGCCAACGAGTGACAACA ACGACGGGTTCTCATCTTGTUUUGCATGATCGACATCGGTCTCgagattttctagatgttcaaaggct	52	57	17
HPV14d	4980	YIL167W	gtaggccccaatattcagaaactccGTCGCCAACGAGTGACAACA ACGACGGGTTCTCATCTTGTUUUGCATGATCGACATCGGTCTCagattttctagatgttcaaaggctg	52	57	17
HPV14d	4984	YIL167W	gccccaatattcagaaactccagcaGTCGCCAACGAGTGACAACA ACGACGGGTTCTCATCTTGTUUUGCATGATCGACATCGGTCTCtttctagatgttcaaaggctgggta	53	58	15
HPV14d	4985	YIL167W	ccccaatattcagaaactccagcagGTCGCCAACGAGTGACAACA ACGACGGGTTCTCATCTTGTUUUGCATGATCGACATCGGTCTCttctagatgttcaaaggctgggtag	55	57	15
HPV14d	5010	YIL167W	ggtatctccgagttagtcgtcttggGTCGCCAACGAGTGACAACA ACGACGGGTTCTCATCTTGTUUUGCATGATCGACATCGGTCTCgccccaatattcagaaactccagca	57	58	15
HPV14d	5064	YIL167W	gagcacaaattgggtctcaagttcaGTCGCCAACGAGTGACAACA ACGACGGGTTCTCATCTTGTUUUGCATGATCGACATCGGTCTCaaggcggactatacgcactcgttct	58	57	19
HPV14d	5076	YIL167W	ggtctcaagttcatttttatagagaGTCGCCAACGAGTGACAACA ACGACGGGTTCTCATCTTGTUUUGCATGATCGACATCGGTCTCacgcactcgttctggagcacaaatt	57	52	21
HPV14d	5238	YIL167W	attttagtgcacattctgatgacttGTCGCCAACGAGTGACAACA ACGACGGGTTCTCATCTTGTUUUGCATGATCGACATCGGTCTCtgtagatgaaaatccactttctgag	52	52	17
HPV14d	5259	YIL167W	acttgcttttagatgaagctaatgaGTCGCCAACGAGTGACAACA ACGACGGGTTCTCATCTTGTUUUGCATGATCGACATCGGTCTCtgaggattttagtgcacattctgat	52	52	21
HPV14d	5307	YIL167W	ttgtgggtaatcgacgctcaacatcGTCGCCAACGAGTGACAACA ACGACGGGTTCTCATCTTGTUUUGCATGATCGACATCGGTCTCtgaagactttagtggctctcaatta	52	57	15
HPV14d	5310	YIL167W	tgggtaatcgacgctcaacatcttcGTCGCCAACGAGTGACAACA ACGACGGGTTCTCATCTTGTUUUGCATGATCGACATCGGTCTCagactttagtggctctcaattagtt	52	57	15
HPV14d	5312	YIL167W	ggtaatcgacgctcaacatcttcatGTCGCCAACGAGTGACAACA ACGACGGGTTCTCATCTTGTUUUGCATGATCGACATCGGTCTCactttagtggctctcaattagttgt	52	57	15
HPV14d	5313	YIL167W	gtaatcgacgctcaacatcttcataGTCGCCAACGAGTGACAACA ACGACGGGTTCTCATCTTGTUUUGCATGATCGACATCGGTCTCctttagtggctctcaattagttgtg	53	55	15
HPV14d	5314	YIL167W	taatcgacgctcaacatcttcatatGTCGCCAACGAGTGACAACA ACGACGGGTTCTCATCTTGTUUUGCATGATCGACATCGGTCTCtttagtggctctcaattagttgtgg	53	53	15
HPV14d	5320	YIL167W	acgctcaacatcttcatataccgtcGTCGCCAACGAGTGACAACA ACGACGGGTTCTCATCTTGTUUUGCATGATCGACATCGGTCTCggctctcaattagttgtgggtaatc	55	55	15
HPV14d	5323	YIL167W	ctcaacatcttcatataccgtccctGTCGCCAACGAGTGACAACA ACGACGGGTTCTCATCTTGTUUUGCATGATCGACATCGGTCTCtctcaattagttgtgggtaatcgac	53	57	15
HPV14d	5343	YIL167W	tccctcgttttgaaacaaccagatcGTCGCCAACGAGTGACAACA ACGACGGGTTCTCATCTTGTUUUGCATGATCGACATCGGTCTCtcgacgctcaacatcttcatatacc	55	55	15
HPV14d	5350	YIL167W	ttttgaaacaaccagatctgggtcaGTCGCCAACGAGTGACAACA ACGACGGGTTCTCATCTTGTUUUGCATGATCGACATCGGTCTCtcaacatcttcatataccgtccctc	55	55	15
HPV14d	5365	YIL167W	atctgggtcatattatgcacaggatGTCGCCAACGAGTGACAACA ACGACGGGTTCTCATCTTGTUUUGCATGATCGACATCGGTCTCaccgtccctcgttttgaaacaacca	57	55	15
HPV14d	5421	YIL167W	atagggacattagcatggatattatGTCGCCAACGAGTGACAACA ACGACGGGTTCTCATCTTGTUUUGCATGATCGACATCGGTCTCaggttattatgtagcttatcctgag	52	52	15
HPV14d	5434	YIL167W	catggatattatttatcctaccccaGTCGCCAACGAGTGACAACA ACGACGGGTTCTCATCTTGTUUUGCATGATCGACATCGGTCTCgcttatcctgaggatagggacatta	55	53	15
HPV14d	5438	YIL167W	gatattatttatcctaccccagagtGTCGCCAACGAGTGACAACA ACGACGGGTTCTCATCTTGTUUUGCATGATCGACATCGGTCTCatcctgaggatagggacattagcat	55	53	17
HPV14d	5460	YIL167W	agttgcctgttgtcattattcacacGTCGCCAACGAGTGACAACA ACGACGGGTTCTCATCTTGTUUUGCATGATCGACATCGGTCTCcatggatattatttatcctacccca	52	53	15
HPV14d	5462	YIL167W	ttgcctgttgtcattattcacacatGTCGCCAACGAGTGACAACA ACGACGGGTTCTCATCTTGTUUUGCATGATCGACATCGGTCTCtggatattatttatcctaccccaga	52	53	17
HPV14d	5592	YIL167W	cagctagtggtaaggtttaccttccGTCGCCAACGAGTGACAACA ACGACGGGTTCTCATCTTGTUUUGCATGATCGACATCGGTCTCtcttttacagatggcagtttggcaa	53	57	17
HPV14d	5599	YIL167W	tggtaaggtttaccttccaccatctGTCGCCAACGAGTGACAACA ACGACGGGTTCTCATCTTGTUUUGCATGATCGACATCGGTCTCcagatggcagtttggcaagcagcta	58	57	17
HPV14d	5601	YIL167W	gtaaggtttaccttccaccatctacGTCGCCAACGAGTGACAACA ACGACGGGTTCTCATCTTGTUUUGCATGATCGACATCGGTCTCgatggcagtttggcaagcagctagt	58	55	17
HPV14d	5602	YIL167W	taaggtttaccttccaccatctacaGTCGCCAACGAGTGACAACA ACGACGGGTTCTCATCTTGTUUUGCATGATCGACATCGGTCTCatggcagtttggcaagcagctagtg	58	55	17
HPV14d	5606	YIL167W	gtttaccttccaccatctacaccagGTCGCCAACGAGTGACAACA ACGACGGGTTCTCATCTTGTUUUGCATGATCGACATCGGTCTCcagtttggcaagcagctagtggtaa	57	57	17
HPV14d	5638	YIL167W	ggtccaaagtacggacgaatatgtgGTCGCCAACGAGTGACAACA ACGACGGGTTCTCATCTTGTUUUGCATGATCGACATCGGTCTCcttccaccatctacaccagttgcca	58	57	15
HPV14d	5639	YIL167W	gtccaaagtacggacgaatatgtgcGTCGCCAACGAGTGACAACA ACGACGGGTTCTCATCTTGTUUUGCATGATCGACATCGGTCTCttccaccatctacaccagttgccag	58	57	15
HPV14d	5647	YIL167W	tacggacgaatatgtgcaaaggactGTCGCCAACGAGTGACAACA ACGACGGGTTCTCATCTTGTUUUGCATGATCGACATCGGTCTCtctacaccagttgccagggtccaaa	58	57	15
HPV14d	5763	YIL167W	taccaaaagtatctggaaatcaacaGTCGCCAACGAGTGACAACA ACGACGGGTTCTCATCTTGTUUUGCATGATCGACATCGGTCTCtgacgtgcaaagtgctaagataaaa	52	52	17
HPV14d	5879	YIL167W	gcatgcagaggtatagaaataggcaGTCGCCAACGAGTGACAACA ACGACGGGTTCTCATCTTGTUUUGCATGATCGACATCGGTCTCatccagataaagaaagactggtttg	52	57	17
HPV14d	5880	YIL167W	catgcagaggtatagaaataggcagGTCGCCAACGAGTGACAACA ACGACGGGTTCTCATCTTGTUUUGCATGATCGACATCGGTCTCtccagataaagaaagactggtttgg	53	55	17
HPV14d	5889	YIL167W	gtatagaaataggcagaggacaaccGTCGCCAACGAGTGACAACA ACGACGGGTTCTCATCTTGTUUUGCATGATCGACATCGGTCTCagaaagactggtttgggcatgcaga	57	55	19
HPV14d	5890	YIL167W	tatagaaataggcagaggacaacctGTCGCCAACGAGTGACAACA ACGACGGGTTCTCATCTTGTUUUGCATGATCGACATCGGTCTCgaaagactggtttgggcatgcagag	58	55	19
HPV14d	5895	YIL167W	aaataggcagaggacaacctttaggGTCGCCAACGAGTGACAACA ACGACGGGTTCTCATCTTGTUUUGCATGATCGACATCGGTCTCactggtttgggcatgcagaggtata	57	55	19
HPV14d	6094	YIL167W	ggccttgccatgtgtagaagataaaGTCGCCAACGAGTGACAACA ACGACGGGTTCTCATCTTGTUUUGCATGATCGACATCGGTCTCccttgcatgggggaacattgggata	58	57	15
HPV14d	6095	YIL167W	gccttgccatgtgtagaagataaacGTCGCCAACGAGTGACAACA ACGACGGGTTCTCATCTTGTUUUGCATGATCGACATCGGTCTCcttgcatgggggaacattgggatag	58	55	15
HPV14d	6106	YIL167W	tgtagaagataaaccaccccctggtGTCGCCAACGAGTGACAACA ACGACGGGTTCTCATCTTGTUUUGCATGATCGACATCGGTCTCgaacattgggatagggccttgccat	58	58	17
HPV14d	6129	YIL167W	gttcttgccctccaattgaattaaaGTCGCCAACGAGTGACAACA ACGACGGGTTCTCATCTTGTUUUGCATGATCGACATCGGTCTCatgtgtagaagataaaccaccccct	55	53	19
HPV14d	6130	YIL167W	ttcttgccctccaattgaattaaaaGTCGCCAACGAGTGACAACA ACGACGGGTTCTCATCTTGTUUUGCATGATCGACATCGGTCTCtgtgtagaagataaaccaccccctg	57	52	19
HPV14d	6374	YIL167W	ggtaagacaggagatgacataccagGTCGCCAACGAGTGACAACA ACGACGGGTTCTCATCTTGTUUUGCATGATCGACATCGGTCTCatgccagacacttttttgttagagg	53	57	15
HPV14d	6380	YIL167W	acaggagatgacataccagcagcacGTCGCCAACGAGTGACAACA ACGACGGGTTCTCATCTTGTUUUGCATGATCGACATCGGTCTCgacacttttttgttagagggggtaa	53	58	15
HPV14d	6402	YIL167W	cacaagttgatgagggtagcctaaaGTCGCCAACGAGTGACAACA ACGACGGGTTCTCATCTTGTUUUGCATGATCGACATCGGTCTCtaagacaggagatgacataccagca	55	57	15
HPV14d	6562	YIL167W	cgcacaaggccacaataatggtattGTCGCCAACGAGTGACAACA ACGACGGGTTCTCATCTTGTUUUGCATGATCGACATCGGTCTCttcaatagaccattttggttacagc	52	57	19
HPV14d	6564	YIL167W	cacaaggccacaataatggtatttgGTCGCCAACGAGTGACAACA ACGACGGGTTCTCATCTTGTUUUGCATGATCGACATCGGTCTCcaatagaccattttggttacagcgc	55	53	21
HPV14d	6849	YIL167W	tacctgcaccagacaatcctattcaGTCGCCAACGAGTGACAACA ACGACGGGTTCTCATCTTGTUUUGCATGATCGACATCGGTCTCtttagaggagtggcaattaggattt	52	57	15
HPV14d	6855	YIL167W	caccagacaatcctattcatgatacGTCGCCAACGAGTGACAACA ACGACGGGTTCTCATCTTGTUUUGCATGATCGACATCGGTCTCggagtggcaattaggatttgtacct	55	53	15
HPV14d	6905	YIL167W	actaggtgtcctgataaaaatcctcGTCGCCAACGAGTGACAACA ACGACGGGTTCTCATCTTGTUUUGCATGATCGACATCGGTCTCcatacagatatattgagtctgcagc	53	53	17
HPV14d	6910	YIL167W	gtgtcctgataaaaatcctcctaaaGTCGCCAACGAGTGACAACA ACGACGGGTTCTCATCTTGTUUUGCATGATCGACATCGGTCTCagatatattgagtctgcagcgacta	53	53	17
HPV14d	6911	YIL167W	tgtcctgataaaaatcctcctaaagGTCGCCAACGAGTGACAACA ACGACGGGTTCTCATCTTGTUUUGCATGATCGACATCGGTCTCgatatattgagtctgcagcgactag	55	52	15
HPV14d	6913	YIL167W	tcctgataaaaatcctcctaaagaaGTCGCCAACGAGTGACAACA ACGACGGGTTCTCATCTTGTUUUGCATGATCGACATCGGTCTCtatattgagtctgcagcgactaggt	55	52	15
HPV14d	7061	YIL167W	accgttaacggtacaaaaacagtttGTCGCCAACGAGTGACAACA ACGACGGGTTCTCATCTTGTUUUGCATGATCGACATCGGTCTCtatttcaggcaggtttgcagcaatc	55	53	15
HPV14d	7083	YIL167W	tttcgactaggggatccatcaagggGTCGCCAACGAGTGACAACA ACGACGGGTTCTCATCTTGTUUUGCATGATCGACATCGGTCTCatcgaccgttaacggtacaaaaaca	53	58	17
HPV14d	7088	YIL167W	actaggggatccatcaagggtattaGTCGCCAACGAGTGACAACA ACGACGGGTTCTCATCTTGTUUUGCATGATCGACATCGGTCTCccgttaacggtacaaaaacagtttc	53	57	17
HPV14d	7093	YIL167W	gggatccatcaagggtattaaacgaGTCGCCAACGAGTGACAACA ACGACGGGTTCTCATCTTGTUUUGCATGATCGACATCGGTCTCaacggtacaaaaacagtttcgacta	52	57	21
HPV14d	7096	YIL167W	atccatcaagggtattaaacgaaaaGTCGCCAACGAGTGACAACA ACGACGGGTTCTCATCTTGTUUUGCATGATCGACATCGGTCTCggtacaaaaacagtttcgactaggg	55	52	19
HPV14d	7106	YIL167W	ggtattaaacgaaaacgcaagaattGTCGCCAACGAGTGACAACA ACGACGGGTTCTCATCTTGTUUUGCATGATCGACATCGGTCTCcagtttcgactaggggatccatcaa	57	52	17
HPV14d	7127	YIL167W	aattagacattatcgatttcggtgcGTCGCCAACGAGTGACAACA ACGACGGGTTCTCATCTTGTUUUGCATGATCGACATCGGTCTCtcaagggtattaaacgaaaacgcaa	52	52	17
HPV14d	7219	YIL167W	cgcccgatacataaaggtgccaaatGTCGCCAACGAGTGACAACA ACGACGGGTTCTCATCTTGTUUUGCATGATCGACATCGGTCTCcactctgactaagcaaatatgagcc	55	58	15
HPV14d	7235	YIL167W	gtgccaaatgaggtgagttgtttgcGTCGCCAACGAGTGACAACA ACGACGGGTTCTCATCTTGTUUUGCATGATCGACATCGGTCTCatatgagccgcgcccgatacataaa	57	57	15
HPV14d	7236	YIL167W	tgccaaatgaggtgagttgtttgccGTCGCCAACGAGTGACAACA ACGACGGGTTCTCATCTTGTUUUGCATGATCGACATCGGTCTCtatgagccgcgcccgatacataaag	58	57	15
HPV14d	7245	YIL167W	aggtgagttgtttgccagaagaggtGTCGCCAACGAGTGACAACA ACGACGGGTTCTCATCTTGTUUUGCATGATCGACATCGGTCTCcgcccgatacataaaggtgccaaat	57	58	17
HPV14d	7247	YIL167W	gtgagttgtttgccagaagaggtcaGTCGCCAACGAGTGACAACA ACGACGGGTTCTCATCTTGTUUUGCATGATCGACATCGGTCTCcccgatacataaaggtgccaaatga	55	58	17
HPV14d	7248	YIL167W	tgagttgtttgccagaagaggtcagGTCGCCAACGAGTGACAACA ACGACGGGTTCTCATCTTGTUUUGCATGATCGACATCGGTCTCccgatacataaaggtgccaaatgag	55	57	17
HPV14d	7252	YIL167W	ttgtttgccagaagaggtcagagccGTCGCCAACGAGTGACAACA ACGACGGGTTCTCATCTTGTUUUGCATGATCGACATCGGTCTCtacataaaggtgccaaatgaggtga	53	58	15
HPV14d	7255	YIL167W	tttgccagaagaggtcagagccaacGTCGCCAACGAGTGACAACA ACGACGGGTTCTCATCTTGTUUUGCATGATCGACATCGGTCTCataaaggtgccaaatgaggtgagtt	53	58	15
HPV14d	7263	YIL167W	aagaggtcagagccaactcaggtttGTCGCCAACGAGTGACAACA ACGACGGGTTCTCATCTTGTUUUGCATGATCGACATCGGTCTCgccaaatgaggtgagttgtttgcca	57	58	15
HPV14d	7351	YIL167W	actcaaggaaatgtaagtgtgccagGTCGCCAACGAGTGACAACA ACGACGGGTTCTCATCTTGTUUUGCATGATCGACATCGGTCTCagctacatcgtctgaacacgcaaaa	55	55	17
HPV14d	7376	YIL167W	tctattgtgttcgaatttggcaaagGTCGCCAACGAGTGACAACA ACGACGGGTTCTCATCTTGTUUUGCATGATCGACATCGGTCTCgactcaaggaaatgtaagtgtgcca	55	52	15
HPV14d	7385	YIL167W	ttcgaatttggcaaagttgaagaccGTCGCCAACGAGTGACAACA ACGACGGGTTCTCATCTTGTUUUGCATGATCGACATCGGTCTCaaatgtaagtgtgccagtctattgt	52	53	15
HPV15	2	YLR373C	aagacagcaccgataacggtaagatCGTTTGAAGGCGCGACACAA ACGACGGGTTCTCATCTTGTUUUGCATGATCGACATCGGTCTCagtaacttggcagaacattttcttg	52	57	15
HPV15	5	YLR373C	acagcaccgataacggtaagattatCGTTTGAAGGCGCGACACAA ACGACGGGTTCTCATCTTGTUUUGCATGATCGACATCGGTCTCaacttggcagaacattttcttggaa	52	55	15
HPV15	25	YLR373C	attatatctttgaaccgtaggcggtCGTTTGAAGGCGCGACACAA ACGACGGGTTCTCATCTTGTUUUGCATGATCGACATCGGTCTCtggaagacagcaccgataacggtaa	57	55	15
HPV15	48	YLR373C	gttctttctgattggtttggctgatCGTTTGAAGGCGCGACACAA ACGACGGGTTCTCATCTTGTUUUGCATGATCGACATCGGTCTCaagattatatctttgaaccgtaggc	52	55	17
HPV15	49	YLR373C	ttctttctgattggtttggctgataCGTTTGAAGGCGCGACACAA ACGACGGGTTCTCATCTTGTUUUGCATGATCGACATCGGTCTCagattatatctttgaaccgtaggcg	53	53	15
HPV15	58	YLR373C	attggtttggctgatagtagttaacCGTTTGAAGGCGCGACACAA ACGACGGGTTCTCATCTTGTUUUGCATGATCGACATCGGTCTCctttgaaccgtaggcggttctttct	57	52	15
HPV15	62	YLR373C	gtttggctgatagtagttaacaacaCGTTTGAAGGCGCGACACAA ACGACGGGTTCTCATCTTGTUUUGCATGATCGACATCGGTCTCgaaccgtaggcggttctttctgatt	57	53	17
HPV15	63	YLR373C	tttggctgatagtagttaacaacaaCGTTTGAAGGCGCGACACAA ACGACGGGTTCTCATCTTGTUUUGCATGATCGACATCGGTCTCaaccgtaggcggttctttctgattg	57	52	17
HPV15	188	YLR373C	cctttttctgtgcagcagcttgcagCGTTTGAAGGCGCGACACAA ACGACGGGTTCTCATCTTGTUUUGCATGATCGACATCGGTCTCtagagagctatatggataggccaaa	53	58	15
HPV15	330	YLR373C	aggaagattttgtttttgcctgttgCGTTTGAAGGCGCGACACAA ACGACGGGTTCTCATCTTGTUUUGCATGATCGACATCGGTCTCtaaaggtctgcagttaatttggact	52	52	15
HPV15	332	YLR373C	gaagattttgtttttgcctgttgttCGTTTGAAGGCGCGACACAA ACGACGGGTTCTCATCTTGTUUUGCATGATCGACATCGGTCTCaaggtctgcagttaatttggactga	53	52	17
HPV15	421	YLR373C	ttgggaaatagagatagtagaacagCGTTTGAAGGCGCGACACAA ACGACGGGTTCTCATCTTGTUUUGCATGATCGACATCGGTCTCaacttttatgaacagtcggtgtgta	52	52	21
HPV15	424	YLR373C	ggaaatagagatagtagaacagaagCGTTTGAAGGCGCGACACAA ACGACGGGTTCTCATCTTGTUUUGCATGATCGACATCGGTCTCttttatgaacagtcggtgtgtagtt	52	52	21
HPV15	425	YLR373C	gaaatagagatagtagaacagaagcCGTTTGAAGGCGCGACACAA ACGACGGGTTCTCATCTTGTUUUGCATGATCGACATCGGTCTCtttatgaacagtcggtgtgtagttg	53	52	21
HPV15	426	YLR373C	aaatagagatagtagaacagaagccCGTTTGAAGGCGCGACACAA ACGACGGGTTCTCATCTTGTUUUGCATGATCGACATCGGTCTCttatgaacagtcggtgtgtagttgg	55	52	19
HPV15	434	YLR373C	atagtagaacagaagcctgttggagCGTTTGAAGGCGCGACACAA ACGACGGGTTCTCATCTTGTUUUGCATGATCGACATCGGTCTCagtcggtgtgtagttgggaaataga	55	55	21
HPV15	438	YLR373C	tagaacagaagcctgttggagatatCGTTTGAAGGCGCGACACAA ACGACGGGTTCTCATCTTGTUUUGCATGATCGACATCGGTCTCggtgtgtagttgggaaatagagata	53	55	19
HPV15	449	YLR373C	cctgttggagatattattattcgctCGTTTGAAGGCGCGACACAA ACGACGGGTTCTCATCTTGTUUUGCATGATCGACATCGGTCTCgggaaatagagatagtagaacagaa	52	53	19
HPV15	586	YLR373C	ggcgatagaatgattgggaaagaagCGTTTGAAGGCGCGACACAA ACGACGGGTTCTCATCTTGTUUUGCATGATCGACATCGGTCTCtggaaaggattgtgtagacattgta	52	55	19
HPV15	587	YLR373C	gcgatagaatgattgggaaagaagcCGTTTGAAGGCGCGACACAA ACGACGGGTTCTCATCTTGTUUUGCATGATCGACATCGGTCTCggaaaggattgtgtagacattgtag	53	55	19
HPV15	588	YLR373C	cgatagaatgattgggaaagaagctCGTTTGAAGGCGCGACACAA ACGACGGGTTCTCATCTTGTUUUGCATGATCGACATCGGTCTCgaaaggattgtgtagacattgtagg	53	55	19
HPV15	590	YLR373C	atagaatgattgggaaagaagctacCGTTTGAAGGCGCGACACAA ACGACGGGTTCTCATCTTGTUUUGCATGATCGACATCGGTCTCaaggattgtgtagacattgtagggc	55	52	19
HPV15	594	YLR373C	aatgattgggaaagaagctactataCGTTTGAAGGCGCGACACAA ACGACGGGTTCTCATCTTGTUUUGCATGATCGACATCGGTCTCattgtgtagacattgtagggcgata	53	52	19
HPV15	608	YLR373C	aagctactataccagatatagtgctCGTTTGAAGGCGCGACACAA ACGACGGGTTCTCATCTTGTUUUGCATGATCGACATCGGTCTCgtagggcgatagaatgattgggaaa	55	53	17
HPV15	611	YLR373C	ctactataccagatatagtgcttgaCGTTTGAAGGCGCGACACAA ACGACGGGTTCTCATCTTGTUUUGCATGATCGACATCGGTCTCgggcgatagaatgattgggaaagaa	55	53	19
HPV15	682	YLR373C	ttaagtgaagaagagacagaggaggCGTTTGAAGGCGCGACACAA ACGACGGGTTCTCATCTTGTUUUGCATGATCGACATCGGTCTCccactgacctgcattgctacgaaga	58	55	21
HPV15	695	YLR373C	agacagaggaggagccacgatttatCGTTTGAAGGCGCGACACAA ACGACGGGTTCTCATCTTGTUUUGCATGATCGACATCGGTCTCttgctacgaagagttaagtgaagaa	52	58	17
HPV15	697	YLR373C	acagaggaggagccacgatttattcCGTTTGAAGGCGCGACACAA ACGACGGGTTCTCATCTTGTUUUGCATGATCGACATCGGTCTCgctacgaagagttaagtgaagaaga	53	57	19
HPV15	701	YLR373C	aggaggagccacgatttattccttaCGTTTGAAGGCGCGACACAA ACGACGGGTTCTCATCTTGTUUUGCATGATCGACATCGGTCTCcgaagagttaagtgaagaagagaca	53	57	19
HPV15	763	YLR373C	cttcgacttatagtggttgcaactcCGTTTGAAGGCGCGACACAA ACGACGGGTTCTCATCTTGTUUUGCATGATCGACATCGGTCTCttccgtgttgcttttgtgattccaa	53	55	19
HPV15	768	YLR373C	acttatagtggttgcaactccatttCGTTTGAAGGCGCGACACAA ACGACGGGTTCTCATCTTGTUUUGCATGATCGACATCGGTCTCtgttgcttttgtgattccaagcttc	53	53	19
HPV15	778	YLR373C	gttgcaactccatttggaattcgctCGTTTGAAGGCGCGACACAA ACGACGGGTTCTCATCTTGTUUUGCATGATCGACATCGGTCTCgtgattccaagcttcgacttatagt	53	57	19
HPV15	779	YLR373C	ttgcaactccatttggaattcgctcCGTTTGAAGGCGCGACACAA ACGACGGGTTCTCATCTTGTUUUGCATGATCGACATCGGTCTCtgattccaagcttcgacttatagtg	53	55	19
HPV15	782	YLR373C	caactccatttggaattcgctcacaCGTTTGAAGGCGCGACACAA ACGACGGGTTCTCATCTTGTUUUGCATGATCGACATCGGTCTCttccaagcttcgacttatagtggtt	53	57	17
HPV15	794	YLR373C	gaattcgctcacaacaagacttattCGTTTGAAGGCGCGACACAA ACGACGGGTTCTCATCTTGTUUUGCATGATCGACATCGGTCTCacttatagtggttgcaactccattt	52	53	17
HPV15	795	YLR373C	aattcgctcacaacaagacttattaCGTTTGAAGGCGCGACACAA ACGACGGGTTCTCATCTTGTUUUGCATGATCGACATCGGTCTCcttatagtggttgcaactccatttg	53	52	17
HPV15	801	YLR373C	ctcacaacaagacttattattggaaCGTTTGAAGGCGCGACACAA ACGACGGGTTCTCATCTTGTUUUGCATGATCGACATCGGTCTCgtggttgcaactccatttggaattc	55	52	19
HPV15	855	YLR373C	agagaagcttcgccatgtctgatgaCGTTTGAAGGCGCGACACAA ACGACGGGTTCTCATCTTGTUUUGCATGATCGACATCGGTCTCgttaagttggtgtgtccagggtgtc	58	58	19
HPV15	857	YLR373C	agaagcttcgccatgtctgatgacaCGTTTGAAGGCGCGACACAA ACGACGGGTTCTCATCTTGTUUUGCATGATCGACATCGGTCTCtaagttggtgtgtccagggtgtcga	58	58	19
HPV15	885	YLR373C	gtacatatgatcctaaagaaggctgCGTTTGAAGGCGCGACACAA ACGACGGGTTCTCATCTTGTUUUGCATGATCGACATCGGTCTCaagcttcgccatgtctgatgacaaa	55	53	17
HPV15	894	YLR373C	atcctaaagaaggctgtagtgattgCGTTTGAAGGCGCGACACAA ACGACGGGTTCTCATCTTGTUUUGCATGATCGACATCGGTCTCcatgtctgatgacaaaggtacatat	52	53	19
HPV15	948	YLR373C	ctagtttagatggtgatttggaaaaCGTTTGAAGGCGCGACACAA ACGACGGGTTCTCATCTTGTUUUGCATGATCGACATCGGTCTCtgttctagaagcagaatgctctgat	53	52	21
HPV15	1150	YLR373C	cctgcagtgtatatctatttcgccaCGTTTGAAGGCGCGACACAA ACGACGGGTTCTCATCTTGTUUUGCATGATCGACATCGGTCTCcaagaggttttgcagcttagccctc	58	57	15
HPV15	1172	YLR373C	ccacagcataagtctaaaaggagatCGTTTGAAGGCGCGACACAA ACGACGGGTTCTCATCTTGTUUUGCATGATCGACATCGGTCTCctcgcctgcagtgtatatctatttc	55	55	17
HPV15	1760	YLR373C	ataaatcaccaaacagcagaagctaCGTTTGAAGGCGCGACACAA ACGACGGGTTCTCATCTTGTUUUGCATGATCGACATCGGTCTCctgagtggataatgacacaaacaat	52	53	21
HPV15	1866	YLR373C	caaaattagcagatacagatgcaaaCGTTTGAAGGCGCGACACAA ACGACGGGTTCTCATCTTGTUUUGCATGATCGACATCGGTCTCagaagcagaaattgcttggcattat	52	52	19
HPV15	1878	YLR373C	atacagatgcaaacgcgagagcattCGTTTGAAGGCGCGACACAA ACGACGGGTTCTCATCTTGTUUUGCATGATCGACATCGGTCTCtgcttggcattatgcaaaattagca	52	57	17
HPV15	1895	YLR373C	agagcatttttacagcataacagtcCGTTTGAAGGCGCGACACAA ACGACGGGTTCTCATCTTGTUUUGCATGATCGACATCGGTCTCaattagcagatacagatgcaaacgc	53	52	21
HPV15	1897	YLR373C	agcatttttacagcataacagtcagCGTTTGAAGGCGCGACACAA ACGACGGGTTCTCATCTTGTUUUGCATGATCGACATCGGTCTCttagcagatacagatgcaaacgcga	55	52	21
HPV15	1910	YLR373C	cataacagtcaggcaagacttgtcaCGTTTGAAGGCGCGACACAA ACGACGGGTTCTCATCTTGTUUUGCATGATCGACATCGGTCTCatgcaaacgcgagagcatttttaca	53	57	17
HPV15	3078	YLR373C	actatcatggcgcatattatttggaCGTTTGAAGGCGCGACACAA ACGACGGGTTCTCATCTTGTUUUGCATGATCGACATCGGTCTCatggaacaaggtggaaggaaaaatt	52	53	17
HPV15	3087	YLR373C	gcgcatattatttggaaggaactctCGTTTGAAGGCGCGACACAA ACGACGGGTTCTCATCTTGTUUUGCATGATCGACATCGGTCTCggtggaaggaaaaattgactatcat	52	55	15
HPV15	3088	YLR373C	cgcatattatttggaaggaactcttCGTTTGAAGGCGCGACACAA ACGACGGGTTCTCATCTTGTUUUGCATGATCGACATCGGTCTCgtggaaggaaaaattgactatcatg	52	53	15
HPV15	3172	YLR373C	ggaggtgcatgttaatgaggacactCGTTTGAAGGCGCGACACAA ACGACGGGTTCTCATCTTGTUUUGCATGATCGACATCGGTCTCgccaggtttggcaaaactggaatct	57	58	15
HPV15	3173	YLR373C	gaggtgcatgttaatgaggacactaCGTTTGAAGGCGCGACACAA ACGACGGGTTCTCATCTTGTUUUGCATGATCGACATCGGTCTCccaggtttggcaaaactggaatctg	57	57	15
HPV15	3174	YLR373C	aggtgcatgttaatgaggacactatCGTTTGAAGGCGCGACACAA ACGACGGGTTCTCATCTTGTUUUGCATGATCGACATCGGTCTCcaggtttggcaaaactggaatctgg	57	55	15
HPV15	3176	YLR373C	gtgcatgttaatgaggacactatctCGTTTGAAGGCGCGACACAA ACGACGGGTTCTCATCTTGTUUUGCATGATCGACATCGGTCTCggtttggcaaaactggaatctggga	57	55	15
HPV15	3177	YLR373C	tgcatgttaatgaggacactatcttCGTTTGAAGGCGCGACACAA ACGACGGGTTCTCATCTTGTUUUGCATGATCGACATCGGTCTCgtttggcaaaactggaatctgggag	57	53	15
HPV15	3417	YLR373C	aagacacagcaaggcgatcaaggtcCGTTTGAAGGCGCGACACAA ACGACGGGTTCTCATCTTGTUUUGCATGATCGACATCGGTCTCgcagaaaagacaaggacaaagacaa	53	58	19
HPV15	3684	YLR373C	gtagaaaacatactgggcgacttgaCGTTTGAAGGCGCGACACAA ACGACGGGTTCTCATCTTGTUUUGCATGATCGACATCGGTCTCcgtgggaagctcagttcgatcactt	58	57	15
HPV15	3685	YLR373C	tagaaaacatactgggcgacttgaaCGTTTGAAGGCGCGACACAA ACGACGGGTTCTCATCTTGTUUUGCATGATCGACATCGGTCTCgtgggaagctcagttcgatcacttg	58	55	15
HPV15	3700	YLR373C	gcgacttgaaagattactggaagagCGTTTGAAGGCGCGACACAA ACGACGGGTTCTCATCTTGTUUUGCATGATCGACATCGGTCTCcgatcacttggtagaaaacatactg	53	55	15
HPV15	3701	YLR373C	cgacttgaaagattactggaagaggCGTTTGAAGGCGCGACACAA ACGACGGGTTCTCATCTTGTUUUGCATGATCGACATCGGTCTCgatcacttggtagaaaacatactgg	53	55	15
HPV15	3703	YLR373C	acttgaaagattactggaagaggctCGTTTGAAGGCGCGACACAA ACGACGGGTTCTCATCTTGTUUUGCATGATCGACATCGGTCTCtcacttggtagaaaacatactgggc	55	55	15
HPV15	3839	YLR373C	tcctgggtagggggtacaagtaatgCGTTTGAAGGCGCGACACAA ACGACGGGTTCTCATCTTGTUUUGCATGATCGACATCGGTCTCtagtaaaatactatagcaccacgtg	52	58	15
HPV15	3844	YLR373C	ggtagggggtacaagtaatgatagaCGTTTGAAGGCGCGACACAA ACGACGGGTTCTCATCTTGTUUUGCATGATCGACATCGGTCTCaaatactatagcaccacgtggtcct	55	57	19
HPV15	3845	YLR373C	gtagggggtacaagtaatgatagaaCGTTTGAAGGCGCGACACAA ACGACGGGTTCTCATCTTGTUUUGCATGATCGACATCGGTCTCaatactatagcaccacgtggtcctg	57	55	17
HPV15	3846	YLR373C	tagggggtacaagtaatgatagaatCGTTTGAAGGCGCGACACAA ACGACGGGTTCTCATCTTGTUUUGCATGATCGACATCGGTCTCatactatagcaccacgtggtcctgg	58	53	17
HPV15	3864	YLR373C	atagaattggacgctcacgattgttCGTTTGAAGGCGCGACACAA ACGACGGGTTCTCATCTTGTUUUGCATGATCGACATCGGTCTCgtcctgggtagggggtacaagtaat	58	55	19
HPV15	3868	YLR373C	aattggacgctcacgattgttactgCGTTTGAAGGCGCGACACAA ACGACGGGTTCTCATCTTGTUUUGCATGATCGACATCGGTCTCtgggtagggggtacaagtaatgata	55	55	19
HPV15	3873	YLR373C	gacgctcacgattgttactggcattCGTTTGAAGGCGCGACACAA ACGACGGGTTCTCATCTTGTUUUGCATGATCGACATCGGTCTCagggggtacaagtaatgatagaatt	52	58	19
HPV15	3874	YLR373C	acgctcacgattgttactggcattcCGTTTGAAGGCGCGACACAA ACGACGGGTTCTCATCTTGTUUUGCATGATCGACATCGGTCTCgggggtacaagtaatgatagaattg	53	57	19
HPV15	3877	YLR373C	ctcacgattgttactggcattctctCGTTTGAAGGCGCGACACAA ACGACGGGTTCTCATCTTGTUUUGCATGATCGACATCGGTCTCggtacaagtaatgatagaattggac	52	57	21
HPV15	3883	YLR373C	attgttactggcattctcttccaacCGTTTGAAGGCGCGACACAA ACGACGGGTTCTCATCTTGTUUUGCATGATCGACATCGGTCTCagtaatgatagaattggacgctcac	53	53	17
HPV15	3887	YLR373C	ttactggcattctcttccaacaccgCGTTTGAAGGCGCGACACAA ACGACGGGTTCTCATCTTGTUUUGCATGATCGACATCGGTCTCatgatagaattggacgctcacgatt	53	57	17
HPV15	3893	YLR373C	gcattctcttccaacaccgaaagagCGTTTGAAGGCGCGACACAA ACGACGGGTTCTCATCTTGTUUUGCATGATCGACATCGGTCTCgaattggacgctcacgattgttact	55	57	15
HPV15	3952	YLR373C	cgttgattggtcgctaggatatttaCGTTTGAAGGCGCGACACAA ACGACGGGTTCTCATCTTGTUUUGCATGATCGACATCGGTCTCatcaaaataatgaaactgccaccag	52	55	17
HPV15	3954	YLR373C	ttgattggtcgctaggatatttagaCGTTTGAAGGCGCGACACAA ACGACGGGTTCTCATCTTGTUUUGCATGATCGACATCGGTCTCcaaaataatgaaactgccaccaggc	55	53	17
HPV15	3957	YLR373C	attggtcgctaggatatttagatgaCGTTTGAAGGCGCGACACAA ACGACGGGTTCTCATCTTGTUUUGCATGATCGACATCGGTCTCaataatgaaactgccaccaggcgtt	55	53	19
HPV15	3961	YLR373C	gtcgctaggatatttagatgatttaCGTTTGAAGGCGCGACACAA ACGACGGGTTCTCATCTTGTUUUGCATGATCGACATCGGTCTCatgaaactgccaccaggcgttgatt	57	52	19
HPV15	4071	YLR373C	tgcacgcagagtaaaacgtgcatctCGTTTGAAGGCGCGACACAA ACGACGGGTTCTCATCTTGTUUUGCATGATCGACATCGGTCTCcactatactaacattcccatggccc	57	58	15
HPV15	4073	YLR373C	cacgcagagtaaaacgtgcatctgtCGTTTGAAGGCGCGACACAA ACGACGGGTTCTCATCTTGTUUUGCATGATCGACATCGGTCTCctatactaacattcccatggcccgt	57	58	15
HPV15	4097	YLR373C	taactgacatttacagggggtgcaaCGTTTGAAGGCGCGACACAA ACGACGGGTTCTCATCTTGTUUUGCATGATCGACATCGGTCTCtgcacgcagagtaaaacgtgcatct	57	57	15
HPV15	4103	YLR373C	acatttacagggggtgcaaacaagcCGTTTGAAGGCGCGACACAA ACGACGGGTTCTCATCTTGTUUUGCATGATCGACATCGGTCTCcagagtaaaacgtgcatctgtaact	53	57	17
HPV15	4352	YLR373C	gtccagcggatgtaataccaattgaCGTTTGAAGGCGCGACACAA ACGACGGGTTCTCATCTTGTUUUGCATGATCGACATCGGTCTCccctggggtcacacctgaacttatt	58	57	15
HPV15	4358	YLR373C	cggatgtaataccaattgatacagtCGTTTGAAGGCGCGACACAA ACGACGGGTTCTCATCTTGTUUUGCATGATCGACATCGGTCTCggtcacacctgaacttattggtcca	57	53	17
HPV15	4360	YLR373C	gatgtaataccaattgatacagtcaCGTTTGAAGGCGCGACACAA ACGACGGGTTCTCATCTTGTUUUGCATGATCGACATCGGTCTCtcacacctgaacttattggtccagc	57	52	15
HPV15	4376	YLR373C	atacagtcacaccaattgaccccgcCGTTTGAAGGCGCGACACAA ACGACGGGTTCTCATCTTGTUUUGCATGATCGACATCGGTCTCtggtccagcggatgtaataccaatt	55	58	15
HPV15	4403	YLR373C	cacctagtattgtcacaataactgaCGTTTGAAGGCGCGACACAA ACGACGGGTTCTCATCTTGTUUUGCATGATCGACATCGGTCTCtacagtcacaccaattgaccccgca	58	53	15
HPV15	4431	YLR373C	cagcgctgttgaccttttacctgaaCGTTTGAAGGCGCGACACAA ACGACGGGTTCTCATCTTGTUUUGCATGATCGACATCGGTCTCcctagtattgtcacaataactgaca	52	58	15
HPV15	4434	YLR373C	cgctgttgaccttttacctgaattgCGTTTGAAGGCGCGACACAA ACGACGGGTTCTCATCTTGTUUUGCATGATCGACATCGGTCTCagtattgtcacaataactgacagca	52	55	17
HPV15	4436	YLR373C	ctgttgaccttttacctgaattggaCGTTTGAAGGCGCGACACAA ACGACGGGTTCTCATCTTGTUUUGCATGATCGACATCGGTCTCtattgtcacaataactgacagcagc	53	55	17
HPV15	4439	YLR373C	ttgaccttttacctgaattggagacCGTTTGAAGGCGCGACACAA ACGACGGGTTCTCATCTTGTUUUGCATGATCGACATCGGTCTCtgtcacaataactgacagcagcgct	57	53	15
HPV15	4442	YLR373C	accttttacctgaattggagacaatCGTTTGAAGGCGCGACACAA ACGACGGGTTCTCATCTTGTUUUGCATGATCGACATCGGTCTCcacaataactgacagcagcgctgtt	57	53	15
HPV15	4459	YLR373C	gagacaattgcagaaatacatcctgCGTTTGAAGGCGCGACACAA ACGACGGGTTCTCATCTTGTUUUGCATGATCGACATCGGTCTCgcgctgttgaccttttacctgaatt	55	53	13
HPV15	4460	YLR373C	agacaattgcagaaatacatcctgtCGTTTGAAGGCGCGACACAA ACGACGGGTTCTCATCTTGTUUUGCATGATCGACATCGGTCTCcgctgttgaccttttacctgaattg	55	53	13
HPV15	4469	YLR373C	cagaaatacatcctgtaccaacagaCGTTTGAAGGCGCGACACAA ACGACGGGTTCTCATCTTGTUUUGCATGATCGACATCGGTCTCccttttacctgaattggagacaatt	52	55	15
HPV15	4562	YLR373C	atcccagtcctcctgtacgaacaagCGTTTGAAGGCGCGACACAA ACGACGGGTTCTCATCTTGTUUUGCATGATCGACATCGGTCTCttccagcgctattttagaagttgct	53	58	17
HPV15	4577	YLR373C	tacgaacaagagtgtctcgcacacaCGTTTGAAGGCGCGACACAA ACGACGGGTTCTCATCTTGTUUUGCATGATCGACATCGGTCTCagaagttgctgatcccagtcctcct	58	58	19
HPV15	4653	YLR373C	cgaatctgcactagcagatcacgttCGTTTGAAGGCGCGACACAA ACGACGGGTTCTCATCTTGTUUUGCATGATCGACATCGGTCTCattactgagtctacacctttgtctg	53	58	15
HPV15	4655	YLR373C	aatctgcactagcagatcacgttatCGTTTGAAGGCGCGACACAA ACGACGGGTTCTCATCTTGTUUUGCATGATCGACATCGGTCTCtactgagtctacacctttgtctggc	57	55	15
HPV15	4661	YLR373C	cactagcagatcacgttattgttttCGTTTGAAGGCGCGACACAA ACGACGGGTTCTCATCTTGTUUUGCATGATCGACATCGGTCTCgtctacacctttgtctggcgaatct	57	53	17
HPV15	4667	YLR373C	cagatcacgttattgtttttgaaggCGTTTGAAGGCGCGACACAA ACGACGGGTTCTCATCTTGTUUUGCATGATCGACATCGGTCTCacctttgtctggcgaatctgcacta	57	52	17
HPV15	4676	YLR373C	ttattgtttttgaaggtagtggaggCGTTTGAAGGCGCGACACAA ACGACGGGTTCTCATCTTGTUUUGCATGATCGACATCGGTCTCtggcgaatctgcactagcagatcac	58	52	15
HPV15	4682	YLR373C	tttttgaaggtagtggaggtcaaaaCGTTTGAAGGCGCGACACAA ACGACGGGTTCTCATCTTGTUUUGCATGATCGACATCGGTCTCatctgcactagcagatcacgttatt	53	53	15
HPV15	4692	YLR373C	tagtggaggtcaaaatataggcggtCGTTTGAAGGCGCGACACAA ACGACGGGTTCTCATCTTGTUUUGCATGATCGACATCGGTCTCgcagatcacgttattgtttttgaag	52	57	15
HPV15	4698	YLR373C	aggtcaaaatataggcggttctcgcCGTTTGAAGGCGCGACACAA ACGACGGGTTCTCATCTTGTUUUGCATGATCGACATCGGTCTCcacgttattgtttttgaaggtagtg	52	57	15
HPV15	4742	YLR373C	cacaggaaagttttgaaatgcaaacCGTTTGAAGGCGCGACACAA ACGACGGGTTCTCATCTTGTUUUGCATGATCGACATCGGTCTCttctcgcagtgctgctttggatgca	58	52	15
HPV15	4785	YLR373C	ttttgaaatacaagaaggtacaccaCGTTTGAAGGCGCGACACAA ACGACGGGTTCTCATCTTGTUUUGCATGATCGACATCGGTCTCatgcaaacatggcctagtagataca	53	52	17
HPV15	4815	YLR373C	atctagcactcctgttcaaagagcaCGTTTGAAGGCGCGACACAA ACGACGGGTTCTCATCTTGTUUUGCATGATCGACATCGGTCTCgaaatacaagaaggtacaccaccaa	53	57	17
HPV15	4829	YLR373C	ttcaaagagcagtacaatccctttcCGTTTGAAGGCGCGACACAA ACGACGGGTTCTCATCTTGTUUUGCATGATCGACATCGGTCTCtacaccaccaagatctagcactcct	57	53	15
HPV15	4838	YLR373C	cagtacaatccctttctagtcttagCGTTTGAAGGCGCGACACAA ACGACGGGTTCTCATCTTGTUUUGCATGATCGACATCGGTCTCaagatctagcactcctgttcaaaga	53	53	15
HPV15	4841	YLR373C	tacaatccctttctagtcttagaagCGTTTGAAGGCGCGACACAA ACGACGGGTTCTCATCTTGTUUUGCATGATCGACATCGGTCTCatctagcactcctgttcaaagagca	55	52	17
HPV15	4857	YLR373C	tcttagaagggctttatataacagaCGTTTGAAGGCGCGACACAA ACGACGGGTTCTCATCTTGTUUUGCATGATCGACATCGGTCTCcaaagagcagtacaatccctttcta	53	52	15
HPV15	4863	YLR373C	aagggctttatataacagacggctgCGTTTGAAGGCGCGACACAA ACGACGGGTTCTCATCTTGTUUUGCATGATCGACATCGGTCTCgcagtacaatccctttctagtctta	53	55	15
HPV15	4866	YLR373C	ggctttatataacagacggctgactCGTTTGAAGGCGCGACACAA ACGACGGGTTCTCATCTTGTUUUGCATGATCGACATCGGTCTCgtacaatccctttctagtcttagaa	52	57	17
HPV15	4867	YLR373C	gctttatataacagacggctgactgCGTTTGAAGGCGCGACACAA ACGACGGGTTCTCATCTTGTUUUGCATGATCGACATCGGTCTCtacaatccctttctagtcttagaag	52	55	17
HPV15	4868	YLR373C	ctttatataacagacggctgactgaCGTTTGAAGGCGCGACACAA ACGACGGGTTCTCATCTTGTUUUGCATGATCGACATCGGTCTCacaatccctttctagtcttagaagg	53	55	17
HPV15	4884	YLR373C	gctgactgaacaagtagctgtaacaCGTTTGAAGGCGCGACACAA ACGACGGGTTCTCATCTTGTUUUGCATGATCGACATCGGTCTCcttagaagggctttatataacagac	52	57	15
HPV15	4885	YLR373C	ctgactgaacaagtagctgtaacagCGTTTGAAGGCGCGACACAA ACGACGGGTTCTCATCTTGTUUUGCATGATCGACATCGGTCTCttagaagggctttatataacagacg	52	55	15
HPV15	4888	YLR373C	actgaacaagtagctgtaacagaccCGTTTGAAGGCGCGACACAA ACGACGGGTTCTCATCTTGTUUUGCATGATCGACATCGGTCTCgaagggctttatataacagacggct	55	55	17
HPV15	4892	YLR373C	aacaagtagctgtaacagaccctttCGTTTGAAGGCGCGACACAA ACGACGGGTTCTCATCTTGTUUUGCATGATCGACATCGGTCTCggctttatataacagacggctgact	55	55	17
HPV15	4898	YLR373C	tagctgtaacagaccctttattcttCGTTTGAAGGCGCGACACAA ACGACGGGTTCTCATCTTGTUUUGCATGATCGACATCGGTCTCatataacagacggctgactgaacaa	53	53	17
HPV15	4901	YLR373C	ctgtaacagaccctttattcttgggCGTTTGAAGGCGCGACACAA ACGACGGGTTCTCATCTTGTUUUGCATGATCGACATCGGTCTCtaacagacggctgactgaacaagta	55	55	17
HPV15	4904	YLR373C	taacagaccctttattcttgggacgCGTTTGAAGGCGCGACACAA ACGACGGGTTCTCATCTTGTUUUGCATGATCGACATCGGTCTCcagacggctgactgaacaagtagct	58	55	17
HPV15	4910	YLR373C	accctttattcttgggacgaccctcCGTTTGAAGGCGCGACACAA ACGACGGGTTCTCATCTTGTUUUGCATGATCGACATCGGTCTCgctgactgaacaagtagctgtaaca	55	58	17
HPV15	4929	YLR373C	accctcacgcttggtgcaatttcaaCGTTTGAAGGCGCGACACAA ACGACGGGTTCTCATCTTGTUUUGCATGATCGACATCGGTCTCgtaacagaccctttattcttgggac	55	58	15
HPV15	4938	YLR373C	cttggtgcaatttcaatttgacaatCGTTTGAAGGCGCGACACAA ACGACGGGTTCTCATCTTGTUUUGCATGATCGACATCGGTCTCcctttattcttgggacgaccctcac	58	52	15
HPV15	4942	YLR373C	gtgcaatttcaatttgacaatccaaCGTTTGAAGGCGCGACACAA ACGACGGGTTCTCATCTTGTUUUGCATGATCGACATCGGTCTCtattcttgggacgaccctcacgctt	58	52	17
HPV15	5030	YLR373C	ataggcaatttctagatgtagttcgCGTTTGAAGGCGCGACACAA ACGACGGGTTCTCATCTTGTUUUGCATGATCGACATCGGTCTCtgttgaagcatttgaagagcctcca	55	52	17
HPV15	5034	YLR373C	gcaatttctagatgtagttcgcctaCGTTTGAAGGCGCGACACAA ACGACGGGTTCTCATCTTGTUUUGCATGATCGACATCGGTCTCgaagcatttgaagagcctccagata	55	55	15
HPV15	5035	YLR373C	caatttctagatgtagttcgcctagCGTTTGAAGGCGCGACACAA ACGACGGGTTCTCATCTTGTUUUGCATGATCGACATCGGTCTCaagcatttgaagagcctccagatag	55	53	15
HPV15	5048	YLR373C	tagttcgcctaggaaggcctacttaCGTTTGAAGGCGCGACACAA ACGACGGGTTCTCATCTTGTUUUGCATGATCGACATCGGTCTCgcctccagataggcaatttctagat	55	58	15
HPV15	5051	YLR373C	ttcgcctaggaaggcctacttattcCGTTTGAAGGCGCGACACAA ACGACGGGTTCTCATCTTGTUUUGCATGATCGACATCGGTCTCtccagataggcaatttctagatgta	52	57	15
HPV15	5055	YLR373C	cctaggaaggcctacttattctgaaCGTTTGAAGGCGCGACACAA ACGACGGGTTCTCATCTTGTUUUGCATGATCGACATCGGTCTCgataggcaatttctagatgtagttc	52	57	15
HPV15	5064	YLR373C	gcctacttattctgaaacaccacaaCGTTTGAAGGCGCGACACAA ACGACGGGTTCTCATCTTGTUUUGCATGATCGACATCGGTCTCtttctagatgtagttcgcctaggaa	53	55	15
HPV15	5065	YLR373C	cctacttattctgaaacaccacaagCGTTTGAAGGCGCGACACAA ACGACGGGTTCTCATCTTGTUUUGCATGATCGACATCGGTCTCttctagatgtagttcgcctaggaag	55	53	15
HPV15	5078	YLR373C	aaacaccacaaggttatgtgcgtgtCGTTTGAAGGCGCGACACAA ACGACGGGTTCTCATCTTGTUUUGCATGATCGACATCGGTCTCtcgcctaggaaggcctacttattct	57	57	17
HPV15	5098	YLR373C	cgtgtaagtagacttggtagacgggCGTTTGAAGGCGCGACACAA ACGACGGGTTCTCATCTTGTUUUGCATGATCGACATCGGTCTCattctgaaacaccacaaggttatgt	52	58	19
HPV15	5100	YLR373C	tgtaagtagacttggtagacgggccCGTTTGAAGGCGCGACACAA ACGACGGGTTCTCATCTTGTUUUGCATGATCGACATCGGTCTCtctgaaacaccacaaggttatgtgc	55	58	19
HPV15	5106	YLR373C	tagacttggtagacgggccacaattCGTTTGAAGGCGCGACACAA ACGACGGGTTCTCATCTTGTUUUGCATGATCGACATCGGTCTCacaccacaaggttatgtgcgtgtaa	55	58	15
HPV15	5109	YLR373C	acttggtagacgggccacaattagaCGTTTGAAGGCGCGACACAA ACGACGGGTTCTCATCTTGTUUUGCATGATCGACATCGGTCTCccacaaggttatgtgcgtgtaagta	55	58	17
HPV15	5114	YLR373C	gtagacgggccacaattagaaccagCGTTTGAAGGCGCGACACAA ACGACGGGTTCTCATCTTGTUUUGCATGATCGACATCGGTCTCaggttatgtgcgtgtaagtagactt	53	58	17
HPV15	5133	YLR373C	aaccagaagtggtgcacaagttggtCGTTTGAAGGCGCGACACAA ACGACGGGTTCTCATCTTGTUUUGCATGATCGACATCGGTCTCagacttggtagacgggccacaatta	57	58	17
HPV15	5139	YLR373C	aagtggtgcacaagttggtgctcaaCGTTTGAAGGCGCGACACAA ACGACGGGTTCTCATCTTGTUUUGCATGATCGACATCGGTCTCggtagacgggccacaattagaacca	58	58	17
HPV15	5244	YLR373C	taccattgttcaggctcctatggaaCGTTTGAAGGCGCGACACAA ACGACGGGTTCTCATCTTGTUUUGCATGATCGACATCGGTCTCttactaggagaacattcaggtgata	52	57	17
HPV15	5257	YLR373C	gctcctatggaaagttcatttatagCGTTTGAAGGCGCGACACAA ACGACGGGTTCTCATCTTGTUUUGCATGATCGACATCGGTCTCattcaggtgatagtaccattgttca	52	52	15
HPV15	5258	YLR373C	ctcctatggaaagttcatttatagaCGTTTGAAGGCGCGACACAA ACGACGGGTTCTCATCTTGTUUUGCATGATCGACATCGGTCTCttcaggtgatagtaccattgttcag	53	52	15
HPV15	5327	YLR373C	acagtactgaagcagatgacattgaCGTTTGAAGGCGCGACACAA ACGACGGGTTCTCATCTTGTUUUGCATGATCGACATCGGTCTCtgattcattacatgtgggcctacag	55	55	19
HPV15	5339	YLR373C	cagatgacattgattacaattctgcCGTTTGAAGGCGCGACACAA ACGACGGGTTCTCATCTTGTUUUGCATGATCGACATCGGTCTCtgtgggcctacaggacagtactgaa	58	52	17
HPV15	5430	YLR373C	gcgcagcactacaacatatacagtaCGTTTGAAGGCGCGACACAA ACGACGGGTTCTCATCTTGTUUUGCATGATCGACATCGGTCTCtctcatttggtgtttggcaatacac	53	57	15
HPV15	5431	YLR373C	cgcagcactacaacatatacagtacCGTTTGAAGGCGCGACACAA ACGACGGGTTCTCATCTTGTUUUGCATGATCGACATCGGTCTCctcatttggtgtttggcaatacacg	55	55	15
HPV15	5433	YLR373C	cagcactacaacatatacagtacctCGTTTGAAGGCGCGACACAA ACGACGGGTTCTCATCTTGTUUUGCATGATCGACATCGGTCTCcatttggtgtttggcaatacacggc	57	55	15
HPV15	5436	YLR373C	cactacaacatatacagtacctagaCGTTTGAAGGCGCGACACAA ACGACGGGTTCTCATCTTGTUUUGCATGATCGACATCGGTCTCttggtgtttggcaatacacggcgca	58	53	17
HPV15	5453	YLR373C	tacctagatttgaatcacctagaaaCGTTTGAAGGCGCGACACAA ACGACGGGTTCTCATCTTGTUUUGCATGATCGACATCGGTCTCacggcgcagcactacaacatataca	57	52	15
HPV15	5460	YLR373C	atttgaatcacctagaaatactgggCGTTTGAAGGCGCGACACAA ACGACGGGTTCTCATCTTGTUUUGCATGATCGACATCGGTCTCagcactacaacatatacagtaccta	52	52	15
HPV15	5485	YLR373C	ttttacatacaagatgtgcatgggtCGTTTGAAGGCGCGACACAA ACGACGGGTTCTCATCTTGTUUUGCATGATCGACATCGGTCTCgatttgaatcacctagaaatactgg	52	53	17
HPV15	5507	YLR373C	ggtataatgtagcctatccggagtcCGTTTGAAGGCGCGACACAA ACGACGGGTTCTCATCTTGTUUUGCATGATCGACATCGGTCTCtgggttttacatacaagatgtgcat	52	57	21
HPV15	5508	YLR373C	gtataatgtagcctatccggagtccCGTTTGAAGGCGCGACACAA ACGACGGGTTCTCATCTTGTUUUGCATGATCGACATCGGTCTCgggttttacatacaagatgtgcatg	53	57	21
HPV15	5509	YLR373C	tataatgtagcctatccggagtcccCGTTTGAAGGCGCGACACAA ACGACGGGTTCTCATCTTGTUUUGCATGATCGACATCGGTCTCggttttacatacaagatgtgcatgg	53	57	21
HPV15	5527	YLR373C	gagtcccgtgatactaccgaaataaCGTTTGAAGGCGCGACACAA ACGACGGGTTCTCATCTTGTUUUGCATGATCGACATCGGTCTCtgcatgggtataatgtagcctatcc	55	57	17
HPV15	5528	YLR373C	agtcccgtgatactaccgaaataatCGTTTGAAGGCGCGACACAA ACGACGGGTTCTCATCTTGTUUUGCATGATCGACATCGGTCTCgcatgggtataatgtagcctatccg	57	55	17
HPV15	5530	YLR373C	tcccgtgatactaccgaaataatatCGTTTGAAGGCGCGACACAA ACGACGGGTTCTCATCTTGTUUUGCATGATCGACATCGGTCTCatgggtataatgtagcctatccgga	55	53	17
HPV15	5582	YLR373C	ttataaattttgaagaggcaggtggCGTTTGAAGGCGCGACACAA ACGACGGGTTCTCATCTTGTUUUGCATGATCGACATCGGTCTCaccacaatctgacacgccaactgta	57	52	15
HPV15	5628	YLR373C	cttaaaaacacgtaaacgaaaacgcCGTTTGAAGGCGCGACACAA ACGACGGGTTCTCATCTTGTUUUGCATGATCGACATCGGTCTCggtggagactattatttacatccaa	52	52	17
HPV15	5694	YLR373C	acgacgggtaaagtatatttgccacCGTTTGAAGGCGCGACACAA ACGACGGGTTCTCATCTTGTUUUGCATGATCGACATCGGTCTCttttacagatgacattgtggctacc	53	55	17
HPV15	5697	YLR373C	acgggtaaagtatatttgccaccaaCGTTTGAAGGCGCGACACAA ACGACGGGTTCTCATCTTGTUUUGCATGATCGACATCGGTCTCtacagatgacattgtggctaccgac	57	55	19
HPV15	5700	YLR373C	ggtaaagtatatttgccaccaacacCGTTTGAAGGCGCGACACAA ACGACGGGTTCTCATCTTGTUUUGCATGATCGACATCGGTCTCagatgacattgtggctaccgacgac	58	53	19
HPV15	5707	YLR373C	tatatttgccaccaacaccacctgtCGTTTGAAGGCGCGACACAA ACGACGGGTTCTCATCTTGTUUUGCATGATCGACATCGGTCTCattgtggctaccgacgacgggtaaa	58	57	17
HPV15	5731	YLR373C	tagcacgtgtacaaagcaccgatgaCGTTTGAAGGCGCGACACAA ACGACGGGTTCTCATCTTGTUUUGCATGATCGACATCGGTCTCagtatatttgccaccaacaccacct	55	58	15
HPV15	5734	YLR373C	cacgtgtacaaagcaccgatgaataCGTTTGAAGGCGCGACACAA ACGACGGGTTCTCATCTTGTUUUGCATGATCGACATCGGTCTCatatttgccaccaacaccacctgta	55	57	15
HPV15	5747	YLR373C	caccgatgaatatgtggagagaactCGTTTGAAGGCGCGACACAA ACGACGGGTTCTCATCTTGTUUUGCATGATCGACATCGGTCTCacaccacctgtagcacgtgtacaaa	57	57	17
HPV15	5752	YLR373C	atgaatatgtggagagaactaatgtCGTTTGAAGGCGCGACACAA ACGACGGGTTCTCATCTTGTUUUGCATGATCGACATCGGTCTCacctgtagcacgtgtacaaagcacc	58	52	15
HPV15	5812	YLR373C	tagggcatccctactttgatgttagCGTTTGAAGGCGCGACACAA ACGACGGGTTCTCATCTTGTUUUGCATGATCGACATCGGTCTCtgcaatgagtgaccgtctgttaaca	55	55	17
HPV15	5816	YLR373C	gcatccctactttgatgttagatctCGTTTGAAGGCGCGACACAA ACGACGGGTTCTCATCTTGTUUUGCATGATCGACATCGGTCTCatgagtgaccgtctgttaacagtag	55	55	17
HPV15	5817	YLR373C	catccctactttgatgttagatctgCGTTTGAAGGCGCGACACAA ACGACGGGTTCTCATCTTGTUUUGCATGATCGACATCGGTCTCtgagtgaccgtctgttaacagtagg	57	53	17
HPV15	5830	YLR373C	atgttagatctgttaatggaggtagCGTTTGAAGGCGCGACACAA ACGACGGGTTCTCATCTTGTUUUGCATGATCGACATCGGTCTCgttaacagtagggcatccctacttt	55	52	17
HPV15	5833	YLR373C	ttagatctgttaatggaggtagcatCGTTTGAAGGCGCGACACAA ACGACGGGTTCTCATCTTGTUUUGCATGATCGACATCGGTCTCaacagtagggcatccctactttgat	55	53	19
HPV15	5837	YLR373C	atctgttaatggaggtagcatagaaCGTTTGAAGGCGCGACACAA ACGACGGGTTCTCATCTTGTUUUGCATGATCGACATCGGTCTCgtagggcatccctactttgatgtta	55	53	17
HPV15	5842	YLR373C	ttaatggaggtagcatagaagttccCGTTTGAAGGCGCGACACAA ACGACGGGTTCTCATCTTGTUUUGCATGATCGACATCGGTCTCgcatccctactttgatgttagatct	53	53	19
HPV15	5855	YLR373C	catagaagttcctaaagtgtctggaCGTTTGAAGGCGCGACACAA ACGACGGGTTCTCATCTTGTUUUGCATGATCGACATCGGTCTCgatgttagatctgttaatggaggta	52	55	17
HPV15	5860	YLR373C	aagttcctaaagtgtctggaaatcaCGTTTGAAGGCGCGACACAA ACGACGGGTTCTCATCTTGTUUUGCATGATCGACATCGGTCTCtagatctgttaatggaggtagcata	52	53	15
HPV15	5878	YLR373C	gaaatcaatatagagcatttagggtCGTTTGAAGGCGCGACACAA ACGACGGGTTCTCATCTTGTUUUGCATGATCGACATCGGTCTCtagcatagaagttcctaaagtgtct	52	52	19
HPV15	6100	YLR373C	atgacaggcaaaatacatcttttgaCGTTTGAAGGCGCGACACAA ACGACGGGTTCTCATCTTGTUUUGCATGATCGACATCGGTCTCcagtaattatcaaggcaactctact	52	52	19
HPV15	6132	YLR373C	caggttcaaatgtttgtagtaggctCGTTTGAAGGCGCGACACAA ACGACGGGTTCTCATCTTGTUUUGCATGATCGACATCGGTCTCggcaaaatacatcttttgacccaaa	52	55	17
HPV15	6136	YLR373C	ttcaaatgtttgtagtaggctgtgtCGTTTGAAGGCGCGACACAA ACGACGGGTTCTCATCTTGTUUUGCATGATCGACATCGGTCTCaaatacatcttttgacccaaagcag	52	53	17
HPV15	6200	YLR373C	tgaatcagagagaaataatcaggcgCGTTTGAAGGCGCGACACAA ACGACGGGTTCTCATCTTGTUUUGCATGATCGACATCGGTCTCgaacactgggatagagctcttgttt	55	53	17
HPV15	6202	YLR373C	aatcagagagaaataatcaggcgggCGTTTGAAGGCGCGACACAA ACGACGGGTTCTCATCTTGTUUUGCATGATCGACATCGGTCTCacactgggatagagctcttgtttgt	55	55	17
HPV15	6210	YLR373C	agaaataatcaggcgggaaaatgtcCGTTTGAAGGCGCGACACAA ACGACGGGTTCTCATCTTGTUUUGCATGATCGACATCGGTCTCatagagctcttgtttgtgaatcaga	52	53	15
HPV15	6225	YLR373C	ggaaaatgtcctcctttggaacttaCGTTTGAAGGCGCGACACAA ACGACGGGTTCTCATCTTGTUUUGCATGATCGACATCGGTCTCgtgaatcagagagaaataatcaggc	53	55	15
HPV15	6226	YLR373C	gaaaatgtcctcctttggaacttaaCGTTTGAAGGCGCGACACAA ACGACGGGTTCTCATCTTGTUUUGCATGATCGACATCGGTCTCtgaatcagagagaaataatcaggcg	53	53	15
HPV15	6334	YLR373C	atgtgagtctggatatagtgaatgaCGTTTGAAGGCGCGACACAA ACGACGGGTTCTCATCTTGTUUUGCATGATCGACATCGGTCTCcaaggccttatcagttactaagtca	53	53	17
HPV15	6337	YLR373C	tgagtctggatatagtgaatgaaacCGTTTGAAGGCGCGACACAA ACGACGGGTTCTCATCTTGTUUUGCATGATCGACATCGGTCTCggccttatcagttactaagtcagat	53	52	17
HPV15	6339	YLR373C	agtctggatatagtgaatgaaacttCGTTTGAAGGCGCGACACAA ACGACGGGTTCTCATCTTGTUUUGCATGATCGACATCGGTCTCccttatcagttactaagtcagatgt	52	52	15
HPV15	6352	YLR373C	tgaatgaaacttgcaaatatccagaCGTTTGAAGGCGCGACACAA ACGACGGGTTCTCATCTTGTUUUGCATGATCGACATCGGTCTCtaagtcagatgtgagtctggatata	52	52	17
HPV15	6412	YLR373C	cttgttttttttttgcaagacgagaCGTTTGAAGGCGCGACACAA ACGACGGGTTCTCATCTTGTUUUGCATGATCGACATCGGTCTCtatggcaaatgatgtgtatggagac	53	52	17
HPV15	6434	YLR373C	agaacagtgctatgctagacattacCGTTTGAAGGCGCGACACAA ACGACGGGTTCTCATCTTGTUUUGCATGATCGACATCGGTCTCgacgcttgttttttttttgcaagac	52	53	17
HPV15	6436	YLR373C	aacagtgctatgctagacattacttCGTTTGAAGGCGCGACACAA ACGACGGGTTCTCATCTTGTUUUGCATGATCGACATCGGTCTCcgcttgttttttttttgcaagacga	52	53	17
HPV15	6482	YLR373C	tgatgctcttcctgatgcagctgtcCGTTTGAAGGCGCGACACAA ACGACGGGTTCTCATCTTGTUUUGCATGATCGACATCGGTCTCtactttgtcagaggaggtgcagtag	57	58	19
HPV15	6496	YLR373C	atgcagctgtcaatcaagatcataaCGTTTGAAGGCGCGACACAA ACGACGGGTTCTCATCTTGTUUUGCATGATCGACATCGGTCTCaggtgcagtaggtgatgctcttcct	58	53	17
HPV15	6499	YLR373C	cagctgtcaatcaagatcataatttCGTTTGAAGGCGCGACACAA ACGACGGGTTCTCATCTTGTUUUGCATGATCGACATCGGTCTCtgcagtaggtgatgctcttcctgat	57	52	17
HPV15	6604	YLR373C	tgacatctgatgctcagctgtttaaCGTTTGAAGGCGCGACACAA ACGACGGGTTCTCATCTTGTUUUGCATGATCGACATCGGTCTCctttcccacagttagtggttcttta	53	55	17
HPV15	6613	YLR373C	atgctcagctgtttaatagaccgttCGTTTGAAGGCGCGACACAA ACGACGGGTTCTCATCTTGTUUUGCATGATCGACATCGGTCTCagttagtggttctttagtgacatct	52	55	15
HPV15	6621	YLR373C	ctgtttaatagaccgttttggttaaCGTTTGAAGGCGCGACACAA ACGACGGGTTCTCATCTTGTUUUGCATGATCGACATCGGTCTCgttctttagtgacatctgatgctca	53	52	15
HPV15	6632	YLR373C	accgttttggttaagaagagctcaaCGTTTGAAGGCGCGACACAA ACGACGGGTTCTCATCTTGTUUUGCATGATCGACATCGGTCTCacatctgatgctcagctgtttaata	52	55	15
HPV15	6636	YLR373C	ttttggttaagaagagctcaagggcCGTTTGAAGGCGCGACACAA ACGACGGGTTCTCATCTTGTUUUGCATGATCGACATCGGTCTCctgatgctcagctgtttaatagacc	55	55	15
HPV15	6658	YLR373C	ggcataacaatggcatactttggggCGTTTGAAGGCGCGACACAA ACGACGGGTTCTCATCTTGTUUUGCATGATCGACATCGGTCTCaccgttttggttaagaagagctcaa	53	57	17
HPV15	6670	YLR373C	gcatactttggggtaatcagatgttCGTTTGAAGGCGCGACACAA ACGACGGGTTCTCATCTTGTUUUGCATGATCGACATCGGTCTCaagaagagctcaagggcataacaat	53	55	15
HPV15	6671	YLR373C	catactttggggtaatcagatgtttCGTTTGAAGGCGCGACACAA ACGACGGGTTCTCATCTTGTUUUGCATGATCGACATCGGTCTCagaagagctcaagggcataacaatg	55	53	15
HPV15	6680	YLR373C	gggtaatcagatgtttattactgttCGTTTGAAGGCGCGACACAA ACGACGGGTTCTCATCTTGTUUUGCATGATCGACATCGGTCTCcaagggcataacaatggcatacttt	53	52	15
HPV15	6922	YLR373C	ggtttgttcctacaccagacaacgcCGTTTGAAGGCGCGACACAA ACGACGGGTTCTCATCTTGTUUUGCATGATCGACATCGGTCTCaggtattttagaagactggcaacta	52	58	15
HPV15	6923	YLR373C	gtttgttcctacaccagacaacgctCGTTTGAAGGCGCGACACAA ACGACGGGTTCTCATCTTGTUUUGCATGATCGACATCGGTCTCggtattttagaagactggcaactag	53	58	15
HPV15	6924	YLR373C	tttgttcctacaccagacaacgctgCGTTTGAAGGCGCGACACAA ACGACGGGTTCTCATCTTGTUUUGCATGATCGACATCGGTCTCgtattttagaagactggcaactagg	53	57	15
HPV15	6928	YLR373C	ttcctacaccagacaacgctgtacaCGTTTGAAGGCGCGACACAA ACGACGGGTTCTCATCTTGTUUUGCATGATCGACATCGGTCTCtttagaagactggcaactagggttt	53	58	15
HPV15	6997	YLR373C	atgctgtacaaccaaaggacaaagaCGTTTGAAGGCGCGACACAA ACGACGGGTTCTCATCTTGTUUUGCATGATCGACATCGGTCTCtgactctaaggcaactaaatgtcct	53	55	17
HPV15	7021	YLR373C	aagacccatttggaaagtatacattCGTTTGAAGGCGCGACACAA ACGACGGGTTCTCATCTTGTUUUGCATGATCGACATCGGTCTCtgatgctgtacaaccaaaggacaaa	53	52	17
HPV15	7193	YLR373C	tacatgaccgatttcggtcgctaatCGTTTGAAGGCGCGACACAA ACGACGGGTTCTCATCTTGTUUUGCATGATCGACATCGGTCTCgtttctaaaggtactaaacgcaaac	52	57	17
HPV15	7199	YLR373C	accgatttcggtcgctaataaacaaCGTTTGAAGGCGCGACACAA ACGACGGGTTCTCATCTTGTUUUGCATGATCGACATCGGTCTCaaaggtactaaacgcaaacgtacat	52	55	21
HPV15	7298	YLR373C	cacccggttaatcagatataaaatgCGTTTGAAGGCGCGACACAA ACGACGGGTTCTCATCTTGTUUUGCATGATCGACATCGGTCTCaccgcataggtcattgccaacaacc	58	52	13
HPV15	7334	YLR373C	attttatcaccgcttttgtggaagcCGTTTGAAGGCGCGACACAA ACGACGGGTTCTCATCTTGTUUUGCATGATCGACATCGGTCTCatcagatataaaatgcacctggtgc	53	53	17
HPV16	191	YER162C	cgacgtgaggtatatgactttgcttGGCATCAATCTGTTGCACGG ACGACGGGTTCTCATCTTGTUUUGCATGATCGACATCGGTCTCgtgtgtactgcaagcaacagttact	55	57	17
HPV16	193	YER162C	acgtgaggtatatgactttgcttttGGCATCAATCTGTTGCACGG ACGACGGGTTCTCATCTTGTUUUGCATGATCGACATCGGTCTCgtgtactgcaagcaacagttactgc	57	53	17
HPV16	196	YER162C	tgaggtatatgactttgcttttcggGGCATCAATCTGTTGCACGG ACGACGGGTTCTCATCTTGTUUUGCATGATCGACATCGGTCTCtactgcaagcaacagttactgcgac	57	53	13
HPV16	198	YER162C	aggtatatgactttgcttttcgggaGGCATCAATCTGTTGCACGG ACGACGGGTTCTCATCTTGTUUUGCATGATCGACATCGGTCTCctgcaagcaacagttactgcgacgt	58	55	15
HPV16	200	YER162C	gtatatgactttgcttttcgggattGGCATCAATCTGTTGCACGG ACGACGGGTTCTCATCTTGTUUUGCATGATCGACATCGGTCTCgcaagcaacagttactgcgacgtga	58	53	15
HPV16	201	YER162C	tatatgactttgcttttcgggatttGGCATCAATCTGTTGCACGG ACGACGGGTTCTCATCTTGTUUUGCATGATCGACATCGGTCTCcaagcaacagttactgcgacgtgag	58	52	17
HPV16	207	YER162C	actttgcttttcgggatttatgcatGGCATCAATCTGTTGCACGG ACGACGGGTTCTCATCTTGTUUUGCATGATCGACATCGGTCTCacagttactgcgacgtgaggtatat	55	53	17
HPV16	234	YER162C	tatatagagatgggaatccatatgcGGCATCAATCTGTTGCACGG ACGACGGGTTCTCATCTTGTUUUGCATGATCGACATCGGTCTCctttgcttttcgggatttatgcata	52	52	21
HPV16	470	YER162C	tggaccggtcgatgtatgtcttgttGGCATCAATCTGTTGCACGG ACGACGGGTTCTCATCTTGTUUUGCATGATCGACATCGGTCTCaaagattccataatataaggggtcg	52	58	19
HPV16	472	YER162C	gaccggtcgatgtatgtcttgttgcGGCATCAATCTGTTGCACGG ACGACGGGTTCTCATCTTGTUUUGCATGATCGACATCGGTCTCagattccataatataaggggtcggt	53	58	19
HPV16	473	YER162C	accggtcgatgtatgtcttgttgcaGGCATCAATCTGTTGCACGG ACGACGGGTTCTCATCTTGTUUUGCATGATCGACATCGGTCTCgattccataatataaggggtcggtg	55	58	19
HPV16	478	YER162C	tcgatgtatgtcttgttgcagatcaGGCATCAATCTGTTGCACGG ACGACGGGTTCTCATCTTGTUUUGCATGATCGACATCGGTCTCcataatataaggggtcggtggaccg	58	55	21
HPV16	530	YER162C	taatcatgcatggagatacacctacGGCATCAATCTGTTGCACGG ACGACGGGTTCTCATCTTGTUUUGCATGATCGACATCGGTCTCcaagaacacgtagagaaacccagct	57	53	19
HPV16	640	YER162C	gatgaaatagatggtccagctggacGGCATCAATCTGTTGCACGG ACGACGGGTTCTCATCTTGTUUUGCATGATCGACATCGGTCTCaattaaatgacagctcagaggagga	53	57	21
HPV16	727	YER162C	cttcggttgtgcgtacaaagcacacGGCATCAATCTGTTGCACGG ACGACGGGTTCTCATCTTGTUUUGCATGATCGACATCGGTCTCccttttgttgcaagtgtgactctac	55	58	17
HPV16	732	YER162C	gttgtgcgtacaaagcacacacgtaGGCATCAATCTGTTGCACGG ACGACGGGTTCTCATCTTGTUUUGCATGATCGACATCGGTCTCtgttgcaagtgtgactctacgcttc	57	58	17
HPV16	733	YER162C	ttgtgcgtacaaagcacacacgtagGGCATCAATCTGTTGCACGG ACGACGGGTTCTCATCTTGTUUUGCATGATCGACATCGGTCTCgttgcaagtgtgactctacgcttcg	58	57	19
HPV16	736	YER162C	tgcgtacaaagcacacacgtagacaGGCATCAATCTGTTGCACGG ACGACGGGTTCTCATCTTGTUUUGCATGATCGACATCGGTCTCgcaagtgtgactctacgcttcggtt	58	58	19
HPV16	738	YER162C	cgtacaaagcacacacgtagacattGGCATCAATCTGTTGCACGG ACGACGGGTTCTCATCTTGTUUUGCATGATCGACATCGGTCTCaagtgtgactctacgcttcggttgt	57	57	21
HPV16	1055	YER162C	cacaggaagcaaaacaacatagagaGGCATCAATCTGTTGCACGG ACGACGGGTTCTCATCTTGTUUUGCATGATCGACATCGGTCTCagagacagcacatgcgttgtttact	55	55	15
HPV16	1124	YER162C	tgatattagtggatgtgtagacaatGGCATCAATCTGTTGCACGG ACGACGGGTTCTCATCTTGTUUUGCATGATCGACATCGGTCTCacgaaagtatttggtagtccactta	52	52	17
HPV16	1249	YER162C	aagtggaaactcagcagatgttacaGGCATCAATCTGTTGCACGG ACGACGGGTTCTCATCTTGTUUUGCATGATCGACATCGGTCTCcgaagacagcgggtatggcaatact	58	55	21
HPV16	1255	YER162C	aaactcagcagatgttacaggtagaGGCATCAATCTGTTGCACGG ACGACGGGTTCTCATCTTGTUUUGCATGATCGACATCGGTCTCcagcgggtatggcaatactgaagtg	58	55	21
HPV16	1284	YER162C	cgccatgagactgaaacaccatgtaGGCATCAATCTGTTGCACGG ACGACGGGTTCTCATCTTGTUUUGCATGATCGACATCGGTCTCctcagcagatgttacaggtagaagg	57	58	17
HPV16	1291	YER162C	agactgaaacaccatgtagtcagtaGGCATCAATCTGTTGCACGG ACGACGGGTTCTCATCTTGTUUUGCATGATCGACATCGGTCTCgatgttacaggtagaagggcgccat	58	55	15
HPV16	1364	YER162C	gggagagggtgttagtgaaagacacGGCATCAATCTGTTGCACGG ACGACGGGTTCTCATCTTGTUUUGCATGATCGACATCGGTCTCtgcagtcagtacagtagtggaagtg	57	58	15
HPV16	1365	YER162C	ggagagggtgttagtgaaagacacaGGCATCAATCTGTTGCACGG ACGACGGGTTCTCATCTTGTUUUGCATGATCGACATCGGTCTCgcagtcagtacagtagtggaagtgg	58	58	15
HPV16	1371	YER162C	ggtgttagtgaaagacacactatatGGCATCAATCTGTTGCACGG ACGACGGGTTCTCATCTTGTUUUGCATGATCGACATCGGTCTCagtacagtagtggaagtgggggaga	58	53	15
HPV16	3021	YER162C	ccttgaagtgtatttaactgcaccaGGCATCAATCTGTTGCACGG ACGACGGGTTCTCATCTTGTUUUGCATGATCGACATCGGTCTCgaaaagtggacattacaagacgtta	52	55	17
HPV16	3026	YER162C	aagtgtatttaactgcaccaacaggGGCATCAATCTGTTGCACGG ACGACGGGTTCTCATCTTGTUUUGCATGATCGACATCGGTCTCgtggacattacaagacgttagcctt	55	53	17
HPV16	3029	YER162C	tgtatttaactgcaccaacaggatgGGCATCAATCTGTTGCACGG ACGACGGGTTCTCATCTTGTUUUGCATGATCGACATCGGTCTCgacattacaagacgttagccttgaa	53	53	17
HPV16	3031	YER162C	tatttaactgcaccaacaggatgtaGGCATCAATCTGTTGCACGG ACGACGGGTTCTCATCTTGTUUUGCATGATCGACATCGGTCTCcattacaagacgttagccttgaagt	53	53	17
HPV16	3041	YER162C	caccaacaggatgtataaaaaaacaGGCATCAATCTGTTGCACGG ACGACGGGTTCTCATCTTGTUUUGCATGATCGACATCGGTCTCcgttagccttgaagtgtatttaact	52	52	17
HPV16	3088	YER162C	tttgatggagacatatgcaatacaaGGCATCAATCTGTTGCACGG ACGACGGGTTCTCATCTTGTUUUGCATGATCGACATCGGTCTCaacatggatatacagtggaagtgca	53	52	17
HPV16	3092	YER162C	atggagacatatgcaatacaatgcaGGCATCAATCTGTTGCACGG ACGACGGGTTCTCATCTTGTUUUGCATGATCGACATCGGTCTCtggatatacagtggaagtgcagttt	53	53	17
HPV16	3095	YER162C	gagacatatgcaatacaatgcattaGGCATCAATCTGTTGCACGG ACGACGGGTTCTCATCTTGTUUUGCATGATCGACATCGGTCTCatatacagtggaagtgcagtttgat	52	52	17
HPV16	3175	YER162C	ggtcaagttgactattatggtttatGGCATCAATCTGTTGCACGG ACGACGGGTTCTCATCTTGTUUUGCATGATCGACATCGGTCTCaagaagcatcagtaactgtggtaga	53	52	19
HPV16	3293	YER162C	gtggtcaggtaatattatgtcctacGGCATCAATCTGTTGCACGG ACGACGGGTTCTCATCTTGTUUUGCATGATCGACATCGGTCTCaaataaagtatgggaagttcatgcg	52	53	19
HPV16	3294	YER162C	tggtcaggtaatattatgtcctacaGGCATCAATCTGTTGCACGG ACGACGGGTTCTCATCTTGTUUUGCATGATCGACATCGGTCTCaataaagtatgggaagttcatgcgg	53	53	17
HPV16	3296	YER162C	gtcaggtaatattatgtcctacatcGGCATCAATCTGTTGCACGG ACGACGGGTTCTCATCTTGTUUUGCATGATCGACATCGGTCTCtaaagtatgggaagttcatgcgggt	55	52	19
HPV16	3297	YER162C	tcaggtaatattatgtcctacatctGGCATCAATCTGTTGCACGG ACGACGGGTTCTCATCTTGTUUUGCATGATCGACATCGGTCTCaaagtatgggaagttcatgcgggtg	57	52	19
HPV16	3312	YER162C	tcctacatctgtgtttagcagcaacGGCATCAATCTGTTGCACGG ACGACGGGTTCTCATCTTGTUUUGCATGATCGACATCGGTCTCcatgcgggtggtcaggtaatattat	55	55	19
HPV16	3333	YER162C	caacgaagtatcctctcctgaaattGGCATCAATCTGTTGCACGG ACGACGGGTTCTCATCTTGTUUUGCATGATCGACATCGGTCTCttatgtcctacatctgtgtttagca	52	55	17
HPV16	3341	YER162C	tatcctctcctgaaattattaggcaGGCATCAATCTGTTGCACGG ACGACGGGTTCTCATCTTGTUUUGCATGATCGACATCGGTCTCtacatctgtgtttagcagcaacgaa	53	53	15
HPV16	3353	YER162C	aaattattaggcagcacttggccaaGGCATCAATCTGTTGCACGG ACGACGGGTTCTCATCTTGTUUUGCATGATCGACATCGGTCTCtagcagcaacgaagtatcctctcct	57	55	17
HPV16	3504	YER162C	agactcagtggacagtgctccaatcGGCATCAATCTGTTGCACGG ACGACGGGTTCTCATCTTGTUUUGCATGATCGACATCGGTCTCtgccacaccactaagttgttgcaca	57	58	17
HPV16	3519	YER162C	tgctccaatcctcactgcatttaacGGCATCAATCTGTTGCACGG ACGACGGGTTCTCATCTTGTUUUGCATGATCGACATCGGTCTCttgttgcacagagactcagtggaca	57	55	17
HPV16	3521	YER162C	ctccaatcctcactgcatttaacagGGCATCAATCTGTTGCACGG ACGACGGGTTCTCATCTTGTUUUGCATGATCGACATCGGTCTCgttgcacagagactcagtggacagt	58	55	17
HPV16	3536	YER162C	catttaacagctcacacaaaggacgGGCATCAATCTGTTGCACGG ACGACGGGTTCTCATCTTGTUUUGCATGATCGACATCGGTCTCagtggacagtgctccaatcctcact	58	55	17
HPV16	3546	YER162C	ctcacacaaaggacggattaactgtGGCATCAATCTGTTGCACGG ACGACGGGTTCTCATCTTGTUUUGCATGATCGACATCGGTCTCgctccaatcctcactgcatttaaca	55	57	21
HPV16	3557	YER162C	gacggattaactgtaatagtaacacGGCATCAATCTGTTGCACGG ACGACGGGTTCTCATCTTGTUUUGCATGATCGACATCGGTCTCcactgcatttaacagctcacacaaa	53	52	17
HPV16	3558	YER162C	acggattaactgtaatagtaacactGGCATCAATCTGTTGCACGG ACGACGGGTTCTCATCTTGTUUUGCATGATCGACATCGGTCTCactgcatttaacagctcacacaaag	53	52	17
HPV16	3570	YER162C	taatagtaacactacacccatagtaGGCATCAATCTGTTGCACGG ACGACGGGTTCTCATCTTGTUUUGCATGATCGACATCGGTCTCagctcacacaaaggacggattaact	55	52	17
HPV16	3576	YER162C	taacactacacccatagtacatttaGGCATCAATCTGTTGCACGG ACGACGGGTTCTCATCTTGTUUUGCATGATCGACATCGGTCTCcacaaaggacggattaactgtaata	52	52	17
HPV16	3673	YER162C	tcgtctacatggcattggacaggacGGCATCAATCTGTTGCACGG ACGACGGGTTCTCATCTTGTUUUGCATGATCGACATCGGTCTCagcattgtacattgtatactgcagt	52	58	15
HPV16	3676	YER162C	tctacatggcattggacaggacataGGCATCAATCTGTTGCACGG ACGACGGGTTCTCATCTTGTUUUGCATGATCGACATCGGTCTCattgtacattgtatactgcagtgtc	52	57	15
HPV16	3858	YER162C	gcgtgctttttgctttgcttttgtgGGCATCAATCTGTTGCACGG ACGACGGGTTCTCATCTTGTUUUGCATGATCGACATCGGTCTCttgatactgcatccacaacattact	52	55	17
HPV16	3859	YER162C	cgtgctttttgctttgcttttgtgtGGCATCAATCTGTTGCACGG ACGACGGGTTCTCATCTTGTUUUGCATGATCGACATCGGTCTCtgatactgcatccacaacattactg	53	55	17
HPV16	3861	YER162C	tgctttttgctttgcttttgtgtgcGGCATCAATCTGTTGCACGG ACGACGGGTTCTCATCTTGTUUUGCATGATCGACATCGGTCTCatactgcatccacaacattactggc	55	53	15
HPV16	3863	YER162C	ctttttgctttgcttttgtgtgcttGGCATCAATCTGTTGCACGG ACGACGGGTTCTCATCTTGTUUUGCATGATCGACATCGGTCTCactgcatccacaacattactggcgt	57	53	17
HPV16	3870	YER162C	ctttgcttttgtgtgcttttgtgtgGGCATCAATCTGTTGCACGG ACGACGGGTTCTCATCTTGTUUUGCATGATCGACATCGGTCTCccacaacattactggcgtgcttttt	55	53	17
HPV16	3875	YER162C	cttttgtgtgcttttgtgtgtctgcGGCATCAATCTGTTGCACGG ACGACGGGTTCTCATCTTGTUUUGCATGATCGACATCGGTCTCacattactggcgtgctttttgcttt	53	55	17
HPV16	3883	YER162C	tgcttttgtgtgtctgcctattaatGGCATCAATCTGTTGCACGG ACGACGGGTTCTCATCTTGTUUUGCATGATCGACATCGGTCTCggcgtgctttttgctttgcttttgt	55	53	17
HPV16	3895	YER162C	tctgcctattaatacgtccgctgctGGCATCAATCTGTTGCACGG ACGACGGGTTCTCATCTTGTUUUGCATGATCGACATCGGTCTCgctttgcttttgtgtgcttttgtgt	53	58	17
HPV16	3899	YER162C	cctattaatacgtccgctgcttttgGGCATCAATCTGTTGCACGG ACGACGGGTTCTCATCTTGTUUUGCATGATCGACATCGGTCTCtgcttttgtgtgcttttgtgtgtct	53	55	17
HPV16	3911	YER162C	tccgctgcttttgtctgtgtctacaGGCATCAATCTGTTGCACGG ACGACGGGTTCTCATCTTGTUUUGCATGATCGACATCGGTCTCcttttgtgtgtctgcctattaatac	52	58	17
HPV16	3915	YER162C	ctgcttttgtctgtgtctacatacaGGCATCAATCTGTTGCACGG ACGACGGGTTCTCATCTTGTUUUGCATGATCGACATCGGTCTCtgtgtgtctgcctattaatacgtcc	55	55	15
HPV16	3918	YER162C	cttttgtctgtgtctacatacacatGGCATCAATCTGTTGCACGG ACGACGGGTTCTCATCTTGTUUUGCATGATCGACATCGGTCTCgtgtctgcctattaatacgtccgct	57	53	15
HPV16	3924	YER162C	tctgtgtctacatacacatcattaaGGCATCAATCTGTTGCACGG ACGACGGGTTCTCATCTTGTUUUGCATGATCGACATCGGTCTCgcctattaatacgtccgctgctttt	55	52	15
HPV16	3982	YER162C	cctctgcgtttaggtgttttattgtGGCATCAATCTGTTGCACGG ACGACGGGTTCTCATCTTGTUUUGCATGATCGACATCGGTCTCggtattactattgtggataacagca	52	55	15
HPV16	4228	YER162C	caaaacgcacaaaacgtgcatcggcGGCATCAATCTGTTGCACGG ACGACGGGTTCTCATCTTGTUUUGCATGATCGACATCGGTCTCcttaacaatgcgacacaaacgttct	53	58	17
HPV16	4251	YER162C	gctacccaactttataaaacatgcaGGCATCAATCTGTTGCACGG ACGACGGGTTCTCATCTTGTUUUGCATGATCGACATCGGTCTCctgcaaaacgcacaaaacgtgcatc	57	53	15
HPV16	4252	YER162C	ctacccaactttataaaacatgcaaGGCATCAATCTGTTGCACGG ACGACGGGTTCTCATCTTGTUUUGCATGATCGACATCGGTCTCtgcaaaacgcacaaaacgtgcatcg	57	52	15
HPV16	4314	YER162C	gttgaaggcaaaactattgctgaacGGCATCAATCTGTTGCACGG ACGACGGGTTCTCATCTTGTUUUGCATGATCGACATCGGTCTCcatgtccacctgacattatacctaa	53	53	15
HPV16	4315	YER162C	ttgaaggcaaaactattgctgaacaGGCATCAATCTGTTGCACGG ACGACGGGTTCTCATCTTGTUUUGCATGATCGACATCGGTCTCatgtccacctgacattatacctaag	53	53	15
HPV16	4318	YER162C	aaggcaaaactattgctgaacaaatGGCATCAATCTGTTGCACGG ACGACGGGTTCTCATCTTGTUUUGCATGATCGACATCGGTCTCtccacctgacattatacctaaggtt	53	52	15
HPV16	4474	YER162C	taagaccccctttaacagtagatccGGCATCAATCTGTTGCACGG ACGACGGGTTCTCATCTTGTUUUGCATGATCGACATCGGTCTCcacagctacagatacacttgctcct	57	55	15
HPV16	4478	YER162C	accccctttaacagtagatcctgtgGGCATCAATCTGTTGCACGG ACGACGGGTTCTCATCTTGTUUUGCATGATCGACATCGGTCTCgctacagatacacttgctcctgtaa	55	57	15
HPV16	4504	YER162C	gcccttctgatccttctatagtttcGGCATCAATCTGTTGCACGG ACGACGGGTTCTCATCTTGTUUUGCATGATCGACATCGGTCTCaccccctttaacagtagatcctgtg	57	55	21
HPV16	4505	YER162C	cccttctgatccttctatagtttctGGCATCAATCTGTTGCACGG ACGACGGGTTCTCATCTTGTUUUGCATGATCGACATCGGTCTCccccctttaacagtagatcctgtgg	58	55	21
HPV16	4513	YER162C	atccttctatagtttctttagtggaGGCATCAATCTGTTGCACGG ACGACGGGTTCTCATCTTGTUUUGCATGATCGACATCGGTCTCaacagtagatcctgtgggcccttct	58	52	21
HPV16	4576	YER162C	taccttccattcccccagatgtatcGGCATCAATCTGTTGCACGG ACGACGGGTTCTCATCTTGTUUUGCATGATCGACATCGGTCTCtattgatgctggtgcaccaacatct	55	57	17
HPV16	4610	YER162C	tattactacttcaactgataccacaGGCATCAATCTGTTGCACGG ACGACGGGTTCTCATCTTGTUUUGCATGATCGACATCGGTCTCattcccccagatgtatcaggattta	53	52	17
HPV16	4732	YER162C	cagaaactggagggcattttacactGGCATCAATCTGTTGCACGG ACGACGGGTTCTCATCTTGTUUUGCATGATCGACATCGGTCTCatctgtattgcagcctccaacacct	57	57	15
HPV16	5061	YER162C	gatatagttgctttacataggccagGGCATCAATCTGTTGCACGG ACGACGGGTTCTCATCTTGTUUUGCATGATCGACATCGGTCTCatatagctccagatcctgacttttt	52	53	17
HPV16	5068	YER162C	ttgctttacataggccagcattaacGGCATCAATCTGTTGCACGG ACGACGGGTTCTCATCTTGTUUUGCATGATCGACATCGGTCTCtccagatcctgactttttggatata	52	53	17
HPV16	5153	YER162C	tagtggaaaatctataggtgctaagGGCATCAATCTGTTGCACGG ACGACGGGTTCTCATCTTGTUUUGCATGATCGACATCGGTCTCggtaataaacaaacactacgtactc	52	52	19
HPV16	5158	YER162C	gaaaatctataggtgctaaggtacaGGCATCAATCTGTTGCACGG ACGACGGGTTCTCATCTTGTUUUGCATGATCGACATCGGTCTCtaaacaaacactacgtactcgtagt	52	53	19
HPV16	5159	YER162C	aaaatctataggtgctaaggtacatGGCATCAATCTGTTGCACGG ACGACGGGTTCTCATCTTGTUUUGCATGATCGACATCGGTCTCaaacaaacactacgtactcgtagtg	53	52	21
HPV16	5507	YER162C	gtctccacaatatacaattattgctGGCATCAATCTGTTGCACGG ACGACGGGTTCTCATCTTGTUUUGCATGATCGACATCGGTCTCccttcattaattcctatagttccag	52	52	15
HPV16	5650	YER162C	cctcctgtcccagtatctaaggttgGGCATCAATCTGTTGCACGG ACGACGGGTTCTCATCTTGTUUUGCATGATCGACATCGGTCTCtgcctagtgaggccactgtctactt	58	58	17
HPV16	5679	YER162C	cacggatgaatatgttgcacgcacaGGCATCAATCTGTTGCACGG ACGACGGGTTCTCATCTTGTUUUGCATGATCGACATCGGTCTCcctgtcccagtatctaaggttgtaa	55	58	19
HPV16	5693	YER162C	ttgcacgcacaaacatatattatcaGGCATCAATCTGTTGCACGG ACGACGGGTTCTCATCTTGTUUUGCATGATCGACATCGGTCTCtaaggttgtaagcacggatgaatat	52	52	15
HPV16	6011	YER162C	cttatgcagcaaatgcaggtgtggaGGCATCAATCTGTTGCACGG ACGACGGGTTCTCATCTTGTUUUGCATGATCGACATCGGTCTCattggatgacacagaaaatgctagt	52	58	15
HPV16	6017	YER162C	cagcaaatgcaggtgtggataatagGGCATCAATCTGTTGCACGG ACGACGGGTTCTCATCTTGTUUUGCATGATCGACATCGGTCTCtgacacagaaaatgctagtgcttat	52	55	17
HPV16	6026	YER162C	caggtgtggataatagagaatgtatGGCATCAATCTGTTGCACGG ACGACGGGTTCTCATCTTGTUUUGCATGATCGACATCGGTCTCaaatgctagtgcttatgcagcaaat	52	53	19
HPV16	6158	YER162C	gtgattgtccaccattagagttaatGGCATCAATCTGTTGCACGG ACGACGGGTTCTCATCTTGTUUUGCATGATCGACATCGGTCTCatgtaccaatgttgcagtaaatcca	52	53	17
HPV16	6165	YER162C	tccaccattagagttaataaacacaGGCATCAATCTGTTGCACGG ACGACGGGTTCTCATCTTGTUUUGCATGATCGACATCGGTCTCaatgttgcagtaaatccaggtgatt	52	52	17
HPV16	6211	YER162C	gttcatactggctttggtgctatggGGCATCAATCTGTTGCACGG ACGACGGGTTCTCATCTTGTUUUGCATGATCGACATCGGTCTCacacagttattcaggatggtgatat	52	57	17
HPV16	6212	YER162C	ttcatactggctttggtgctatggaGGCATCAATCTGTTGCACGG ACGACGGGTTCTCATCTTGTUUUGCATGATCGACATCGGTCTCcacagttattcaggatggtgatatg	53	57	17
HPV16	6221	YER162C	gctttggtgctatggactttactacGGCATCAATCTGTTGCACGG ACGACGGGTTCTCATCTTGTUUUGCATGATCGACATCGGTCTCtcaggatggtgatatggttcatact	53	55	17
HPV16	6222	YER162C	ctttggtgctatggactttactacaGGCATCAATCTGTTGCACGG ACGACGGGTTCTCATCTTGTUUUGCATGATCGACATCGGTCTCcaggatggtgatatggttcatactg	55	55	17
HPV16	6235	YER162C	gactttactacattacaggctaacaGGCATCAATCTGTTGCACGG ACGACGGGTTCTCATCTTGTUUUGCATGATCGACATCGGTCTCtggttcatactggctttggtgctat	55	53	17
HPV16	6236	YER162C	actttactacattacaggctaacaaGGCATCAATCTGTTGCACGG ACGACGGGTTCTCATCTTGTUUUGCATGATCGACATCGGTCTCggttcatactggctttggtgctatg	57	52	17
HPV16	6253	YER162C	gctaacaaaagtgaagttccactggGGCATCAATCTGTTGCACGG ACGACGGGTTCTCATCTTGTUUUGCATGATCGACATCGGTCTCgtgctatggactttactacattaca	52	55	17
HPV16	6428	YER162C	acgatttatacattaaaggctctggGGCATCAATCTGTTGCACGG ACGACGGGTTCTCATCTTGTUUUGCATGATCGACATCGGTCTCtggtactgttggtgaaaatgtacca	53	52	15
HPV16	6431	YER162C	atttatacattaaaggctctgggtcGGCATCAATCTGTTGCACGG ACGACGGGTTCTCATCTTGTUUUGCATGATCGACATCGGTCTCtactgttggtgaaaatgtaccagac	53	52	17
HPV16	6454	YER162C	tctactgcaaatttagccagttcaaGGCATCAATCTGTTGCACGG ACGACGGGTTCTCATCTTGTUUUGCATGATCGACATCGGTCTCacgatttatacattaaaggctctgg	52	53	19
HPV16	6470	YER162C	ccagttcaaattattttcctacaccGGCATCAATCTGTTGCACGG ACGACGGGTTCTCATCTTGTUUUGCATGATCGACATCGGTCTCaggctctgggtctactgcaaattta	55	52	17
HPV16	6563	YER162C	gccacaataatggcatttgttggggGGCATCAATCTGTTGCACGG ACGACGGGTTCTCATCTTGTUUUGCATGATCGACATCGGTCTCaccttattggttacaacgagcacag	55	57	15
HPV16	6564	YER162C	ccacaataatggcatttgttggggtGGCATCAATCTGTTGCACGG ACGACGGGTTCTCATCTTGTUUUGCATGATCGACATCGGTCTCccttattggttacaacgagcacagg	57	57	15
HPV16	6585	YER162C	gggtaaccaactatttgttactgttGGCATCAATCTGTTGCACGG ACGACGGGTTCTCATCTTGTUUUGCATGATCGACATCGGTCTCcagggccacaataatggcatttgtt	55	53	17
HPV16	6710	YER162C	gggaggaatatgatttacagtttatGGCATCAATCTGTTGCACGG ACGACGGGTTCTCATCTTGTUUUGCATGATCGACATCGGTCTCtaactttaaggagtacctacgacat	52	52	19
HPV16	6817	YER162C	aattttggtctacaacctcccccagGGCATCAATCTGTTGCACGG ACGACGGGTTCTCATCTTGTUUUGCATGATCGACATCGGTCTCtgaattccactattttggaggactg	53	57	15
HPV16	6881	YER162C	caattgcttgtcaaaaacatacaccGGCATCAATCTGTTGCACGG ACGACGGGTTCTCATCTTGTUUUGCATGATCGACATCGGTCTCagatacttataggtttgtaacccag	52	52	17
HPV16	6911	YER162C	cacctaaagaagatgatccccttaaGGCATCAATCTGTTGCACGG ACGACGGGTTCTCATCTTGTUUUGCATGATCGACATCGGTCTCtgcttgtcaaaaacatacacctcca	53	55	17
HPV16	7029	YER162C	attgaaggccaaaccaaaatttacaGGCATCAATCTGTTGCACGG ACGACGGGTTCTCATCTTGTUUUGCATGATCGACATCGGTCTCggacgcaaatttttactacaagcag	53	52	15
HPV16	7103	YER162C	ctaaacgcaaaaaacgtaagctgtaGGCATCAATCTGTTGCACGG ACGACGGGTTCTCATCTTGTUUUGCATGATCGACATCGGTCTCcaccacctcatctacctctacaact	57	53	15
HPV16	7552	YER162C	cactgcttgccaaccattccattgtGGCATCAATCTGTTGCACGG ACGACGGGTTCTCATCTTGTUUUGCATGATCGACATCGGTCTCtgccaaatccctgttttcctgacct	57	58	17
HPV16	7557	YER162C	cttgccaaccattccattgttttttGGCATCAATCTGTTGCACGG ACGACGGGTTCTCATCTTGTUUUGCATGATCGACATCGGTCTCaatccctgttttcctgacctgcact	57	53	17
HPV16	7667	YER162C	ctgttaggcacatatttttggcttgGGCATCAATCTGTTGCACGG ACGACGGGTTCTCATCTTGTUUUGCATGATCGACATCGGTCTCactatgcgccaacgccttacatacc	58	53	15
HPV16	7761	YER162C	ttcatacatgaactgtgtaaaggttGGCATCAATCTGTTGCACGG ACGACGGGTTCTCATCTTGTUUUGCATGATCGACATCGGTCTCctaaggccaactaaatgtcacccta	55	52	15
HPV16	7822	YER162C	tgtgtgcaaaccgattttgggttacGGCATCAATCTGTTGCACGG ACGACGGGTTCTCATCTTGTUUUGCATGATCGACATCGGTCTCtgttcatttgtaaaactgcacatgg	52	55	15
HPV16	7824	YER162C	tgtgcaaaccgattttgggttacacGGCATCAATCTGTTGCACGG ACGACGGGTTCTCATCTTGTUUUGCATGATCGACATCGGTCTCttcatttgtaaaactgcacatgggt	52	55	17
