# Supplementary material for: PathogenMIPer: a tool for the design of molecular inversion probes to detect multiple pathogens
Source: BMC Bioinformatics. 2006 Nov 14;7:500. doi: 10.1186/1471-2105-7-500 (PMC1657037; doi:10.1186/1471-2105-7-500)
Supplement: Additional File 2 — This contains all the data files used for designing probes with the software and a subdirectory containing the result files obtained. [file 1471-2105-7-500-S2.zip › Mips/test1/test1._bad.prb]

HPV10	152	YML001W	cctgtgctgtatattttgcacaaaaGTACGTGGAGATCGACATAA ACGACGGGTTCTCATCTTGTUUUGCATGATCGACATCGGTCTCtgtggaatacctttggaggaccttc	57	53	19
HPV10	156	YML001W	tgctgtatattttgcacaaaacagcGTACGTGGAGATCGACATAA ACGACGGGTTCTCATCTTGTUUUGCATGATCGACATCGGTCTCgaatacctttggaggaccttcgcct	58	52	19
HPV10	158	YML001W	ctgtatattttgcacaaaacagctgGTACGTGGAGATCGACATAA ACGACGGGTTCTCATCTTGTUUUGCATGATCGACATCGGTCTCatacctttggaggaccttcgcctgt	58	52	19
HPV10	282	YML001W	ggcattgtacgacgcctaaaatattGTACGTGGAGATCGACATAA ACGACGGGTTCTCATCTTGTUUUGCATGATCGACATCGGTCTCcctgtgcacggtgtttactcctaca	58	55	15
HPV10	283	YML001W	gcattgtacgacgcctaaaatattgGTACGTGGAGATCGACATAA ACGACGGGTTCTCATCTTGTUUUGCATGATCGACATCGGTCTCctgtgcacggtgtttactcctacag	58	53	15
HPV10	460	YML001W	ggtactggagaggtagttgtgagtaGTACGTGGAGATCGACATAA ACGACGGGTTCTCATCTTGTUUUGCATGATCGACATCGGTCTCacggcgacgactgcacaaaatatca	57	58	15
HPV10	1280	YML001W	agcacacttgacacaggcaaccaaaGTACGTGGAGATCGACATAA ACGACGGGTTCTCATCTTGTUUUGCATGATCGACATCGGTCTCatgatgatgaggggagtgtggtaca	57	58	15
HPV10	1282	YML001W	cacacttgacacaggcaaccaaaatGTACGTGGAGATCGACATAA ACGACGGGTTCTCATCTTGTUUUGCATGATCGACATCGGTCTCgatgatgaggggagtgtggtacaga	58	57	15
HPV10	1829	YML001W	actagtatgtccagctgtagcgacgGTACGTGGAGATCGACATAA ACGACGGGTTCTCATCTTGTUUUGCATGATCGACATCGGTCTCgtccagcagcgttgtattggtacaa	57	58	17
HPV10	1834	YML001W	tatgtccagctgtagcgacgtgtatGTACGTGGAGATCGACATAA ACGACGGGTTCTCATCTTGTUUUGCATGATCGACATCGGTCTCgcagcgttgtattggtacaagacta	55	58	19
HPV10	3064	YML001W	ctcctaaagggtgctggaaaaaaagGTACGTGGAGATCGACATAA ACGACGGGTTCTCATCTTGTUUUGCATGATCGACATCGGTCTCcacatcacgtgaaatgtgggacact	57	55	21
HPV10	3073	YML001W	ggtgctggaaaaaaagggggataacGTACGTGGAGATCGACATAA ACGACGGGTTCTCATCTTGTUUUGCATGATCGACATCGGTCTCtgaaatgtgggacactgctcctaaa	55	57	15
HPV10	3074	YML001W	gtgctggaaaaaaagggggataactGTACGTGGAGATCGACATAA ACGACGGGTTCTCATCTTGTUUUGCATGATCGACATCGGTCTCgaaatgtgggacactgctcctaaag	57	57	15
HPV10	3077	YML001W	ctggaaaaaaagggggataactgttGTACGTGGAGATCGACATAA ACGACGGGTTCTCATCTTGTUUUGCATGATCGACATCGGTCTCatgtgggacactgctcctaaagggt	58	55	15
HPV10	3090	YML001W	gggataactgttgaagtcagatatgGTACGTGGAGATCGACATAA ACGACGGGTTCTCATCTTGTUUUGCATGATCGACATCGGTCTCctcctaaagggtgctggaaaaaaag	55	53	19
HPV10	3091	YML001W	ggataactgttgaagtcagatatgaGTACGTGGAGATCGACATAA ACGACGGGTTCTCATCTTGTUUUGCATGATCGACATCGGTCTCtcctaaagggtgctggaaaaaaagg	55	53	19
HPV10	3092	YML001W	gataactgttgaagtcagatatgatGTACGTGGAGATCGACATAA ACGACGGGTTCTCATCTTGTUUUGCATGATCGACATCGGTCTCcctaaagggtgctggaaaaaaaggg	57	52	19
HPV10	3711	YML001W	aaactatactcacggtcatcctccaGTACGTGGAGATCGACATAA ACGACGGGTTCTCATCTTGTUUUGCATGATCGACATCGGTCTCgatatagattacaccacggaaaaag	52	57	15
HPV10	3740	YML001W	gaggtggtcttgtgagtcagaaaacGTACGTGGAGATCGACATAA ACGACGGGTTCTCATCTTGTUUUGCATGATCGACATCGGTCTCctatactcacggtcatcctccacat	57	57	15
HPV10	3741	YML001W	aggtggtcttgtgagtcagaaaaccGTACGTGGAGATCGACATAA ACGACGGGTTCTCATCTTGTUUUGCATGATCGACATCGGTCTCtatactcacggtcatcctccacatg	57	57	15
HPV10	3743	YML001W	gtggtcttgtgagtcagaaaaccagGTACGTGGAGATCGACATAA ACGACGGGTTCTCATCTTGTUUUGCATGATCGACATCGGTCTCtactcacggtcatcctccacatgga	58	57	15
HPV10	3752	YML001W	tgagtcagaaaaccaggcagcgtttGTACGTGGAGATCGACATAA ACGACGGGTTCTCATCTTGTUUUGCATGATCGACATCGGTCTCtcatcctccacatggaggtggtctt	58	58	15
HPV10	3754	YML001W	agtcagaaaaccaggcagcgtttgtGTACGTGGAGATCGACATAA ACGACGGGTTCTCATCTTGTUUUGCATGATCGACATCGGTCTCatcctccacatggaggtggtcttgt	58	58	15
HPV10	3964	YML001W	ggctttttttgtgctgctgctgtgtGTACGTGGAGATCGACATAA ACGACGGGTTCTCATCTTGTUUUGCATGATCGACATCGGTCTCttttacttgtgtcgactacattgct	52	58	15
HPV10	3965	YML001W	gctttttttgtgctgctgctgtgttGTACGTGGAGATCGACATAA ACGACGGGTTCTCATCTTGTUUUGCATGATCGACATCGGTCTCtttacttgtgtcgactacattgctg	53	57	15
HPV10	3966	YML001W	ctttttttgtgctgctgctgtgtttGTACGTGGAGATCGACATAA ACGACGGGTTCTCATCTTGTUUUGCATGATCGACATCGGTCTCttacttgtgtcgactacattgctgg	55	55	17
HPV10	3986	YML001W	tgtttgttttggctgtgtgtgcttcGTACGTGGAGATCGACATAA ACGACGGGTTCTCATCTTGTUUUGCATGATCGACATCGGTCTCgctgggctttttttgtgctgctgct	58	55	19
HPV10	4112	YML001W	gtctcacaatgtatcctcttatattGTACGTGGAGATCGACATAA ACGACGGGTTCTCATCTTGTUUUGCATGATCGACATCGGTCTCcacgtattgtacaggtcaacacata	53	52	15
HPV10	4287	YML001W	gatcccacatagggggttgtatatcGTACGTGGAGATCGACATAA ACGACGGGTTCTCATCTTGTUUUGCATGATCGACATCGGTCTCtaacataatatgtggtagcctgtac	52	57	15
HPV10	4288	YML001W	atcccacatagggggttgtatatcaGTACGTGGAGATCGACATAA ACGACGGGTTCTCATCTTGTUUUGCATGATCGACATCGGTCTCaacataatatgtggtagcctgtacg	53	57	15
HPV10	4299	YML001W	ggggttgtatatcatatgttgttgtGTACGTGGAGATCGACATAA ACGACGGGTTCTCATCTTGTUUUGCATGATCGACATCGGTCTCtggtagcctgtacggatcccacata	58	53	15
HPV10	4338	YML001W	tgtgctattgtggcaccattcttttGTACGTGGAGATCGACATAA ACGACGGGTTCTCATCTTGTUUUGCATGATCGACATCGGTCTCatatgttgttgttgtgtgtacccta	52	55	17
HPV10	4669	YML001W	gcctcctgttgttattgagcctgtaGTACGTGGAGATCGACATAA ACGACGGGTTCTCATCTTGTUUUGCATGATCGACATCGGTCTCgttgtggatgttagtgttcctgcca	57	58	15
HPV10	4752	YML001W	ggtccaccatacctacattttctggGTACGTGGAGATCGACATAA ACGACGGGTTCTCATCTTGTUUUGCATGATCGACATCGGTCTCggaggactccagcattattaattca	53	57	15
HPV10	4753	YML001W	gtccaccatacctacattttctggtGTACGTGGAGATCGACATAA ACGACGGGTTCTCATCTTGTUUUGCATGATCGACATCGGTCTCgaggactccagcattattaattcag	53	57	15
HPV10	4783	YML001W	tggctttgaagttacatcctctgccGTACGTGGAGATCGACATAA ACGACGGGTTCTCATCTTGTUUUGCATGATCGACATCGGTCTCaccatacctacattttctggtacta	52	57	17
HPV10	4785	YML001W	gctttgaagttacatcctctgccacGTACGTGGAGATCGACATAA ACGACGGGTTCTCATCTTGTUUUGCATGATCGACATCGGTCTCcatacctacattttctggtactagt	52	57	17
HPV10	4786	YML001W	ctttgaagttacatcctctgccacaGTACGTGGAGATCGACATAA ACGACGGGTTCTCATCTTGTUUUGCATGATCGACATCGGTCTCatacctacattttctggtactagtg	52	57	17
HPV10	4791	YML001W	aagttacatcctctgccacaaccacGTACGTGGAGATCGACATAA ACGACGGGTTCTCATCTTGTUUUGCATGATCGACATCGGTCTCtacattttctggtactagtggcttt	52	57	15
HPV10	4901	YML001W	tcccttgtagaagttccacagagtgGTACGTGGAGATCGACATAA ACGACGGGTTCTCATCTTGTUUUGCATGATCGACATCGGTCTCttacaaatcctgcattcacagagcc	55	57	13
HPV10	4911	YML001W	aagttccacagagtggtgaggtttcGTACGTGGAGATCGACATAA ACGACGGGTTCTCATCTTGTUUUGCATGATCGACATCGGTCTCtgcattcacagagccgtcccttgta	58	57	17
HPV10	4922	YML001W	agtggtgaggtttcgggacacatacGTACGTGGAGATCGACATAA ACGACGGGTTCTCATCTTGTUUUGCATGATCGACATCGGTCTCagccgtcccttgtagaagttccaca	58	58	15
HPV10	4924	YML001W	tggtgaggtttcgggacacatacttGTACGTGGAGATCGACATAA ACGACGGGTTCTCATCTTGTUUUGCATGATCGACATCGGTCTCccgtcccttgtagaagttccacaga	58	58	15
HPV10	4926	YML001W	gtgaggtttcgggacacatacttatGTACGTGGAGATCGACATAA ACGACGGGTTCTCATCTTGTUUUGCATGATCGACATCGGTCTCgtcccttgtagaagttccacagagt	57	57	15
HPV10	4927	YML001W	tgaggtttcgggacacatacttataGTACGTGGAGATCGACATAA ACGACGGGTTCTCATCTTGTUUUGCATGATCGACATCGGTCTCtcccttgtagaagttccacagagtg	57	55	15
HPV10	4929	YML001W	aggtttcgggacacatacttataagGTACGTGGAGATCGACATAA ACGACGGGTTCTCATCTTGTUUUGCATGATCGACATCGGTCTCccttgtagaagttccacagagtggt	57	53	15
HPV10	4931	YML001W	gtttcgggacacatacttataagcaGTACGTGGAGATCGACATAA ACGACGGGTTCTCATCTTGTUUUGCATGATCGACATCGGTCTCttgtagaagttccacagagtggtga	55	55	15
HPV10	4932	YML001W	tttcgggacacatacttataagcacGTACGTGGAGATCGACATAA ACGACGGGTTCTCATCTTGTUUUGCATGATCGACATCGGTCTCtgtagaagttccacagagtggtgag	57	53	15
HPV10	4937	YML001W	ggacacatacttataagcacacctaGTACGTGGAGATCGACATAA ACGACGGGTTCTCATCTTGTUUUGCATGATCGACATCGGTCTCaagttccacagagtggtgaggtttc	57	55	15
HPV10	4938	YML001W	gacacatacttataagcacacctacGTACGTGGAGATCGACATAA ACGACGGGTTCTCATCTTGTUUUGCATGATCGACATCGGTCTCagttccacagagtggtgaggtttcg	58	53	15
HPV10	4965	YML001W	ctggcacccatggatatgaggaaatGTACGTGGAGATCGACATAA ACGACGGGTTCTCATCTTGTUUUGCATGATCGACATCGGTCTCacacatacttataagcacacctaca	52	58	15
HPV10	4968	YML001W	gcacccatggatatgaggaaataccGTACGTGGAGATCGACATAA ACGACGGGTTCTCATCTTGTUUUGCATGATCGACATCGGTCTCcatacttataagcacacctacagct	53	57	19
HPV10	4969	YML001W	cacccatggatatgaggaaatacccGTACGTGGAGATCGACATAA ACGACGGGTTCTCATCTTGTUUUGCATGATCGACATCGGTCTCatacttataagcacacctacagctg	53	57	19
HPV10	4983	YML001W	aggaaatacccatggacacgtttgcGTACGTGGAGATCGACATAA ACGACGGGTTCTCATCTTGTUUUGCATGATCGACATCGGTCTCacctacagctggcacccatggatat	58	57	17
HPV10	4985	YML001W	gaaatacccatggacacgtttgcttGTACGTGGAGATCGACATAA ACGACGGGTTCTCATCTTGTUUUGCATGATCGACATCGGTCTCctacagctggcacccatggatatga	58	57	17
HPV10	4986	YML001W	aaatacccatggacacgtttgcttcGTACGTGGAGATCGACATAA ACGACGGGTTCTCATCTTGTUUUGCATGATCGACATCGGTCTCtacagctggcacccatggatatgag	58	55	17
HPV10	5105	YML001W	gtcaaggtgtccgatcctgcatttcGTACGTGGAGATCGACATAA ACGACGGGTTCTCATCTTGTUUUGCATGATCGACATCGGTCTCgcttatatagcagggctaacacaca	55	58	15
HPV10	5106	YML001W	tcaaggtgtccgatcctgcatttctGTACGTGGAGATCGACATAA ACGACGGGTTCTCATCTTGTUUUGCATGATCGACATCGGTCTCcttatatagcagggctaacacacag	55	58	15
HPV10	5112	YML001W	tgtccgatcctgcatttctgtcacgGTACGTGGAGATCGACATAA ACGACGGGTTCTCATCTTGTUUUGCATGATCGACATCGGTCTCtagcagggctaacacacaggtcaag	58	58	15
HPV10	5132	YML001W	tcacgtccttcctccttgttaacatGTACGTGGAGATCGACATAA ACGACGGGTTCTCATCTTGTUUUGCATGATCGACATCGGTCTCtcaaggtgtccgatcctgcatttct	57	57	13
HPV10	5137	YML001W	tccttcctccttgttaacatttgacGTACGTGGAGATCGACATAA ACGACGGGTTCTCATCTTGTUUUGCATGATCGACATCGGTCTCgtgtccgatcctgcatttctgtcac	58	53	15
HPV10	5257	YML001W	tctgcatcgccctgcattaacatctGTACGTGGAGATCGACATAA ACGACGGGTTCTCATCTTGTUUUGCATGATCGACATCGGTCTCgaccctgatttccttgacattgtgc	57	58	15
HPV10	5522	YML001W	tccaggggatataataccacttcccGTACGTGGAGATCGACATAA ACGACGGGTTCTCATCTTGTUUUGCATGATCGACATCGGTCTCcagagggatatcgtagtaccacaca	57	57	17
HPV10	5528	YML001W	ggatataataccacttcccctttgtGTACGTGGAGATCGACATAA ACGACGGGTTCTCATCTTGTUUUGCATGATCGACATCGGTCTCgatatcgtagtaccacacagtccag	57	55	17
HPV10	5529	YML001W	gatataataccacttcccctttgtcGTACGTGGAGATCGACATAA ACGACGGGTTCTCATCTTGTUUUGCATGATCGACATCGGTCTCatatcgtagtaccacacagtccagg	57	53	15
HPV10	5530	YML001W	atataataccacttcccctttgtctGTACGTGGAGATCGACATAA ACGACGGGTTCTCATCTTGTUUUGCATGATCGACATCGGTCTCtatcgtagtaccacacagtccaggg	58	53	15
HPV10	5577	YML001W	gaaatgtaacaattccctttgtgtcGTACGTGGAGATCGACATAA ACGACGGGTTCTCATCTTGTUUUGCATGATCGACATCGGTCTCgtcttctacactttccactaagtat	52	52	15
HPV10	6027	YML001W	cctgaccctaataagtttggactgcGTACGTGGAGATCGACATAA ACGACGGGTTCTCATCTTGTUUUGCATGATCGACATCGGTCTCaatatagggtgtttcgggtgcggtt	57	57	17
HPV10	6219	YML001W	gattcacgggacaatatttctgttgGTACGTGGAGATCGACATAA ACGACGGGTTCTCATCTTGTUUUGCATGATCGACATCGGTCTCatatagcacatgggccaattggtca	55	53	17
HPV10	6220	YML001W	attcacgggacaatatttctgttgaGTACGTGGAGATCGACATAA ACGACGGGTTCTCATCTTGTUUUGCATGATCGACATCGGTCTCtatagcacatgggccaattggtcag	57	53	17
HPV10	6767	YML001W	ggctaaccaattgtttgttactgtgGTACGTGGAGATCGACATAA ACGACGGGTTCTCATCTTGTUUUGCATGATCGACATCGGTCTCcaggggcacaacaatggtatatgct	57	53	15
HPV10	6768	YML001W	gctaaccaattgtttgttactgtggGTACGTGGAGATCGACATAA ACGACGGGTTCTCATCTTGTUUUGCATGATCGACATCGGTCTCaggggcacaacaatggtatatgctg	57	53	15
HPV10	6769	YML001W	ctaaccaattgtttgttactgtggtGTACGTGGAGATCGACATAA ACGACGGGTTCTCATCTTGTUUUGCATGATCGACATCGGTCTCggggcacaacaatggtatatgctgg	58	53	17
HPV10	6780	YML001W	tttgttactgtggtagacacgactcGTACGTGGAGATCGACATAA ACGACGGGTTCTCATCTTGTUUUGCATGATCGACATCGGTCTCatggtatatgctgggctaaccaatt	53	55	17
HPV10	6951	YML001W	gatattatggcctatttgcacaccaGTACGTGGAGATCGACATAA ACGACGGGTTCTCATCTTGTUUUGCATGATCGACATCGGTCTCagttgtgtaaggtaacattgacccc	55	55	15
HPV10	6952	YML001W	atattatggcctatttgcacaccatGTACGTGGAGATCGACATAA ACGACGGGTTCTCATCTTGTUUUGCATGATCGACATCGGTCTCgttgtgtaaggtaacattgaccccg	57	53	15
HPV10	6960	YML001W	gcctatttgcacaccatgaatagtaGTACGTGGAGATCGACATAA ACGACGGGTTCTCATCTTGTUUUGCATGATCGACATCGGTCTCaggtaacattgaccccggatattat	53	55	17
HPV10	6961	YML001W	cctatttgcacaccatgaatagtagGTACGTGGAGATCGACATAA ACGACGGGTTCTCATCTTGTUUUGCATGATCGACATCGGTCTCggtaacattgaccccggatattatg	55	53	17
HPV10	6978	YML001W	aatagtagtttattggaggattggaGTACGTGGAGATCGACATAA ACGACGGGTTCTCATCTTGTUUUGCATGATCGACATCGGTCTCatattatggcctatttgcacaccat	52	52	17
HPV10	6983	YML001W	tagtttattggaggattggaactttGTACGTGGAGATCGACATAA ACGACGGGTTCTCATCTTGTUUUGCATGATCGACATCGGTCTCatggcctatttgcacaccatgaata	53	52	15
HPV10	6986	YML001W	tttattggaggattggaactttgggGTACGTGGAGATCGACATAA ACGACGGGTTCTCATCTTGTUUUGCATGATCGACATCGGTCTCgcctatttgcacaccatgaatagta	53	53	15
HPV10	7059	YML001W	tcctcttcagccattacttgtcagaGTACGTGGAGATCGACATAA ACGACGGGTTCTCATCTTGTUUUGCATGATCGACATCGGTCTCgcttggaggacacatatagattttt	52	57	15
HPV10	7500	YML001W	taagtaaggttgttctaggtcaggaGTACGTGGAGATCGACATAA ACGACGGGTTCTCATCTTGTUUUGCATGATCGACATCGGTCTCatttgtgtaattgctgttcctgtga	52	55	17
HPV10	7504	YML001W	taaggttgttctaggtcaggagaccGTACGTGGAGATCGACATAA ACGACGGGTTCTCATCTTGTUUUGCATGATCGACATCGGTCTCgtgtaattgctgttcctgtgagtaa	53	57	17
HPV10	7508	YML001W	gttgttctaggtcaggagaccgattGTACGTGGAGATCGACATAA ACGACGGGTTCTCATCTTGTUUUGCATGATCGACATCGGTCTCaattgctgttcctgtgagtaagtaa	52	58	15
HPV10	7512	YML001W	ttctaggtcaggagaccgatttcggGTACGTGGAGATCGACATAA ACGACGGGTTCTCATCTTGTUUUGCATGATCGACATCGGTCTCgctgttcctgtgagtaagtaaggtt	55	58	15
HPV10	7601	YML001W	acctgccctgtcacgccatttttttGTACGTGGAGATCGACATAA ACGACGGGTTCTCATCTTGTUUUGCATGATCGACATCGGTCTCttagtcatgctgatctatatcctgc	53	58	15
HPV10	7832	YML001W	gtcgctgcttgctttctagctttaaGTACGTGGAGATCGACATAA ACGACGGGTTCTCATCTTGTUUUGCATGATCGACATCGGTCTCatctccaccaagacacacctaatcc	57	57	15
HPV10	7833	YML001W	tcgctgcttgctttctagctttaatGTACGTGGAGATCGACATAA ACGACGGGTTCTCATCTTGTUUUGCATGATCGACATCGGTCTCtctccaccaagacacacctaatccg	58	55	15
HPV10	7851	YML001W	ctttaattaatgcagttgctacacgGTACGTGGAGATCGACATAA ACGACGGGTTCTCATCTTGTUUUGCATGATCGACATCGGTCTCtaatccggtcgctgcttgctttcta	57	52	17
HPV11	633	YBL072C	acgcacaacctttaacacaacattaTTCGCCTGACTTGAAAGACG ACGACGGGTTCTCATCTTGTUUUGCATGATCGACATCGGTCTCtgaggtggacaaggtggacaaacaa	57	53	19
HPV11	3060	YBL072C	atggctgtgaagacaatgtaatggaTTCGCCTGACTTGAAAGACG ACGACGGGTTCTCATCTTGTUUUGCATGATCGACATCGGTCTCgggaaatactgtggaggtaaaattt	52	55	21
HPV11	3067	YBL072C	tgaagacaatgtaatggagtatgtgTTCGCCTGACTTGAAAGACG ACGACGGGTTCTCATCTTGTUUUGCATGATCGACATCGGTCTCactgtggaggtaaaatttgatggct	53	52	19
HPV11	3069	YBL072C	aagacaatgtaatggagtatgtggtTTCGCCTGACTTGAAAGACG ACGACGGGTTCTCATCTTGTUUUGCATGATCGACATCGGTCTCtgtggaggtaaaatttgatggctgt	53	53	17
HPV11	3084	YBL072C	agtatgtggtatggacacatatataTTCGCCTGACTTGAAAGACG ACGACGGGTTCTCATCTTGTUUUGCATGATCGACATCGGTCTCtgatggctgtgaagacaatgtaatg	53	52	17
HPV11	3086	YBL072C	tatgtggtatggacacatatataccTTCGCCTGACTTGAAAGACG ACGACGGGTTCTCATCTTGTUUUGCATGATCGACATCGGTCTCatggctgtgaagacaatgtaatgga	53	52	17
HPV11	3090	YBL072C	tggtatggacacatatatacctgcaTTCGCCTGACTTGAAAGACG ACGACGGGTTCTCATCTTGTUUUGCATGATCGACATCGGTCTCctgtgaagacaatgtaatggagtat	52	55	19
HPV11	3093	YBL072C	tatggacacatatatacctgcaggaTTCGCCTGACTTGAAAGACG ACGACGGGTTCTCATCTTGTUUUGCATGATCGACATCGGTCTCtgaagacaatgtaatggagtatgtg	52	55	19
HPV11	3869	YBL072C	ctgcagcaacaactacaacattgatTTCGCCTGACTTGAAAGACG ACGACGGGTTCTCATCTTGTUUUGCATGATCGACATCGGTCTCtatggaggtagtgcctgtacaaatt	53	55	15
HPV11	3875	YBL072C	caacaactacaacattgatattgccTTCGCCTGACTTGAAAGACG ACGACGGGTTCTCATCTTGTUUUGCATGATCGACATCGGTCTCggtagtgcctgtacaaattgctgca	57	52	17
HPV11	4161	YBL072C	ttgtttctgtggttgtttactgcatTTCGCCTGACTTGAAAGACG ACGACGGGTTCTCATCTTGTUUUGCATGATCGACATCGGTCTCgtcacttaaatgatggtgatacatg	52	53	21
HPV11	4170	YBL072C	tggttgtttactgcatttgttgtagTTCGCCTGACTTGAAAGACG ACGACGGGTTCTCATCTTGTUUUGCATGATCGACATCGGTCTCatgatggtgatacatggttgtttct	52	52	17
HPV11	4172	YBL072C	gttgtttactgcatttgttgtagctTTCGCCTGACTTGAAAGACG ACGACGGGTTCTCATCTTGTUUUGCATGATCGACATCGGTCTCgatggtgatacatggttgtttctgt	53	53	17
HPV11	4176	YBL072C	tttactgcatttgttgtagctgtacTTCGCCTGACTTGAAAGACG ACGACGGGTTCTCATCTTGTUUUGCATGATCGACATCGGTCTCgtgatacatggttgtttctgtggtt	53	52	19
HPV11	4460	YBL072C	gtacatgtcccccagatgtaattccTTCGCCTGACTTGAAAGACG ACGACGGGTTCTCATCTTGTUUUGCATGATCGACATCGGTCTCactatatcaaacatgcaaggccact	53	57	15
HPV11	4461	YBL072C	tacatgtcccccagatgtaattcctTTCGCCTGACTTGAAAGACG ACGACGGGTTCTCATCTTGTUUUGCATGATCGACATCGGTCTCctatatcaaacatgcaaggccactg	55	57	15
HPV11	4712	YBL072C	aggagtctgctattattaatgctggTTCGCCTGACTTGAAAGACG ACGACGGGTTCTCATCTTGTUUUGCATGATCGACATCGGTCTCcgatccctccattgtgtccttaatt	55	53	15
HPV11	4714	YBL072C	gagtctgctattattaatgctggtgTTCGCCTGACTTGAAAGACG ACGACGGGTTCTCATCTTGTUUUGCATGATCGACATCGGTCTCatccctccattgtgtccttaattga	53	53	15
HPV11	4715	YBL072C	agtctgctattattaatgctggtgcTTCGCCTGACTTGAAAGACG ACGACGGGTTCTCATCTTGTUUUGCATGATCGACATCGGTCTCtccctccattgtgtccttaattgag	55	53	15
HPV11	4717	YBL072C	tctgctattattaatgctggtgcacTTCGCCTGACTTGAAAGACG ACGACGGGTTCTCATCTTGTUUUGCATGATCGACATCGGTCTCcctccattgtgtccttaattgagga	55	53	15
HPV11	4790	YBL072C	aatcgactacacctgctattttagaTTCGCCTGACTTGAAAGACG ACGACGGGTTCTCATCTTGTUUUGCATGATCGACATCGGTCTCgggtggctttactataacatcatct	53	53	15
HPV11	4814	YBL072C	atgtgtctgttaccaatcacactacTTCGCCTGACTTGAAAGACG ACGACGGGTTCTCATCTTGTUUUGCATGATCGACATCGGTCTCtgaatcgactacacctgctatttta	52	53	17
HPV11	4817	YBL072C	tgtctgttaccaatcacactaccacTTCGCCTGACTTGAAAGACG ACGACGGGTTCTCATCTTGTUUUGCATGATCGACATCGGTCTCatcgactacacctgctattttagat	52	55	17
HPV11	4845	YBL072C	tgtgtttcaaaatcccctgtttacaTTCGCCTGACTTGAAAGACG ACGACGGGTTCTCATCTTGTUUUGCATGATCGACATCGGTCTCtctgttaccaatcacactaccacta	53	53	17
HPV11	4847	YBL072C	tgtttcaaaatcccctgtttacagaTTCGCCTGACTTGAAAGACG ACGACGGGTTCTCATCTTGTUUUGCATGATCGACATCGGTCTCtgttaccaatcacactaccactagt	53	53	17
HPV11	4849	YBL072C	tttcaaaatcccctgtttacagaacTTCGCCTGACTTGAAAGACG ACGACGGGTTCTCATCTTGTUUUGCATGATCGACATCGGTCTCttaccaatcacactaccactagtgt	53	52	15
HPV11	5198	YBL072C	cacctgatgaagcatttatggatatTTCGCCTGACTTGAAAGACG ACGACGGGTTCTCATCTTGTUUUGCATGATCGACATCGGTCTCatttacccatgagtctatccacaat	52	53	15
HPV11	5485	YBL072C	tcttatcttacctccacacctaataTTCGCCTGACTTGAAAGACG ACGACGGGTTCTCATCTTGTUUUGCATGATCGACATCGGTCTCaccctgtccaacattctgttacaca	55	53	15
HPV11	5612	YBL072C	gaacaccctttagtcctgtaactccTTCGCCTGACTTGAAAGACG ACGACGGGTTCTCATCTTGTUUUGCATGATCGACATCGGTCTCcataacttttcctactgcatctatg	52	57	17
HPV11	5613	YBL072C	aacaccctttagtcctgtaactcctTTCGCCTGACTTGAAAGACG ACGACGGGTTCTCATCTTGTUUUGCATGATCGACATCGGTCTCataacttttcctactgcatctatgg	52	57	17
HPV11	5625	YBL072C	tcctgtaactcctgctttacctacaTTCGCCTGACTTGAAAGACG ACGACGGGTTCTCATCTTGTUUUGCATGATCGACATCGGTCTCactgcatctatgggaacacccttta	55	57	15
HPV11	5630	YBL072C	taactcctgctttacctacaggcccTTCGCCTGACTTGAAAGACG ACGACGGGTTCTCATCTTGTUUUGCATGATCGACATCGGTCTCatctatgggaacaccctttagtcct	55	58	13
HPV11	6005	YBL072C	tttgaccccactacacagcgtttagTTCGCCTGACTTGAAAGACG ACGACGGGTTCTCATCTTGTUUUGCATGATCGACATCGGTCTCagtttgcattacctgattcatccct	53	57	15
HPV11	6009	YBL072C	accccactacacagcgtttagtatgTTCGCCTGACTTGAAAGACG ACGACGGGTTCTCATCTTGTUUUGCATGATCGACATCGGTCTCtgcattacctgattcatccctgttt	53	57	15
HPV11	6217	YBL072C	tgctccaccgttaggtgaacattggTTCGCCTGACTTGAAAGACG ACGACGGGTTCTCATCTTGTUUUGCATGATCGACATCGGTCTCcaaacccagctatgtatggtgggct	58	58	15
HPV11	6242	YBL072C	ggtaagggtacacaatgttcaaataTTCGCCTGACTTGAAAGACG ACGACGGGTTCTCATCTTGTUUUGCATGATCGACATCGGTCTCgtgctccaccgttaggtgaacattg	58	53	19
HPV11	6248	YBL072C	ggtacacaatgttcaaatacctctgTTCGCCTGACTTGAAAGACG ACGACGGGTTCTCATCTTGTUUUGCATGATCGACATCGGTCTCcaccgttaggtgaacattggggtaa	57	53	17
HPV11	6249	YBL072C	gtacacaatgttcaaatacctctgtTTCGCCTGACTTGAAAGACG ACGACGGGTTCTCATCTTGTUUUGCATGATCGACATCGGTCTCaccgttaggtgaacattggggtaag	57	53	17
HPV11	6250	YBL072C	tacacaatgttcaaatacctctgtaTTCGCCTGACTTGAAAGACG ACGACGGGTTCTCATCTTGTUUUGCATGATCGACATCGGTCTCccgttaggtgaacattggggtaagg	58	52	17
HPV11	6259	YBL072C	ttcaaatacctctgtacaaaatggtTTCGCCTGACTTGAAAGACG ACGACGGGTTCTCATCTTGTUUUGCATGATCGACATCGGTCTCgaacattggggtaagggtacacaat	55	52	17
HPV11	6390	YBL072C	atgttccccttgatatttgtggaacTTCGCCTGACTTGAAAGACG ACGACGGGTTCTCATCTTGTUUUGCATGATCGACATCGGTCTCtgcagacttacaaaccaataaatcg	52	53	15
HPV11	6411	YBL072C	gaactgtctgcaaatatcctgattaTTCGCCTGACTTGAAAGACG ACGACGGGTTCTCATCTTGTUUUGCATGATCGACATCGGTCTCatcggatgttccccttgatatttgt	53	53	15
HPV11	6412	YBL072C	aactgtctgcaaatatcctgattatTTCGCCTGACTTGAAAGACG ACGACGGGTTCTCATCTTGTUUUGCATGATCGACATCGGTCTCtcggatgttccccttgatatttgtg	55	52	15
HPV11	6417	YBL072C	tctgcaaatatcctgattatttgcaTTCGCCTGACTTGAAAGACG ACGACGGGTTCTCATCTTGTUUUGCATGATCGACATCGGTCTCtgttccccttgatatttgtggaact	53	52	15
HPV11	6432	YBL072C	attatttgcaaatggctgcagacccTTCGCCTGACTTGAAAGACG ACGACGGGTTCTCATCTTGTUUUGCATGATCGACATCGGTCTCttgtggaactgtctgcaaatatcct	53	55	17
HPV11	6632	YBL072C	gtgtcttcagaggctcaattatttaTTCGCCTGACTTGAAAGACG ACGACGGGTTCTCATCTTGTUUUGCATGATCGACATCGGTCTCatgtacatacacctagtggctcatt	53	53	17
HPV11	6633	YBL072C	tgtcttcagaggctcaattatttaaTTCGCCTGACTTGAAAGACG ACGACGGGTTCTCATCTTGTUUUGCATGATCGACATCGGTCTCtgtacatacacctagtggctcattg	55	52	17
HPV11	6706	YBL072C	ctggggaaaccacttgtttgttactTTCGCCTGACTTGAAAGACG ACGACGGGTTCTCATCTTGTUUUGCATGATCGACATCGGTCTCgctcagggacataacaatggtattt	53	57	15
HPV11	6709	YBL072C	gggaaaccacttgtttgttactgtgTTCGCCTGACTTGAAAGACG ACGACGGGTTCTCATCTTGTUUUGCATGATCGACATCGGTCTCcagggacataacaatggtatttgct	53	55	15
HPV11	6710	YBL072C	ggaaaccacttgtttgttactgtggTTCGCCTGACTTGAAAGACG ACGACGGGTTCTCATCTTGTUUUGCATGATCGACATCGGTCTCagggacataacaatggtatttgctg	53	55	15
HPV11	6711	YBL072C	gaaaccacttgtttgttactgtggtTTCGCCTGACTTGAAAGACG ACGACGGGTTCTCATCTTGTUUUGCATGATCGACATCGGTCTCgggacataacaatggtatttgctgg	55	55	15
HPV11	7658	YBL072C	ccctgccaagtatcttgccaacaacTTCGCCTGACTTGAAAGACG ACGACGGGTTCTCATCTTGTUUUGCATGATCGACATCGGTCTCtatgttgtgtgccaaggtacatatt	52	58	15
HPV11	7663	YBL072C	ccaagtatcttgccaacaacacaccTTCGCCTGACTTGAAAGACG ACGACGGGTTCTCATCTTGTUUUGCATGATCGACATCGGTCTCtgtgtgccaaggtacatattgccct	57	57	15
HPV11	7695	YBL072C	ggcgcggtattgcatgactaatgtaTTCGCCTGACTTGAAAGACG ACGACGGGTTCTCATCTTGTUUUGCATGATCGACATCGGTCTCatcttgccaacaacacacctggcca	58	58	17
HPV11	7867	YBL072C	gtttcggttacccacaccctacataTTCGCCTGACTTGAAAGACG ACGACGGGTTCTCATCTTGTUUUGCATGATCGACATCGGTCTCaacctaaggtcacacacctgcaacc	58	58	15
HPV12	5	YDR286C	cacattatactagattgttgttgccTCTTCCTCAGCCGTGGAGTT ACGACGGGTTCTCATCTTGTUUUGCATGATCGACATCGGTCTCccaggtgcggtacgatttcccaata	58	52	17
HPV12	215	YDR286C	cctgagctgcccacaactattaaagTCTTCCTCAGCCGTGGAGTT ACGACGGGTTCTCATCTTGTUUUGCATGATCGACATCGGTCTCatcagcagacagtgacagacagtac	57	57	21
HPV12	221	YDR286C	ctgcccacaactattaaagagttagTCTTCCTCAGCCGTGGAGTT ACGACGGGTTCTCATCTTGTUUUGCATGATCGACATCGGTCTCagacagtgacagacagtacgcctga	58	53	21
HPV12	321	YDR286C	aagtgtgtgattttgacaaaaagcaTCTTCCTCAGCCGTGGAGTT ACGACGGGTTCTCATCTTGTUUUGCATGATCGACATCGGTCTCttgcggaaagttcttagattttctg	52	52	21
HPV12	324	YDR286C	tgtgtgattttgacaaaaagcagctTCTTCCTCAGCCGTGGAGTT ACGACGGGTTCTCATCTTGTUUUGCATGATCGACATCGGTCTCcggaaagttcttagattttctggaa	52	53	21
HPV12	607	YDR286C	cagacagtgcaagcatttgtatctgTCTTCCTCAGCCGTGGAGTT ACGACGGGTTCTCATCTTGTUUUGCATGATCGACATCGGTCTCgttagagacaggtggaagggaattt	55	55	17
HPV12	610	YDR286C	acagtgcaagcatttgtatctgaatTCTTCCTCAGCCGTGGAGTT ACGACGGGTTCTCATCTTGTUUUGCATGATCGACATCGGTCTCagagacaggtggaagggaatttgca	57	53	17
HPV12	702	YDR286C	ttaccagttgacctgctttgtgaagTCTTCCTCAGCCGTGGAGTT ACGACGGGTTCTCATCTTGTUUUGCATGATCGACATCGGTCTCagcttagtgagctgcagcctgaagt	58	55	21
HPV12	712	YDR286C	acctgctttgtgaagaggaattaccTCTTCCTCAGCCGTGGAGTT ACGACGGGTTCTCATCTTGTUUUGCATGATCGACATCGGTCTCgctgcagcctgaagtgttaccagtt	58	55	21
HPV12	727	YDR286C	aggaattaccaaacgagcaggaaacTCTTCCTCAGCCGTGGAGTT ACGACGGGTTCTCATCTTGTUUUGCATGATCGACATCGGTCTCgttaccagttgacctgctttgtgaa	55	55	17
HPV12	729	YDR286C	gaattaccaaacgagcaggaaacggTCTTCCTCAGCCGTGGAGTT ACGACGGGTTCTCATCTTGTUUUGCATGATCGACATCGGTCTCtaccagttgacctgctttgtgaaga	55	57	19
HPV12	730	YDR286C	aattaccaaacgagcaggaaacggaTCTTCCTCAGCCGTGGAGTT ACGACGGGTTCTCATCTTGTUUUGCATGATCGACATCGGTCTCaccagttgacctgctttgtgaagag	57	57	21
HPV12	1959	YDR286C	caatgcagtagcatggctagcacatTCTTCCTCAGCCGTGGAGTT ACGACGGGTTCTCATCTTGTUUUGCATGATCGACATCGGTCTCtatgccaagcttgcaccagaagata	55	58	19
HPV12	1970	YDR286C	catggctagcacataatcaacaagcTCTTCCTCAGCCGTGGAGTT ACGACGGGTTCTCATCTTGTUUUGCATGATCGACATCGGTCTCtgcaccagaagatagcaatgcagta	55	55	19
HPV12	1974	YDR286C	gctagcacataatcaacaagctaaaTCTTCCTCAGCCGTGGAGTT ACGACGGGTTCTCATCTTGTUUUGCATGATCGACATCGGTCTCccagaagatagcaatgcagtagcat	55	53	21
HPV12	1975	YDR286C	ctagcacataatcaacaagctaaatTCTTCCTCAGCCGTGGAGTT ACGACGGGTTCTCATCTTGTUUUGCATGATCGACATCGGTCTCcagaagatagcaatgcagtagcatg	55	52	21
HPV12	3697	YDR286C	aaaacggtcacaacggggagaaagaTCTTCCTCAGCCGTGGAGTT ACGACGGGTTCTCATCTTGTUUUGCATGATCGACATCGGTCTCtccagatcatcctcctccaacacca	58	58	19
HPV12	4681	YDR286C	ggccctacgattgattcacctgttgTCTTCCTCAGCCGTGGAGTT ACGACGGGTTCTCATCTTGTUUUGCATGATCGACATCGGTCTCtagctgagattaatcctgtttcaga	52	58	15
HPV12	4683	YDR286C	ccctacgattgattcacctgttgtgTCTTCCTCAGCCGTGGAGTT ACGACGGGTTCTCATCTTGTUUUGCATGATCGACATCGGTCTCgctgagattaatcctgtttcagagg	55	57	15
HPV12	4690	YDR286C	attgattcacctgttgtgacaacaaTCTTCCTCAGCCGTGGAGTT ACGACGGGTTCTCATCTTGTUUUGCATGATCGACATCGGTCTCttaatcctgtttcagagggccctac	57	53	17
HPV12	4694	YDR286C	attcacctgttgtgacaacaagcagTCTTCCTCAGCCGTGGAGTT ACGACGGGTTCTCATCTTGTUUUGCATGATCGACATCGGTCTCtcctgtttcagagggccctacgatt	58	55	17
HPV12	4719	YDR286C	aggctccagtgcaatattggaagttTCTTCCTCAGCCGTGGAGTT ACGACGGGTTCTCATCTTGTUUUGCATGATCGACATCGGTCTCgattcacctgttgtgacaacaagca	55	57	19
HPV12	5192	YDR286C	agccacctgatagggatttccttgaTCTTCCTCAGCCGTGGAGTT ACGACGGGTTCTCATCTTGTUUUGCATGATCGACATCGGTCTCtgaacaggacttagaaacatttgag	52	58	19
HPV12	5470	YDR286C	gaagatcctttgtctgaaagtattgTCTTCCTCAGCCGTGGAGTT ACGACGGGTTCTCATCTTGTUUUGCATGATCGACATCGGTCTCgtacatttgtagatatggacatagc	52	52	17
HPV12	5471	YDR286C	aagatcctttgtctgaaagtattgaTCTTCCTCAGCCGTGGAGTT ACGACGGGTTCTCATCTTGTUUUGCATGATCGACATCGGTCTCtacatttgtagatatggacatagcg	52	52	17
HPV12	5486	YDR286C	aaagtattgaggctcattctgatgaTCTTCCTCAGCCGTGGAGTT ACGACGGGTTCTCATCTTGTUUUGCATGATCGACATCGGTCTCggacatagcggaagatcctttgtct	57	53	17
HPV12	5495	YDR286C	aggctcattctgatgacctattactTCTTCCTCAGCCGTGGAGTT ACGACGGGTTCTCATCTTGTUUUGCATGATCGACATCGGTCTCggaagatcctttgtctgaaagtatt	52	55	17
HPV12	5571	YDR286C	acgcagcacaacatcatacactgtgTCTTCCTCAGCCGTGGAGTT ACGACGGGTTCTCATCTTGTUUUGCATGATCGACATCGGTCTCgggtcacaattagttattggaaaca	52	57	17
HPV12	5594	YDR286C	tgccccgttttgaaactacaaggagTCTTCCTCAGCCGTGGAGTT ACGACGGGTTCTCATCTTGTUUUGCATGATCGACATCGGTCTCcagacgcagcacaacatcatacact	57	57	15
HPV12	5596	YDR286C	ccccgttttgaaactacaaggagcaTCTTCCTCAGCCGTGGAGTT ACGACGGGTTCTCATCTTGTUUUGCATGATCGACATCGGTCTCgacgcagcacaacatcatacactgt	57	58	17
HPV12	5929	YDR286C	ccaatactgacagactactcactgtTCTTCCTCAGCCGTGGAGTT ACGACGGGTTCTCATCTTGTUUUGCATGATCGACATCGGTCTCtcaaaggactaacatctactatcac	52	57	19
HPV12	5938	YDR286C	acagactactcactgtaggacatccTCTTCCTCAGCCGTGGAGTT ACGACGGGTTCTCATCTTGTUUUGCATGATCGACATCGGTCTCtaacatctactatcacgccaatact	52	57	19
HPV12	5942	YDR286C	actactcactgtaggacatccatatTCTTCCTCAGCCGTGGAGTT ACGACGGGTTCTCATCTTGTUUUGCATGATCGACATCGGTCTCatctactatcacgccaatactgaca	53	55	17
HPV12	6153	YDR286C	cctttaggcgttggaagtactggacTCTTCCTCAGCCGTGGAGTT ACGACGGGTTCTCATCTTGTUUUGCATGATCGACATCGGTCTCgaggattggaaataagtaggggtca	55	58	15
HPV12	6713	YDR286C	taatgcgatgtatttcccaactgtaTCTTCCTCAGCCGTGGAGTT ACGACGGGTTCTCATCTTGTUUUGCATGATCGACATCGGTCTCcaggatcaatctcaaaaggatatag	52	53	15
HPV12	6723	YDR286C	tatttcccaactgtaagtggctcatTCTTCCTCAGCCGTGGAGTT ACGACGGGTTCTCATCTTGTUUUGCATGATCGACATCGGTCTCctcaaaaggatataggtaatgcgat	52	55	15
HPV12	6736	YDR286C	taagtggctcattagtttctagtgaTCTTCCTCAGCCGTGGAGTT ACGACGGGTTCTCATCTTGTUUUGCATGATCGACATCGGTCTCaggtaatgcgatgtatttcccaact	53	53	17
HPV12	6740	YDR286C	tggctcattagtttctagtgatgctTCTTCCTCAGCCGTGGAGTT ACGACGGGTTCTCATCTTGTUUUGCATGATCGACATCGGTCTCaatgcgatgtatttcccaactgtaa	52	55	17
HPV12	6742	YDR286C	gctcattagtttctagtgatgctcaTCTTCCTCAGCCGTGGAGTT ACGACGGGTTCTCATCTTGTUUUGCATGATCGACATCGGTCTCtgcgatgtatttcccaactgtaagt	53	55	19
HPV12	7086	YDR286C	ccaactcctgacaatcctattcatgTCTTCCTCAGCCGTGGAGTT ACGACGGGTTCTCATCTTGTUUUGCATGATCGACATCGGTCTCtggaggactggcaattaggcttcgt	58	55	19
HPV12	7096	YDR286C	acaatcctattcatgacacatacagTCTTCCTCAGCCGTGGAGTT ACGACGGGTTCTCATCTTGTUUUGCATGATCGACATCGGTCTCgcaattaggcttcgtgccaactcct	58	52	17
HPV12	7266	YDR286C	ttcttattccaggctggcctccaacTCTTCCTCAGCCGTGGAGTT ACGACGGGTTCTCATCTTGTUUUGCATGATCGACATCGGTCTCtggatcagtattccttagggcgcaa	57	58	21
HPV12	7296	YDR286C	accgttaacggtacaacaaaatcatTCTTCCTCAGCCGTGGAGTT ACGACGGGTTCTCATCTTGTUUUGCATGATCGACATCGGTCTCtattccaggctggcctccaacaaac	58	53	15
HPV12	7584	YDR286C	ccaaatagcttacagcagctcagttTCTTCCTCAGCCGTGGAGTT ACGACGGGTTCTCATCTTGTUUUGCATGATCGACATCGGTCTCtcgaccgccaaaggacctttggttt	58	57	15
HPV12	7613	YDR286C	cacatttgtggaccgataacggtaaTCTTCCTCAGCCGTGGAGTT ACGACGGGTTCTCATCTTGTUUUGCATGATCGACATCGGTCTCaatagcttacagcagctcagttctg	55	57	15
HPV13	666	YHL031C	ctaccaaatactaacgtcctgtagtATCACCGAACCGCAGTTAAG ACGACGGGTTCTCATCTTGTUUUGCATGATCGACATCGGTCTCacgcaacatagcacactattacaat	52	55	21
HPV13	1120	YHL031C	tggactgtgatataagtcctcgattATCACCGAACCGCAGTTAAG ACGACGGGTTCTCATCTTGTUUUGCATGATCGACATCGGTCTCtcccctaggacatgttgaacagtca	57	55	19
HPV13	1123	YHL031C	actgtgatataagtcctcgattggaATCACCGAACCGCAGTTAAG ACGACGGGTTCTCATCTTGTUUUGCATGATCGACATCGGTCTCcctaggacatgttgaacagtcagtg	57	55	19
HPV13	1136	YHL031C	tcctcgattggacgctataaaattaATCACCGAACCGCAGTTAAG ACGACGGGTTCTCATCTTGTUUUGCATGATCGACATCGGTCTCgaacagtcagtggactgtgatataa	53	53	17
HPV13	3449	YHL031C	gaaacccccagaacacacaaagcatATCACCGAACCGCAGTTAAG ACGACGGGTTCTCATCTTGTUUUGCATGATCGACATCGGTCTCacaacgaggaccttcacgtcccatt	58	58	17
HPV13	3556	YHL031C	gacaacagttactgtgcagctacacATCACCGAACCGCAGTTAAG ACGACGGGTTCTCATCTTGTUUUGCATGATCGACATCGGTCTCaccattacaacaataacaaaggacg	52	57	19
HPV13	3557	YHL031C	acaacagttactgtgcagctacaccATCACCGAACCGCAGTTAAG ACGACGGGTTCTCATCTTGTUUUGCATGATCGACATCGGTCTCccattacaacaataacaaaggacgg	53	57	21
HPV13	3716	YHL031C	cactggtaaccttaacctatgtaaaATCACCGAACCGCAGTTAAG ACGACGGGTTCTCATCTTGTUUUGCATGATCGACATCGGTCTCcgcccctaataattcacaaaaacat	52	53	15
HPV13	3926	YHL031C	tcattactgccacttgtaattgcacATCACCGAACCGCAGTTAAG ACGACGGGTTCTCATCTTGTUUUGCATGATCGACATCGGTCTCatgttagtacacaggcaaccagcaa	55	53	19
HPV13	3935	YHL031C	ccacttgtaattgcacttacagtgtATCACCGAACCGCAGTTAAG ACGACGGGTTCTCATCTTGTUUUGCATGATCGACATCGGTCTCcacaggcaaccagcaagtcattact	57	55	19
HPV13	4116	YHL031C	cgttgtgtgtacaccaatatattttATCACCGAACCGCAGTTAAG ACGACGGGTTCTCATCTTGTUUUGCATGATCGACATCGGTCTCaaccctgtctctttgctttcttcct	55	52	21
HPV13	4411	YHL031C	aacatgtcctcctgatgttataccaATCACCGAACCGCAGTTAAG ACGACGGGTTCTCATCTTGTUUUGCATGATCGACATCGGTCTCctatatcaaacttgtaaggcttctg	52	55	15
HPV13	4417	YHL031C	tcctcctgatgttataccaaaggttATCACCGAACCGCAGTTAAG ACGACGGGTTCTCATCTTGTUUUGCATGATCGACATCGGTCTCcaaacttgtaaggcttctggaacat	53	55	13
HPV13	4440	YHL031C	ttgaacaaaacactcttgcagataaATCACCGAACCGCAGTTAAG ACGACGGGTTCTCATCTTGTUUUGCATGATCGACATCGGTCTCatgtcctcctgatgttataccaaag	53	52	17
HPV13	4629	YHL031C	ggcctacagacccttctattgtatcATCACCGAACCGCAGTTAAG ACGACGGGTTCTCATCTTGTUUUGCATGATCGACATCGGTCTCtcctcctattgttgttgatactgtt	52	57	19
HPV13	4630	YHL031C	gcctacagacccttctattgtatctATCACCGAACCGCAGTTAAG ACGACGGGTTCTCATCTTGTUUUGCATGATCGACATCGGTCTCcctcctattgttgttgatactgttg	53	57	19
HPV13	4631	YHL031C	cctacagacccttctattgtatcttATCACCGAACCGCAGTTAAG ACGACGGGTTCTCATCTTGTUUUGCATGATCGACATCGGTCTCctcctattgttgttgatactgttgg	53	55	19
HPV13	4650	YHL031C	tatctttggtagaggaatcagctatATCACCGAACCGCAGTTAAG ACGACGGGTTCTCATCTTGTUUUGCATGATCGACATCGGTCTCtgttgggcctacagacccttctatt	57	53	17
HPV13	5066	YHL031C	tcgccccaacgccttataacctttgATCACCGAACCGCAGTTAAG ACGACGGGTTCTCATCTTGTUUUGCATGATCGACATCGGTCTCaggttactgatcctgcctttttatc	53	58	15
HPV13	5151	YHL031C	aaccccctgatgaggcatttatggaATCACCGAACCGCAGTTAAG ACGACGGGTTCTCATCTTGTUUUGCATGATCGACATCGGTCTCgcagtttgcacacaataccattcat	53	58	15
HPV13	5447	YHL031C	tcttctgcctccacaccatttgcacATCACCGAACCGCAGTTAAG ACGACGGGTTCTCATCTTGTUUUGCATGATCGACATCGGTCTCtggctgtaaacacctctgggtcatt	57	58	17
HPV13	5490	YHL031C	ccccatggggtaatactactgttccATCACCGAACCGCAGTTAAG ACGACGGGTTCTCATCTTGTUUUGCATGATCGACATCGGTCTCatttgcacaatcttctttgtcttcc	52	58	17
HPV13	5497	YHL031C	gggtaatactactgttcctctttcaATCACCGAACCGCAGTTAAG ACGACGGGTTCTCATCTTGTUUUGCATGATCGACATCGGTCTCcaatcttctttgtcttccgccccat	57	55	19
HPV13	5498	YHL031C	ggtaatactactgttcctctttcacATCACCGAACCGCAGTTAAG ACGACGGGTTCTCATCTTGTUUUGCATGATCGACATCGGTCTCaatcttctttgtcttccgccccatg	57	53	19
HPV13	5499	YHL031C	gtaatactactgttcctctttcactATCACCGAACCGCAGTTAAG ACGACGGGTTCTCATCTTGTUUUGCATGATCGACATCGGTCTCatcttctttgtcttccgccccatgg	58	53	19
HPV13	5550	YHL031C	gtcctgacataacattcccaactgcATCACCGAACCGCAGTTAAG ACGACGGGTTCTCATCTTGTUUUGCATGATCGACATCGGTCTCaccaggtgatatatttatacagcct	52	57	19
HPV13	5551	YHL031C	tcctgacataacattcccaactgcaATCACCGAACCGCAGTTAAG ACGACGGGTTCTCATCTTGTUUUGCATGATCGACATCGGTCTCccaggtgatatatttatacagcctg	53	57	17
HPV13	5556	YHL031C	acataacattcccaactgcacctacATCACCGAACCGCAGTTAAG ACGACGGGTTCTCATCTTGTUUUGCATGATCGACATCGGTCTCtgatatatttatacagcctggtcct	52	55	15
HPV13	5583	YHL031C	taacgccttataatcctgttacgccATCACCGAACCGCAGTTAAG ACGACGGGTTCTCATCTTGTUUUGCATGATCGACATCGGTCTCcataacattcccaactgcacctaca	55	55	17
HPV13	5588	YHL031C	ccttataatcctgttacgcctgcttATCACCGAACCGCAGTTAAG ACGACGGGTTCTCATCTTGTUUUGCATGATCGACATCGGTCTCcattcccaactgcacctacagtaac	57	57	17
HPV13	5961	YHL031C	cctgacacatctatatttgactcaaATCACCGAACCGCAGTTAAG ACGACGGGTTCTCATCTTGTUUUGCATGATCGACATCGGTCTCtacctgaccctaataaatttgccct	53	53	19
HPV13	6003	YHL031C	tgggcctgtacaggtttagaggttgATCACCGAACCGCAGTTAAG ACGACGGGTTCTCATCTTGTUUUGCATGATCGACATCGGTCTCttgactcaactagtcaacgcttagt	53	58	17
HPV13	6215	YHL031C	acagggcaagcaatgtactggtgtaATCACCGAACCGCAGTTAAG ACGACGGGTTCTCATCTTGTUUUGCATGATCGACATCGGTCTCgcacctcctttaggtgaacattggg	58	58	15
HPV13	6219	YHL031C	ggcaagcaatgtactggtgtaaatgATCACCGAACCGCAGTTAAG ACGACGGGTTCTCATCTTGTUUUGCATGATCGACATCGGTCTCctcctttaggtgaacattggggaca	57	55	15
HPV13	6220	YHL031C	gcaagcaatgtactggtgtaaatgtATCACCGAACCGCAGTTAAG ACGACGGGTTCTCATCTTGTUUUGCATGATCGACATCGGTCTCtcctttaggtgaacattggggacag	57	55	15
HPV13	6221	YHL031C	caagcaatgtactggtgtaaatgtaATCACCGAACCGCAGTTAAG ACGACGGGTTCTCATCTTGTUUUGCATGATCGACATCGGTCTCcctttaggtgaacattggggacagg	58	53	15
HPV13	6225	YHL031C	caatgtactggtgtaaatgtacaacATCACCGAACCGCAGTTAAG ACGACGGGTTCTCATCTTGTUUUGCATGATCGACATCGGTCTCtaggtgaacattggggacagggcaa	58	52	15
HPV13	6384	YHL031C	tccacatgcaaatatcctgactattATCACCGAACCGCAGTTAAG ACGACGGGTTCTCATCTTGTUUUGCATGATCGACATCGGTCTCctgatgtgccactagacatatgcac	57	53	15
HPV13	6671	YHL031C	gggcaatcacttgtttgttactgtaATCACCGAACCGCAGTTAAG ACGACGGGTTCTCATCTTGTUUUGCATGATCGACATCGGTCTCcagggacacaataatggtatatgtt	52	55	15
HPV13	6672	YHL031C	ggcaatcacttgtttgttactgtagATCACCGAACCGCAGTTAAG ACGACGGGTTCTCATCTTGTUUUGCATGATCGACATCGGTCTCagggacacaataatggtatatgttg	52	53	15
HPV13	6757	YHL031C	acacatataaggccacagaatataaATCACCGAACCGCAGTTAAG ACGACGGGTTCTCATCTTGTUUUGCATGATCGACATCGGTCTCtgcagccactacatcatctctttca	55	52	19
HPV13	6981	YHL031C	tgtcaaaagcctacacctgataaagATCACCGAACCGCAGTTAAG ACGACGGGTTCTCATCTTGTUUUGCATGATCGACATCGGTCTCgatatgtacaatctcaggccataac	53	53	17
HPV13	6983	YHL031C	tcaaaagcctacacctgataaagaaATCACCGAACCGCAGTTAAG ACGACGGGTTCTCATCTTGTUUUGCATGATCGACATCGGTCTCtatgtacaatctcaggccataacgt	53	53	17
HPV13	6990	YHL031C	cctacacctgataaagaaaaacaggATCACCGAACCGCAGTTAAG ACGACGGGTTCTCATCTTGTUUUGCATGATCGACATCGGTCTCaatctcaggccataacgtgtcaaaa	53	53	19
HPV13	7006	YHL031C	aaaaacaggatccgtatgcgggtctATCACCGAACCGCAGTTAAG ACGACGGGTTCTCATCTTGTUUUGCATGATCGACATCGGTCTCgtgtcaaaagcctacacctgataaa	53	58	21
HPV13	7026	YHL031C	ggtcttagtttttgggaggttaatcATCACCGAACCGCAGTTAAG ACGACGGGTTCTCATCTTGTUUUGCATGATCGACATCGGTCTCataaagaaaaacaggatccgtatgc	52	53	19
HPV13	7027	YHL031C	gtcttagtttttgggaggttaatctATCACCGAACCGCAGTTAAG ACGACGGGTTCTCATCTTGTUUUGCATGATCGACATCGGTCTCtaaagaaaaacaggatccgtatgcg	53	53	19
HPV13	7028	YHL031C	tcttagtttttgggaggttaatcttATCACCGAACCGCAGTTAAG ACGACGGGTTCTCATCTTGTUUUGCATGATCGACATCGGTCTCaaagaaaaacaggatccgtatgcgg	55	52	19
HPV13	7034	YHL031C	tttttgggaggttaatcttaaggaaATCACCGAACCGCAGTTAAG ACGACGGGTTCTCATCTTGTUUUGCATGATCGACATCGGTCTCaaacaggatccgtatgcgggtctta	57	52	17
HPV13	7144	YHL031C	taggtaggaaacgtgctgcatctacATCACCGAACCGCAGTTAAG ACGACGGGTTCTCATCTTGTUUUGCATGATCGACATCGGTCTCcgttcagtctaggtcccctattcgt	58	57	15
HPV13	7148	YHL031C	taggaaacgtgctgcatctacatctATCACCGAACCGCAGTTAAG ACGACGGGTTCTCATCTTGTUUUGCATGATCGACATCGGTCTCcagtctaggtcccctattcgtgtag	58	57	15
HPV13	7151	YHL031C	gaaacgtgctgcatctacatctactATCACCGAACCGCAGTTAAG ACGACGGGTTCTCATCTTGTUUUGCATGATCGACATCGGTCTCtctaggtcccctattcgtgtaggta	57	57	17
HPV13	7152	YHL031C	aaacgtgctgcatctacatctactgATCACCGAACCGCAGTTAAG ACGACGGGTTCTCATCTTGTUUUGCATGATCGACATCGGTCTCctaggtcccctattcgtgtaggtag	58	55	15
HPV13	7177	YHL031C	ccacacctactacacgtaaaaaagcATCACCGAACCGCAGTTAAG ACGACGGGTTCTCATCTTGTUUUGCATGATCGACATCGGTCTCgaaacgtgctgcatctacatctact	55	55	15
HPV13	7367	YHL031C	ttccaccctatgagtaagtggtatgATCACCGAACCGCAGTTAAG ACGACGGGTTCTCATCTTGTUUUGCATGATCGACATCGGTCTCcaataaatctaatctgtggtgtcct	52	55	17
HPV13	7379	YHL031C	agtaagtggtatgttgtgtctcgtgATCACCGAACCGCAGTTAAG ACGACGGGTTCTCATCTTGTUUUGCATGATCGACATCGGTCTCtctgtggtgtcctgttccaccctat	58	55	17
HPV13	7381	YHL031C	taagtggtatgttgtgtctcgtgtgATCACCGAACCGCAGTTAAG ACGACGGGTTCTCATCTTGTUUUGCATGATCGACATCGGTCTCtgtggtgtcctgttccaccctatga	58	55	17
HPV13	7385	YHL031C	tggtatgttgtgtctcgtgtggtgtATCACCGAACCGCAGTTAAG ACGACGGGTTCTCATCTTGTUUUGCATGATCGACATCGGTCTCgtgtcctgttccaccctatgagtaa	57	58	15
HPV13	7387	YHL031C	gtatgttgtgtctcgtgtggtgtttATCACCGAACCGCAGTTAAG ACGACGGGTTCTCATCTTGTUUUGCATGATCGACATCGGTCTCgtcctgttccaccctatgagtaagt	57	57	15
HPV13	7388	YHL031C	tatgttgtgtctcgtgtggtgttttATCACCGAACCGCAGTTAAG ACGACGGGTTCTCATCTTGTUUUGCATGATCGACATCGGTCTCtcctgttccaccctatgagtaagtg	57	55	15
HPV13	7392	YHL031C	ttgtgtctcgtgtggtgttttgtatATCACCGAACCGCAGTTAAG ACGACGGGTTCTCATCTTGTUUUGCATGATCGACATCGGTCTCgttccaccctatgagtaagtggtat	55	55	15
HPV13	7526	YHL031C	cagcacgctgtttatataatcttacATCACCGAACCGCAGTTAAG ACGACGGGTTCTCATCTTGTUUUGCATGATCGACATCGGTCTCctattgtttctgcgaccgatttgtt	53	52	17
HPV13	7529	YHL031C	cacgctgtttatataatcttacctaATCACCGAACCGCAGTTAAG ACGACGGGTTCTCATCTTGTUUUGCATGATCGACATCGGTCTCttgtttctgcgaccgatttgttgca	55	52	17
HPV13	7557	YHL031C	cctgccaaaattatccaccgcttgcATCACCGAACCGCAGTTAAG ACGACGGGTTCTCATCTTGTUUUGCATGATCGACATCGGTCTCcgctgtttatataatcttacctacc	52	58	13
HPV13	7561	YHL031C	ccaaaattatccaccgcttgccaaaATCACCGAACCGCAGTTAAG ACGACGGGTTCTCATCTTGTUUUGCATGATCGACATCGGTCTCgtttatataatcttacctaccgcct	52	57	13
HPV14d	182	YIL167W	actcttcaacagacagtgcagatgaGTCGCCAACGAGTGACAACA ACGACGGGTTCTCATCTTGTUUUGCATGATCGACATCGGTCTCagaatgcagactcatggcgacaact	57	57	17
HPV14d	206	YIL167W	aaggtccttctcctaagagtaactaGTCGCCAACGAGTGACAACA ACGACGGGTTCTCATCTTGTUUUGCATGATCGACATCGGTCTCtgactcttcaacagacagtgcagat	55	55	17
HPV14d	209	YIL167W	gtccttctcctaagagtaactattgGTCGCCAACGAGTGACAACA ACGACGGGTTCTCATCTTGTUUUGCATGATCGACATCGGTCTCctcttcaacagacagtgcagatgaa	55	53	19
HPV14d	210	YIL167W	tccttctcctaagagtaactattgtGTCGCCAACGAGTGACAACA ACGACGGGTTCTCATCTTGTUUUGCATGATCGACATCGGTCTCtcttcaacagacagtgcagatgaag	55	53	19
HPV14d	652	YIL167W	ttatttgaacaactgcagctgttgtGTCGCCAACGAGTGACAACA ACGACGGGTTCTCATCTTGTUUUGCATGATCGACATCGGTCTCttgctcttagaaccttccagaacct	55	53	15
HPV14d	1143	YIL167W	gaacagtagacattcattatacagaGTCGCCAACGAGTGACAACA ACGACGGGTTCTCATCTTGTUUUGCATGATCGACATCGGTCTCtcagccggttgctgaggcacaaata	58	52	21
HPV14d	3385	YIL167W	aagtgtccagaatcacaaccaccacGTCGCCAACGAGTGACAACA ACGACGGGTTCTCATCTTGTUUUGCATGATCGACATCGGTCTCatcaagatccagatccagacaaaaa	52	57	15
HPV14d	3388	YIL167W	tgtccagaatcacaaccaccaccagGTCGCCAACGAGTGACAACA ACGACGGGTTCTCATCTTGTUUUGCATGATCGACATCGGTCTCaagatccagatccagacaaaaagaa	52	58	17
HPV14d	3390	YIL167W	tccagaatcacaaccaccaccagagGTCGCCAACGAGTGACAACA ACGACGGGTTCTCATCTTGTUUUGCATGATCGACATCGGTCTCgatccagatccagacaaaaagaagt	53	58	17
HPV14d	3883	YIL167W	accggtcgtttggctcatttgatagGTCGCCAACGAGTGACAACA ACGACGGGTTCTCATCTTGTUUUGCATGATCGACATCGGTCTCgactgttaagtacccgaaaggagtg	57	57	21
HPV14d	3908	YIL167W	cctataacacccctaacatactaacGTCGCCAACGAGTGACAACA ACGACGGGTTCTCATCTTGTUUUGCATGATCGACATCGGTCTCgaccggtcgtttggctcatttgata	57	53	19
HPV14d	4874	YIL167W	tttgataatccagcatttgaggaggGTCGCCAACGAGTGACAACA ACGACGGGTTCTCATCTTGTUUUGCATGATCGACATCGGTCTCgaccatctagactagtgcaatttca	53	53	17
HPV14d	6006	YIL167W	atgacagacaaaatgtgtcatttgaGTCGCCAACGAGTGACAACA ACGACGGGTTCTCATCTTGTUUUGCATGATCGACATCGGTCTCatacaggcaacaagctaactccact	55	52	15
HPV14d	6021	YIL167W	tgtcatttgatcctaagcaactgcaGTCGCCAACGAGTGACAACA ACGACGGGTTCTCATCTTGTUUUGCATGATCGACATCGGTCTCtaactccactgatgacagacaaaat	52	55	17
HPV14d	6023	YIL167W	tcatttgatcctaagcaactgcaaaGTCGCCAACGAGTGACAACA ACGACGGGTTCTCATCTTGTUUUGCATGATCGACATCGGTCTCactccactgatgacagacaaaatgt	53	53	17
HPV14d	6384	YIL167W	gagatgacataccagcagcacaagtGTCGCCAACGAGTGACAACA ACGACGGGTTCTCATCTTGTUUUGCATGATCGACATCGGTCTCcttttttgttagagggggtaagaca	53	58	15
HPV14d	6385	YIL167W	agatgacataccagcagcacaagttGTCGCCAACGAGTGACAACA ACGACGGGTTCTCATCTTGTUUUGCATGATCGACATCGGTCTCttttttgttagagggggtaagacag	53	57	15
HPV14d	6387	YIL167W	atgacataccagcagcacaagttgaGTCGCCAACGAGTGACAACA ACGACGGGTTCTCATCTTGTUUUGCATGATCGACATCGGTCTCttttgttagagggggtaagacagga	55	57	17
HPV14d	6408	YIL167W	ttgatgagggtagcctaaagaatgtGTCGCCAACGAGTGACAACA ACGACGGGTTCTCATCTTGTUUUGCATGATCGACATCGGTCTCaggagatgacataccagcagcacaa	57	55	17
HPV14d	6411	YIL167W	atgagggtagcctaaagaatgtttaGTCGCCAACGAGTGACAACA ACGACGGGTTCTCATCTTGTUUUGCATGATCGACATCGGTCTCagatgacataccagcagcacaagtt	55	53	15
HPV14d	6416	YIL167W	ggtagcctaaagaatgtttattacaGTCGCCAACGAGTGACAACA ACGACGGGTTCTCATCTTGTUUUGCATGATCGACATCGGTCTCacataccagcagcacaagttgatga	55	52	15
HPV14d	6488	YIL167W	tatttcccaactgtcagtggctcatGTCGCCAACGAGTGACAACA ACGACGGGTTCTCATCTTGTUUUGCATGATCGACATCGGTCTCcacaaaacaatattggcaatgccat	52	57	15
HPV14d	6505	YIL167W	tggctcattggtatccagtgatgctGTCGCCAACGAGTGACAACA ACGACGGGTTCTCATCTTGTUUUGCATGATCGACATCGGTCTCaatgccatgtatttcccaactgtca	53	58	17
HPV14d	6515	YIL167W	gtatccagtgatgctcaactgttcaGTCGCCAACGAGTGACAACA ACGACGGGTTCTCATCTTGTUUUGCATGATCGACATCGGTCTCatttcccaactgtcagtggctcatt	55	57	21
HPV14d	7339	YIL167W	aacacgcaaaagactcaaggaaatgGTCGCCAACGAGTGACAACA ACGACGGGTTCTCATCTTGTUUUGCATGATCGACATCGGTCTCcgcgttggatcaagctacatcgtct	58	53	15
HPV14d	7358	YIL167W	gaaatgtaagtgtgccagtctattgGTCGCCAACGAGTGACAACA ACGACGGGTTCTCATCTTGTUUUGCATGATCGACATCGGTCTCtcgtctgaacacgcaaaagactcaa	55	53	15
HPV14d	7359	YIL167W	aaatgtaagtgtgccagtctattgtGTCGCCAACGAGTGACAACA ACGACGGGTTCTCATCTTGTUUUGCATGATCGACATCGGTCTCcgtctgaacacgcaaaagactcaag	57	53	15
HPV14d	7368	YIL167W	tgtgccagtctattgtgttcgaattGTCGCCAACGAGTGACAACA ACGACGGGTTCTCATCTTGTUUUGCATGATCGACATCGGTCTCacgcaaaagactcaaggaaatgtaa	52	55	15
HPV14d	7370	YIL167W	tgccagtctattgtgttcgaatttgGTCGCCAACGAGTGACAACA ACGACGGGTTCTCATCTTGTUUUGCATGATCGACATCGGTCTCgcaaaagactcaaggaaatgtaagt	52	53	15
HPV15	203	YLR373C	cagcttgcagacactctgtgtatacCGTTTGAAGGCGCGACACAA ACGACGGGTTCTCATCTTGTUUUGCATGATCGACATCGGTCTCataggccaaagcctttttctgtgca	55	57	17
HPV15	206	YLR373C	cttgcagacactctgtgtataccttCGTTTGAAGGCGCGACACAA ACGACGGGTTCTCATCTTGTUUUGCATGATCGACATCGGTCTCggccaaagcctttttctgtgcagca	58	57	17
HPV15	210	YLR373C	cagacactctgtgtatacctttagtCGTTTGAAGGCGCGACACAA ACGACGGGTTCTCATCTTGTUUUGCATGATCGACATCGGTCTCaaagcctttttctgtgcagcagctt	55	55	19
HPV15	3056	YLR373C	aacaaggtggaaggaaaaattgactCGTTTGAAGGCGCGACACAA ACGACGGGTTCTCATCTTGTUUUGCATGATCGACATCGGTCTCattaccagactttagatgacacatg	52	53	15
HPV15	3062	YLR373C	gtggaaggaaaaattgactatcatgCGTTTGAAGGCGCGACACAA ACGACGGGTTCTCATCTTGTUUUGCATGATCGACATCGGTCTCagactttagatgacacatggaacaa	52	52	15
HPV15	3065	YLR373C	gaaggaaaaattgactatcatggcgCGTTTGAAGGCGCGACACAA ACGACGGGTTCTCATCTTGTUUUGCATGATCGACATCGGTCTCctttagatgacacatggaacaaggt	53	53	15
HPV15	3069	YLR373C	gaaaaattgactatcatggcgcataCGTTTGAAGGCGCGACACAA ACGACGGGTTCTCATCTTGTUUUGCATGATCGACATCGGTCTCagatgacacatggaacaaggtggaa	55	53	15
HPV15	3070	YLR373C	aaaaattgactatcatggcgcatatCGTTTGAAGGCGCGACACAA ACGACGGGTTCTCATCTTGTUUUGCATGATCGACATCGGTCTCgatgacacatggaacaaggtggaag	57	52	15
HPV15	3339	YLR373C	ccagacgctacaaccgaaaagaatcCGTTTGAAGGCGCGACACAA ACGACGGGTTCTCATCTTGTUUUGCATGATCGACATCGGTCTCaaaacggacaccaccacgaaccgaa	58	57	15
HPV15	3360	YLR373C	aatctagccctacaaccaccaccacCGTTTGAAGGCGCGACACAA ACGACGGGTTCTCATCTTGTUUUGCATGATCGACATCGGTCTCcgaagccagacgctacaaccgaaaa	58	58	15
HPV15	3412	YLR373C	acaagaagacacagcaaggcgatcaCGTTTGAAGGCGCGACACAA ACGACGGGTTCTCATCTTGTUUUGCATGATCGACATCGGTCTCcggaggcagaaaagacaaggacaaa	57	58	19
HPV15	4400	YLR373C	cagcacctagtattgtcacaataacCGTTTGAAGGCGCGACACAA ACGACGGGTTCTCATCTTGTUUUGCATGATCGACATCGGTCTCtgatacagtcacaccaattgacccc	57	53	13
HPV15	4415	YLR373C	tcacaataactgacagcagcgctgtCGTTTGAAGGCGCGACACAA ACGACGGGTTCTCATCTTGTUUUGCATGATCGACATCGGTCTCaattgaccccgcagcacctagtatt	57	58	15
HPV15	4427	YLR373C	acagcagcgctgttgaccttttaccCGTTTGAAGGCGCGACACAA ACGACGGGTTCTCATCTTGTUUUGCATGATCGACATCGGTCTCagcacctagtattgtcacaataact	52	58	15
HPV15	4530	YLR373C	tcgggattccagcgctattttagaaCGTTTGAAGGCGCGACACAA ACGACGGGTTCTCATCTTGTUUUGCATGATCGACATCGGTCTCattgatactcctgttgttacaggag	53	57	13
HPV15	4533	YLR373C	ggattccagcgctattttagaagttCGTTTGAAGGCGCGACACAA ACGACGGGTTCTCATCTTGTUUUGCATGATCGACATCGGTCTCgatactcctgttgttacaggaggtc	57	55	15
HPV15	4534	YLR373C	gattccagcgctattttagaagttgCGTTTGAAGGCGCGACACAA ACGACGGGTTCTCATCTTGTUUUGCATGATCGACATCGGTCTCatactcctgttgttacaggaggtcg	57	53	15
HPV15	4535	YLR373C	attccagcgctattttagaagttgcCGTTTGAAGGCGCGACACAA ACGACGGGTTCTCATCTTGTUUUGCATGATCGACATCGGTCTCtactcctgttgttacaggaggtcgg	58	53	15
HPV15	4542	YLR373C	cgctattttagaagttgctgatcccCGTTTGAAGGCGCGACACAA ACGACGGGTTCTCATCTTGTUUUGCATGATCGACATCGGTCTCgttgttacaggaggtcgggattcca	58	55	15
HPV15	4727	YLR373C	ctgctttggatgcagcacaggaaagCGTTTGAAGGCGCGACACAA ACGACGGGTTCTCATCTTGTUUUGCATGATCGACATCGGTCTCtcaaaatataggcggttctcgcagt	55	58	15
HPV15	4730	YLR373C	ctttggatgcagcacaggaaagtttCGTTTGAAGGCGCGACACAA ACGACGGGTTCTCATCTTGTUUUGCATGATCGACATCGGTCTCaaatataggcggttctcgcagtgct	57	57	15
HPV15	5115	YLR373C	tagacgggccacaattagaaccagaCGTTTGAAGGCGCGACACAA ACGACGGGTTCTCATCTTGTUUUGCATGATCGACATCGGTCTCggttatgtgcgtgtaagtagacttg	55	58	17
HPV15	5118	YLR373C	acgggccacaattagaaccagaagtCGTTTGAAGGCGCGACACAA ACGACGGGTTCTCATCTTGTUUUGCATGATCGACATCGGTCTCtatgtgcgtgtaagtagacttggta	53	58	17
HPV15	5121	YLR373C	ggccacaattagaaccagaagtggtCGTTTGAAGGCGCGACACAA ACGACGGGTTCTCATCTTGTUUUGCATGATCGACATCGGTCTCgtgcgtgtaagtagacttggtagac	57	58	17
HPV15	5122	YLR373C	gccacaattagaaccagaagtggtgCGTTTGAAGGCGCGACACAA ACGACGGGTTCTCATCTTGTUUUGCATGATCGACATCGGTCTCtgcgtgtaagtagacttggtagacg	57	57	17
HPV15	5123	YLR373C	ccacaattagaaccagaagtggtgcCGTTTGAAGGCGCGACACAA ACGACGGGTTCTCATCTTGTUUUGCATGATCGACATCGGTCTCgcgtgtaagtagacttggtagacgg	58	57	17
HPV15	5142	YLR373C	tggtgcacaagttggtgctcaagtaCGTTTGAAGGCGCGACACAA ACGACGGGTTCTCATCTTGTUUUGCATGATCGACATCGGTCTCagacgggccacaattagaaccagaa	57	58	17
HPV15	5159	YLR373C	ctcaagtacatttctatagggatttCGTTTGAAGGCGCGACACAA ACGACGGGTTCTCATCTTGTUUUGCATGATCGACATCGGTCTCaaccagaagtggtgcacaagttggt	57	52	15
HPV15	6148	YLR373C	tagtaggctgtgttccatgtttaggCGTTTGAAGGCGCGACACAA ACGACGGGTTCTCATCTTGTUUUGCATGATCGACATCGGTCTCtgacccaaagcaggttcaaatgttt	53	55	15
HPV15	6151	YLR373C	taggctgtgttccatgtttaggcgaCGTTTGAAGGCGCGACACAA ACGACGGGTTCTCATCTTGTUUUGCATGATCGACATCGGTCTCcccaaagcaggttcaaatgtttgta	53	58	15
HPV15	6155	YLR373C	ctgtgttccatgtttaggcgaacacCGTTTGAAGGCGCGACACAA ACGACGGGTTCTCATCTTGTUUUGCATGATCGACATCGGTCTCaagcaggttcaaatgtttgtagtag	52	57	15
HPV15	6158	YLR373C	tgttccatgtttaggcgaacactggCGTTTGAAGGCGCGACACAA ACGACGGGTTCTCATCTTGTUUUGCATGATCGACATCGGTCTCcaggttcaaatgtttgtagtaggct	53	57	15
HPV15	6160	YLR373C	ttccatgtttaggcgaacactgggaCGTTTGAAGGCGCGACACAA ACGACGGGTTCTCATCTTGTUUUGCATGATCGACATCGGTCTCggttcaaatgtttgtagtaggctgt	53	58	15
HPV15	6167	YLR373C	tttaggcgaacactgggatagagctCGTTTGAAGGCGCGACACAA ACGACGGGTTCTCATCTTGTUUUGCATGATCGACATCGGTCTCatgtttgtagtaggctgtgttccat	53	58	15
HPV15	6173	YLR373C	cgaacactgggatagagctcttgttCGTTTGAAGGCGCGACACAA ACGACGGGTTCTCATCTTGTUUUGCATGATCGACATCGGTCTCgtagtaggctgtgttccatgtttag	55	58	15
HPV15	6175	YLR373C	aacactgggatagagctcttgtttgCGTTTGAAGGCGCGACACAA ACGACGGGTTCTCATCTTGTUUUGCATGATCGACATCGGTCTCagtaggctgtgttccatgtttaggc	57	55	15
HPV15	6183	YLR373C	gatagagctcttgtttgtgaatcagCGTTTGAAGGCGCGACACAA ACGACGGGTTCTCATCTTGTUUUGCATGATCGACATCGGTCTCgtgttccatgtttaggcgaacactg	57	53	15
HPV15	6184	YLR373C	atagagctcttgtttgtgaatcagaCGTTTGAAGGCGCGACACAA ACGACGGGTTCTCATCTTGTUUUGCATGATCGACATCGGTCTCtgttccatgtttaggcgaacactgg	57	53	15
HPV15	6188	YLR373C	agctcttgtttgtgaatcagagagaCGTTTGAAGGCGCGACACAA ACGACGGGTTCTCATCTTGTUUUGCATGATCGACATCGGTCTCccatgtttaggcgaacactgggata	57	55	13
HPV15	6190	YLR373C	ctcttgtttgtgaatcagagagaaaCGTTTGAAGGCGCGACACAA ACGACGGGTTCTCATCTTGTUUUGCATGATCGACATCGGTCTCatgtttaggcgaacactgggataga	55	53	13
HPV15	6448	YLR373C	ctagacattactttgtcagaggaggCGTTTGAAGGCGCGACACAA ACGACGGGTTCTCATCTTGTUUUGCATGATCGACATCGGTCTCttttgcaagacgagaacagtgctat	53	55	15
HPV15	6473	YLR373C	tgcagtaggtgatgctcttcctgatCGTTTGAAGGCGCGACACAA ACGACGGGTTCTCATCTTGTUUUGCATGATCGACATCGGTCTCgctagacattactttgtcagaggag	55	58	19
HPV15	6475	YLR373C	cagtaggtgatgctcttcctgatgcCGTTTGAAGGCGCGACACAA ACGACGGGTTCTCATCTTGTUUUGCATGATCGACATCGGTCTCtagacattactttgtcagaggaggt	53	58	19
HPV15	6478	YLR373C	taggtgatgctcttcctgatgcagcCGTTTGAAGGCGCGACACAA ACGACGGGTTCTCATCTTGTUUUGCATGATCGACATCGGTCTCacattactttgtcagaggaggtgca	55	58	19
HPV15	6589	YLR373C	ttagtggttctttagtgacatctgaCGTTTGAAGGCGCGACACAA ACGACGGGTTCTCATCTTGTUUUGCATGATCGACATCGGTCTCagcaaattctacttactttcccaca	52	53	15
HPV15	7000	YLR373C	ctgtacaaccaaaggacaaagaagaCGTTTGAAGGCGCGACACAA ACGACGGGTTCTCATCTTGTUUUGCATGATCGACATCGGTCTCctctaaggcaactaaatgtcctgat	53	55	17
HPV15	7014	YLR373C	gacaaagaagacccatttggaaagtCGTTTGAAGGCGCGACACAA ACGACGGGTTCTCATCTTGTUUUGCATGATCGACATCGGTCTCaatgtcctgatgctgtacaaccaaa	53	55	19
HPV15	7209	YLR373C	gtcgctaataaacaagtaaaccaatCGTTTGAAGGCGCGACACAA ACGACGGGTTCTCATCTTGTUUUGCATGATCGACATCGGTCTCaacgcaaacgtacatgaccgatttc	55	52	21
HPV15	7276	YLR373C	cataggtcattgccaacaaccgcacCGTTTGAAGGCGCGACACAA ACGACGGGTTCTCATCTTGTUUUGCATGATCGACATCGGTCTCtttttaccatgttcgtgactaaacc	52	58	17
HPV16	70	YER162C	aactgcaatgtttcaggacccacagGGCATCAATCTGTTGCACGG ACGACGGGTTCTCATCTTGTUUUGCATGATCGACATCGGTCTCagcagacattttatgcaccaaaaga	52	57	15
HPV16	96	YER162C	agcgacccagaaagttaccacagttGGCATCAATCTGTTGCACGG ACGACGGGTTCTCATCTTGTUUUGCATGATCGACATCGGTCTCaactgcaatgtttcaggacccacag	57	58	15
HPV16	98	YER162C	cgacccagaaagttaccacagttatGGCATCAATCTGTTGCACGG ACGACGGGTTCTCATCTTGTUUUGCATGATCGACATCGGTCTCctgcaatgtttcaggacccacagga	58	57	15
HPV16	129	YER162C	agctgcaaacaactatacatgatatGGCATCAATCTGTTGCACGG ACGACGGGTTCTCATCTTGTUUUGCATGATCGACATCGGTCTCcagaaagttaccacagttatgcaca	53	52	19
HPV16	508	YER162C	aacacgtagagaaacccagctgtaaGGCATCAATCTGTTGCACGG ACGACGGGTTCTCATCTTGTUUUGCATGATCGACATCGGTCTCtgtatgtcttgttgcagatcatcaa	52	57	17
HPV16	514	YER162C	tagagaaacccagctgtaatcatgcGGCATCAATCTGTTGCACGG ACGACGGGTTCTCATCTTGTUUUGCATGATCGACATCGGTCTCtcttgttgcagatcatcaagaacac	53	55	17
HPV16	517	YER162C	agaaacccagctgtaatcatgcatgGGCATCAATCTGTTGCACGG ACGACGGGTTCTCATCTTGTUUUGCATGATCGACATCGGTCTCtgttgcagatcatcaagaacacgta	53	55	17
HPV16	542	YER162C	gagatacacctacattgcatgaataGGCATCAATCTGTTGCACGG ACGACGGGTTCTCATCTTGTUUUGCATGATCGACATCGGTCTCgagaaacccagctgtaatcatgcat	55	53	21
HPV16	543	YER162C	agatacacctacattgcatgaatatGGCATCAATCTGTTGCACGG ACGACGGGTTCTCATCTTGTUUUGCATGATCGACATCGGTCTCagaaacccagctgtaatcatgcatg	55	52	21
HPV16	747	YER162C	cacacacgtagacattcgtactttgGGCATCAATCTGTTGCACGG ACGACGGGTTCTCATCTTGTUUUGCATGATCGACATCGGTCTCtctacgcttcggttgtgcgtacaaa	57	55	17
HPV16	755	YER162C	tagacattcgtactttggaagacctGGCATCAATCTGTTGCACGG ACGACGGGTTCTCATCTTGTUUUGCATGATCGACATCGGTCTCtcggttgtgcgtacaaagcacacac	58	55	19
HPV16	758	YER162C	acattcgtactttggaagacctgttGGCATCAATCTGTTGCACGG ACGACGGGTTCTCATCTTGTUUUGCATGATCGACATCGGTCTCgttgtgcgtacaaagcacacacgta	57	55	19
HPV16	869	YER162C	agggtacgggatgtaatggatggttGGCATCAATCTGTTGCACGG ACGACGGGTTCTCATCTTGTUUUGCATGATCGACATCGGTCTCtgatcctgcaggtaccaatggggaa	58	58	19
HPV16	871	YER162C	ggtacgggatgtaatggatggttttGGCATCAATCTGTTGCACGG ACGACGGGTTCTCATCTTGTUUUGCATGATCGACATCGGTCTCatcctgcaggtaccaatggggaaga	58	57	21
HPV16	1043	YER162C	cgttgtttactgcacaggaagcaaaGGCATCAATCTGTTGCACGG ACGACGGGTTCTCATCTTGTUUUGCATGATCGACATCGGTCTCacaggcagaaacagagacagcacat	57	57	17
HPV16	1045	YER162C	ttgtttactgcacaggaagcaaaacGGCATCAATCTGTTGCACGG ACGACGGGTTCTCATCTTGTUUUGCATGATCGACATCGGTCTCaggcagaaacagagacagcacatgc	58	53	17
HPV16	1048	YER162C	tttactgcacaggaagcaaaacaacGGCATCAATCTGTTGCACGG ACGACGGGTTCTCATCTTGTUUUGCATGATCGACATCGGTCTCcagaaacagagacagcacatgcgtt	57	53	19
HPV16	1061	YER162C	aagcaaaacaacatagagatgcagtGGCATCAATCTGTTGCACGG ACGACGGGTTCTCATCTTGTUUUGCATGATCGACATCGGTCTCagcacatgcgttgtttactgcacag	57	53	17
HPV16	1064	YER162C	caaaacaacatagagatgcagtacaGGCATCAATCTGTTGCACGG ACGACGGGTTCTCATCTTGTUUUGCATGATCGACATCGGTCTCacatgcgttgtttactgcacaggaa	55	53	17
HPV16	1276	YER162C	tagaagggcgccatgagactgaaacGGCATCAATCTGTTGCACGG ACGACGGGTTCTCATCTTGTUUUGCATGATCGACATCGGTCTCagtggaaactcagcagatgttacag	55	58	19
HPV16	1385	YER162C	acacactatatgccaaacaccacttGGCATCAATCTGTTGCACGG ACGACGGGTTCTCATCTTGTUUUGCATGATCGACATCGGTCTCagtgggggagagggtgttagtgaaa	58	55	15
HPV16	1755	YER162C	atagagcctccaaaattgcgtagtaGGCATCAATCTGTTGCACGG ACGACGGGTTCTCATCTTGTUUUGCATGATCGACATCGGTCTCtatgtgtgtctccaatgtgtatgat	52	55	21
HPV16	1761	YER162C	cctccaaaattgcgtagtacagcagGGCATCAATCTGTTGCACGG ACGACGGGTTCTCATCTTGTUUUGCATGATCGACATCGGTCTCtgtctccaatgtgtatgatgataga	52	57	21
HPV16	3684	YER162C	gcattggacaggacataatgtaaaaGGCATCAATCTGTTGCACGG ACGACGGGTTCTCATCTTGTUUUGCATGATCGACATCGGTCTCttgtatactgcagtgtcgtctacat	53	53	17
HPV16	3685	YER162C	cattggacaggacataatgtaaaacGGCATCAATCTGTTGCACGG ACGACGGGTTCTCATCTTGTUUUGCATGATCGACATCGGTCTCtgtatactgcagtgtcgtctacatg	55	52	17
HPV16	4837	YER162C	taactagtagcacacccataccaggGGCATCAATCTGTTGCACGG ACGACGGGTTCTCATCTTGTUUUGCATGATCGACATCGGTCTCtattgttagcacaaaccctaacaca	52	57	17
HPV16	4895	YER162C	tcgcacaacacaacaggttaaagttGGCATCAATCTGTTGCACGG ACGACGGGTTCTCATCTTGTUUUGCATGATCGACATCGGTCTCccagtggcacgcctaggattatata	57	55	19
HPV16	4898	YER162C	cacaacacaacaggttaaagttgtaGGCATCAATCTGTTGCACGG ACGACGGGTTCTCATCTTGTUUUGCATGATCGACATCGGTCTCgtggcacgcctaggattatatagtc	57	53	19
HPV16	4924	YER162C	accctgcttttgtaaccactcccacGGCATCAATCTGTTGCACGG ACGACGGGTTCTCATCTTGTUUUGCATGATCGACATCGGTCTCcacaacacaacaggttaaagttgta	52	58	15
HPV16	4930	YER162C	cttttgtaaccactcccactaaactGGCATCAATCTGTTGCACGG ACGACGGGTTCTCATCTTGTUUUGCATGATCGACATCGGTCTCacaacaggttaaagttgtagaccct	53	55	15
HPV16	5352	YER162C	gtaccatctgtaccctctacatcttGGCATCAATCTGTTGCACGG ACGACGGGTTCTCATCTTGTUUUGCATGATCGACATCGGTCTCttattacagatacttctacaacccc	52	57	17
HPV16	5353	YER162C	taccatctgtaccctctacatctttGGCATCAATCTGTTGCACGG ACGACGGGTTCTCATCTTGTUUUGCATGATCGACATCGGTCTCtattacagatacttctacaaccccg	53	55	15
HPV16	5362	YER162C	taccctctacatctttatcaggttaGGCATCAATCTGTTGCACGG ACGACGGGTTCTCATCTTGTUUUGCATGATCGACATCGGTCTCtacttctacaaccccggtaccatct	57	53	15
HPV16	5440	YER162C	tatcaggtcctgatatacccattaaGGCATCAATCTGTTGCACGG ACGACGGGTTCTCATCTTGTUUUGCATGATCGACATCGGTCTCtggtggtgcatacaatattccttta	52	53	17
HPV16	5671	YER162C	gttgtaagcacggatgaatatgttgGGCATCAATCTGTTGCACGG ACGACGGGTTCTCATCTTGTUUUGCATGATCGACATCGGTCTCacttgcctcctgtcccagtatctaa	57	53	17
HPV16	5861	YER162C	gttttcctgacacctcattttataaGGCATCAATCTGTTGCACGG ACGACGGGTTCTCATCTTGTUUUGCATGATCGACATCGGTCTCacatttacctgaccccaataagttt	52	52	15
HPV16	6118	YER162C	ggcaaaggatccccatgtaccaatgGGCATCAATCTGTTGCACGG ACGACGGGTTCTCATCTTGTUUUGCATGATCGACATCGGTCTCgcaaaccacctataggggaacactg	58	58	17
HPV16	6119	YER162C	gcaaaggatccccatgtaccaatgtGGCATCAATCTGTTGCACGG ACGACGGGTTCTCATCTTGTUUUGCATGATCGACATCGGTCTCcaaaccacctataggggaacactgg	58	58	17
HPV16	6120	YER162C	caaaggatccccatgtaccaatgttGGCATCAATCTGTTGCACGG ACGACGGGTTCTCATCTTGTUUUGCATGATCGACATCGGTCTCaaaccacctataggggaacactggg	58	57	15
HPV16	6125	YER162C	gatccccatgtaccaatgttgcagtGGCATCAATCTGTTGCACGG ACGACGGGTTCTCATCTTGTUUUGCATGATCGACATCGGTCTCacctataggggaacactggggcaaa	58	58	17
HPV16	6143	YER162C	ttgcagtaaatccaggtgattgtccGGCATCAATCTGTTGCACGG ACGACGGGTTCTCATCTTGTUUUGCATGATCGACATCGGTCTCgggcaaaggatccccatgtaccaat	58	55	15
HPV16	6146	YER162C	cagtaaatccaggtgattgtccaccGGCATCAATCTGTTGCACGG ACGACGGGTTCTCATCTTGTUUUGCATGATCGACATCGGTCTCcaaaggatccccatgtaccaatgtt	55	57	15
HPV16	6149	YER162C	taaatccaggtgattgtccaccattGGCATCAATCTGTTGCACGG ACGACGGGTTCTCATCTTGTUUUGCATGATCGACATCGGTCTCaggatccccatgtaccaatgttgca	57	55	17
HPV16	6254	YER162C	ctaacaaaagtgaagttccactggaGGCATCAATCTGTTGCACGG ACGACGGGTTCTCATCTTGTUUUGCATGATCGACATCGGTCTCtgctatggactttactacattacag	52	55	17
HPV16	7419	YER162C	cttcaaccgaattcggttgcatgctGGCATCAATCTGTTGCACGG ACGACGGGTTCTCATCTTGTUUUGCATGATCGACATCGGTCTCtttgtagcgccaggcccattttgta	57	58	17
HPV16	7428	YER162C	aattcggttgcatgctttttggcacGGCATCAATCTGTTGCACGG ACGACGGGTTCTCATCTTGTUUUGCATGATCGACATCGGTCTCccaggcccattttgtagcttcaacc	58	55	21
HPV16	7434	YER162C	gttgcatgctttttggcacaaaatgGGCATCAATCTGTTGCACGG ACGACGGGTTCTCATCTTGTUUUGCATGATCGACATCGGTCTCccattttgtagcttcaaccgaattc	53	53	21
HPV16	7519	YER162C	ccatgcgtgccaaatccctgttttcGGCATCAATCTGTTGCACGG ACGACGGGTTCTCATCTTGTUUUGCATGATCGACATCGGTCTCgtttaaacttgtacgtttcctgctt	52	58	15
HPV16	7524	YER162C	cgtgccaaatccctgttttcctgacGGCATCAATCTGTTGCACGG ACGACGGGTTCTCATCTTGTUUUGCATGATCGACATCGGTCTCaacttgtacgtttcctgcttgccat	55	58	15
HPV16	7528	YER162C	ccaaatccctgttttcctgacctgcGGCATCAATCTGTTGCACGG ACGACGGGTTCTCATCTTGTUUUGCATGATCGACATCGGTCTCtgtacgtttcctgcttgccatgcgt	58	58	15
HPV16	7828	YER162C	caaaccgattttgggttacacatttGGCATCAATCTGTTGCACGG ACGACGGGTTCTCATCTTGTUUUGCATGATCGACATCGGTCTCtttgtaaaactgcacatgggtgtgt	53	53	19
HPV16	7841	YER162C	ggttacacatttacaagcaacttatGGCATCAATCTGTTGCACGG ACGACGGGTTCTCATCTTGTUUUGCATGATCGACATCGGTCTCacatgggtgtgtgcaaaccgatttt	55	52	19
