# Supplementary material for: PathogenMIPer: a tool for the design of molecular inversion probes to detect multiple pathogens
Source: BMC Bioinformatics. 2006 Nov 14;7:500. doi: 10.1186/1471-2105-7-500 (PMC1657037; doi:10.1186/1471-2105-7-500)
Supplement: Additional File 5 — It has two files, needed for running the software. [file 1471-2105-7-500-S5.zip]

Archive with 2 entries (2 files):
- pathogenMIPerHelp.txt
- version2_second_cand_design.exe
