# Supplementary material for: PathogenMIPer: a tool for the design of molecular inversion probes to detect multiple pathogens
Source: BMC Bioinformatics. 2006 Nov 14;7:500. doi: 10.1186/1471-2105-7-500 (PMC1657037; doi:10.1186/1471-2105-7-500)
Supplement: Additional File 5 — It has two files, needed for running the software. [file 1471-2105-7-500-S5.zip › pathogenMIPerHelp.txt]

Help on PathogenMIPer software

How does it work?
   
           The software designs Molecular Inversion Probes in 4 steps. First it designs all the candidates based on the user criteria, and then filters the good ones. In the next step, the software checks the filtered candidates for any similarity with the potential host genome which is the major background for the analysis, and eliminates the bad ones. In the last step, the final design of the probes including all the tags, like universal primers, restriction enzyme recognition sites and the molecular bar codes or tags for the detection using micro arrays, are added, and the ready to order moleculr inversion probes (5'-3') are designed. 

How to set the criteria for the selection of candidates (1st step)?

             First give a name for the project, and then set the parameters, viz.
i.target binding length - is the length of the binding part of the probe with the target.
ii. The middle Base - is the nucleotide at the middle of the two binding segments
iii.Avoid probes from - is the starting position of any region to be avoided while designing probes.
iv. Avoid probes until - is the ending position of the region to be avoided while designing probes.
v. Melting temperature - is the temperature at which hybridization reaction of the probe with target is indended. The software will make sure that the melting temperatures of the two ends of the probe, which binds to the target, are withina range of + or - 4 of the melting temperature specified by the user.

vi. Fasta file - is the file in fasta format containing the DNA sequences of the organisms for which probes are to be designed.

How to set criteria for the filtering of candidates (2nd step)?

            In the second step, each of the candidates generated in the first step is checked aginst the non target genomes for their matches if any. The parameter to be set is:

minimum mismatch the non target genomes % - This can range from 1 to 49. This is the percentage of mismatches desired for each of the candidates with their non target genomes. Eg: If you want the probes of a target, not to have more than 75% matches with the non targets, you have to give the mismatch as 25. The ideal is to give 20, which will render your probes with undesired matches at a maximum of 80, and  most of the time, the matches are < 70% . 

How to screen against the host?

      In this step, the probes are checked for their close matches in the host genome, by specifying the host name. You can give the common name (eg: human, mouse), or the binomial nomenclature (eg: Homo sapiens). This will do a BLAST of the probes against the host genome at NCBI. While doing this step, make sure you have an active internet connection.

How to add tags to the probe, before ordering them?
                         OR
How to finish the probe design to get ready to order probes?

                   The probe candidates are formatted in such a way, that tags are added in the middle of the target binding regions. The tags such as universal forward and reverse primers, restriction enzyme recognition site  and also the molecular bar codes of tags may be added at this step, by giving those sequences in the 5' - 3' direction.

What is the format of the tag file?
       
              The unique tags for each of the target can be placed in a text file with their IDs and the sequences separated by a colon (:).There should be atleast enough tags for each of the genotype included in the MIP design. If more tags are there, the extra ones will be left unused.
Eg: of a tag file 

tag100202:aggctgccatcgctcgggta
tag200980:gcttcgatcgctgatcgtag

Is there any order for the tags?

     Tags are alloted randomly for each of the genotype included in the MIP assay. There is no order.

How to view the results or the final probes?

                 The probes can be viewed at the directory (project name)specified at the start of the probe design. The final probes are saved in the file "Project name.prb".

How to view the intermediary results of the design process?

           The intermediary candidates' files created during the design process can be viewed under the directory name which is the project name specified by the user. The probes which may show high background or bad signal are stored separately in the file  "project name_bad.prb". 

What if no probes are returned for some genotypes in the assay?

      View the intermediary files, or check the file, "project name_bad.prb", which may have some probes for that genotype, you need to change only the tag sequences for that one.
